# Supplementary material for: Identifying molecular and functional similarities and differences between human primary cardiac valve interstitial cells and ventricular fibroblasts
Source: Front Bioeng Biotechnol. 2023 Mar 27;11:1102487. doi: 10.3389/fbioe.2023.1102487 (PMC10083504; doi:10.3389/fbioe.2023.1102487)
Supplement: Supplementary file 1 [file Table2.XLSX]

## Sheet: Proteins
Checked	Protein FDR Confidence: Combined	Master	Accession	Description	Exp. q-value: Combined	Sum PEP Score	Coverage [%]	# Peptides	# PSMs	# Unique Peptides	# AAs	MW [kDa]	calc. pI	Score Sequest HT: Sequest HT	# Peptides (by Search Engine): Sequest HT	Biological Process	Cellular Component	Molecular Function	Pfam IDs	Entrez Gene ID	Ensembl Gene ID	Gene Symbol	Gene ID	WikiPathways	Reactome Pathways	# Protein Pathway Groups	# Razor Peptides	Abundance Ratio: (qVIC) / (LVCF)	Abundance Ratio Adj. P-Value: (qVIC) / (LVCF)	Abundance Ratio Variability [%]: (qVIC) / (LVCF)	Abundances (Grouped): LVCF	Abundances (Grouped): qVIC	Abundances (Grouped) CV [%]: LVCF	Abundances (Grouped) CV [%]: qVIC	Found in Sample: [S31] F31: Sample, LVCF	Found in Sample: [S32] F32: Sample, LVCF	Found in Sample: [S33] F33: Sample, LVCF	Found in Sample: [S37] F37: Sample, LVCF	Found in Sample: [S38] F38: Sample, LVCF	Found in Sample: [S39] F39: Sample, LVCF	Found in Sample: [S43] F43: Sample, LVCF	Found in Sample: [S44] F44: Sample, LVCF	Found in Sample: [S45] F45: Sample, LVCF	Found in Sample: [S34] F34: Sample, qVIC	Found in Sample: [S35] F35: Sample, qVIC	Found in Sample: [S36] F36: Sample, qVIC	Found in Sample: [S40] F40: Sample, qVIC	Found in Sample: [S41] F41: Sample, qVIC	Found in Sample: [S42] F42: Sample, qVIC
FALSE	High	Master Protein	P02452	Collagen alpha-1(I) chain OS=Homo sapiens OX=9606 GN=COL1A1 PE=1 SV=5	0	148.783	21	23	123	23	1464	138.9	5.8	273.88	23											0	0	0.231	9.74195e-05	90.21	162.2	37.8	43.2	58.19	High	High	High	High	High	High	High	High	High	High	High	High	High	High	High
FALSE	High	Master Protein	O75396	Vesicle-trafficking protein SEC22b OS=Homo sapiens OX=9606 GN=SEC22B PE=1 SV=4	0	37.828	25	4	33	4	215	24.6	6.92	105.35	4											0	0	1.313	0.999696	53.65	81.6	118.4	18.11	40.79	High	High	High	High	High	High	Peak Found	High	High	High	High	High	High	High	High
FALSE	High	Master Protein	Q92616	eIF-2-alpha kinase activator GCN1 OS=Homo sapiens OX=9606 GN=GCN1 PE=1 SV=6	0	24.217	2	4	6	4	2671	292.6	7.47	19.11	4											0	0	1.955	0.834408	63.73	66.2	133.8	34.52	51.27	Peak Found	Peak Found	Peak Found	Peak Found	High	Not Found	Peak Found	Not Found	Peak Found	Peak Found	High	High	Peak Found	High	Peak Found
FALSE	High	Master Protein	P60174	Triosephosphate isomerase OS=Homo sapiens OX=9606 GN=TPI1 PE=1 SV=3	0	16.505	26	4	17	4	286	30.8	5.92	34.14	4	other metabolic processes		other molecular function	Pf00121		ENSPPYG00000004207; ENSPTRG00000004595	TPI1	A0A2J8JEI5; A0A2J8JEJ3; A0A2J8TBG7; A0A6D2X563; H2NGA4			0	0	1.562	0.979798	59.55	58.3	141.7	69.07	50.78	Peak Found	High	High	Peak Found	High	Peak Found	Peak Found	High	Peak Found	High	High	High	High	High	High
FALSE	High	Master Protein	P00488	Coagulation factor XIII A chain OS=Homo sapiens OX=9606 GN=F13A1 PE=1 SV=4	0	15.85	5	3	22	3	732	83.2	6.09	53.68	3											0	0	1.216	0.979798	67.85	110	90	17.53	115.22	High	High	High	High	Peak Found	High	High	High	High	High	High	High	High	High	High
FALSE	High	Master Protein	Q16787	Laminin subunit alpha-3 OS=Homo sapiens OX=9606 GN=LAMA3 PE=1 SV=2	0	8.472	1	2	5	1	3333	366.4	7.24	14.12	2											0	0								Not Found	Not Found	Not Found	Not Found	High	Not Found	Not Found	Not Found	Not Found	Not Found	Not Found	Not Found	Not Found	Not Found	Not Found
FALSE	High	Master Protein	Q9Y2D5	A-kinase anchor protein 2 OS=Homo sapiens OX=9606 GN=AKAP2 PE=1 SV=3	0	6.04	3	1	8	1	859	94.6	5.11	10.83	1				Pf15304	445815		AKAP2	B1ALX9; B2RTU4; B3KQ00; B4DTZ2; B7ZW07; B9EJB5; Q9UG26; Q9Y2D5			0	0	1.722	0.934543	60.55	83.9	116.1	28.7	92.79	Not Found	High	Not Found	Peak Found	High	Peak Found	Peak Found	High	High	Peak Found	High	High	Peak Found	High	High
FALSE	High	Master Protein	O15131	Importin subunit alpha-6 OS=Homo sapiens OX=9606 GN=KPNA5 PE=1 SV=2	0.001	5.054	3	1	1	1	536	60.3	5.16	3.53	1											0	0	1.992	0.754128	41.8	69.9	130.1	35.47	28.62	Not Found	Peak Found	High	Not Found	Not Found	Peak Found	Not Found	Peak Found	Not Found	Not Found	Peak Found	Peak Found	Peak Found	Peak Found	Peak Found
FALSE	High	Master Protein	Q7Z7G0	Target of Nesh-SH3 OS=Homo sapiens OX=9606 GN=ABI3BP PE=1 SV=1	0.001	3.916	3	1	1	1	1075	118.6	9.44	2.33	1											0	0	0.41	0.0347563	50.68	141.9	58.1	49.81		Not Found	Peak Found	High	Peak Found	Peak Found	Peak Found	Peak Found	Peak Found	Peak Found	Not Found	Not Found	Not Found	Peak Found	Not Found	Not Found
FALSE	High	Master Protein	Q9NYL9	Tropomodulin-3 OS=Homo sapiens OX=9606 GN=TMOD3 PE=1 SV=1	0	31.517	23	5	22	5	352	39.6	5.19	74.31	5	cell organization and biogenesis;developmental processes;other biological processes	cytoskeleton	cytoskeletal activity	Pf03250	29766	ENSG00000138594	TMOD3	B2R6G7; hsa:29766; Q9NT43; Q9NYL9; Q9NZR0	VEGFA-VEGFR2 signaling pathway	RHOBTB2 GTPase cycle; Striated Muscle Contraction; RND3 GTPase cycle	4	0	1.952	0.773192	36.12	63.9	136.1	29.93	42.13	Peak Found	High	High	High	High	High	Peak Found	Peak Found	Peak Found	High	High	High	High	High	High
FALSE	High	Master Protein	P51911	Calponin-1 OS=Homo sapiens OX=9606 GN=CNN1 PE=1 SV=2	0	15.362	18	4	6	4	297	33.2	9.07	9.53	4	cell organization and biogenesis;other biological processes	cytoskeleton	cytoskeletal activity;other molecular function	Pf00307, Pf00402	1264	ENSG00000130176	CNN1	B2R868; B4DUX6; hsa:1264; O00638; P51911; Q15416; Q8IY93; Q99438	Endothelin pathways; Myometrial relaxation and contraction pathways		2	0	0.42	0.026448	61.07	149.4	50.6	100.59	126.62	High	Peak Found	High	High	High	High	Peak Found	High	Peak Found	Not Found	Peak Found	Peak Found	Peak Found	Peak Found	Peak Found
FALSE	High	Master Protein	P07305	Histone H1.0 OS=Homo sapiens OX=9606 GN=H1-0 PE=1 SV=3	0	6.577	11	2	8	2	194	20.9	10.84	14.16	2	cell organization and biogenesis;other biological processes	cytoskeleton;ER/Golgi;nucleus;other cell component	nucleic acid binding activity	Pf00538	3005	ENSG00000189060	H1-0	B2R6I0; B4DRD6; hsa:3005; P07305; Q6FG88; Q8N6R3		Apoptosis induced DNA fragmentation; Formation of Senescence-Associated Heterochromatin Foci (SAHF)	2	0	2.223	0.592907	65.14	50.8	149.2	60.09	13.78	Peak Found	Peak Found	Peak Found	High	Peak Found	Peak Found	High	Peak Found	High	Not Found	High	High	Peak Found	High	Peak Found
FALSE	Medium	Master Protein	P27695	DNA-(apurinic or apyrimidinic site) endonuclease OS=Homo sapiens OX=9606 GN=APEX1 PE=1 SV=2	0.014	2.013	6	1	1	1	318	35.5	8.12	0	1	cell organization and biogenesis;DNA metabolism;RNA metabolism OR transcription;other metabolic processes;stress response;other biological processes	cytoskeleton;mitochondrion;ER/Golgi;translational apparatus;nucleus;other cell component	nucleic acid binding activity;other molecular function	Pf03372	328	ENSG00000100823	APEX1	hsa:328; P27695; Q969L5; Q99775	Thyroid stimulating hormone (TSH) signaling pathway; Spinal cord injury; Base excision repair; DNA repair pathways, full network	POLB-Dependent Long Patch Base Excision Repair; Displacement of DNA glycosylase by APEX1; PCNA-Dependent Long Patch Base Excision Repair; Abasic sugar-phosphate removal via the single-nucleotide replacement pathway	10	0	100	2.2875e-16			200		46.2	Not Found	Not Found	Not Found	Not Found	Not Found	Not Found	Not Found	Not Found	Not Found	Not Found	Peak Found	Peak Found	Peak Found	High	Peak Found
FALSE	High	Master Protein	Q14192	Four and a half LIM domains protein 2 OS=Homo sapiens OX=9606 GN=FHL2 PE=1 SV=3	0	35.481	38	7	16	7	279	32.2	7.55	34.08	7	developmental processes;other biological processes	cytoskeleton;nucleus	other molecular function	Pf00412	2274	ENSG00000115641	FHL2	hsa:2274; Q13229; Q13644; Q14192; Q2I5I4; Q5TM15; Q9P294	Androgen receptor signaling pathway; RANKL/RANK signaling pathway; Ectoderm differentiation; VEGFA-VEGFR2 signaling pathway	PPARA activates gene expression	5	0	0.523	0.138876	51.79	165.5	34.5	51.34	86.08	High	High	High	High	High	High	Peak Found	High	Peak Found	Not Found	Peak Found	Peak Found	Peak Found	Peak Found	Peak Found
FALSE	High	Master Protein	P35659	Protein DEK OS=Homo sapiens OX=9606 GN=DEK PE=1 SV=1	0	16.389	15	5	10	5	375	42.6	8.56	10.75	5	cell organization and biogenesis;RNA metabolism OR transcription;other metabolic processes;signal transduction;other biological processes	cytoskeleton;nucleus	nucleic acid binding activity;other molecular function	Pf08766	7913	ENSG00000124795	DEK	B2R6K6; B4DN37; hsa:7913; P35659; Q5TGV4; Q5TGV5	IL-18 signaling pathway	Transcriptional regulation by the AP-2 (TFAP2) family of transcription factors; B-WICH complex positively regulates rRNA expression; Transcriptional regulation of granulopoiesis	4	0	3.05	0.171774	94.75	40.8	159.2	35.49	69.53	Peak Found	Peak Found	Peak Found	Peak Found	Peak Found	Peak Found	Peak Found	Peak Found	Peak Found	Peak Found	High	High	Peak Found	High	High
FALSE	High	Master Protein	Q9UI15	Transgelin-3 OS=Homo sapiens OX=9606 GN=TAGLN3 PE=1 SV=2	0	5.631	10	1	1	1	199	22.5	7.33	3.17	1	developmental processes;other biological processes	cytoskeleton;nucleus		Pf00307, Pf00402	29114	ENSG00000144834	TAGLN3	D3DN64; hsa:29114; Q96A74; Q9UI15			0	0	100	2.2875e-16			200		52.42	Not Found	Not Found	Not Found	Not Found	Not Found	Not Found	Not Found	Not Found	Not Found	Not Found	High	Peak Found	Peak Found	Not Found	Peak Found
FALSE	High	Master Protein	P21291	Cysteine and glycine-rich protein 1 OS=Homo sapiens OX=9606 GN=CSRP1 PE=1 SV=3	0	56.895	64	8	56	8	193	20.6	8.57	71.65	8	cell organization and biogenesis;other biological processes	cytoskeleton;nucleus;other cell component	cytoskeletal activity;other molecular function	Pf00412	1465	ENSG00000159176	CSRP1	A8K268; hsa:1465; P21291; Q5U0J2	MECP2 and associated Rett syndrome; VEGFA-VEGFR2 signaling pathway	MTF1 activates gene expression	3	0	0.701	0.435731	73.53	110.6	89.4	43.5	65.57	High	High	High	High	High	High	High	High	High	High	High	High	High	High	High
FALSE	High	Master Protein	P61978	Heterogeneous nuclear ribonucleoprotein K OS=Homo sapiens OX=9606 GN=HNRNPK PE=1 SV=1	0	33.809	16	5	43	5	463	50.9	5.54	90.99	5	RNA metabolism OR transcription;other metabolic processes;signal transduction;other biological processes	cytoskeleton;nucleus;other cell component	nucleic acid binding activity;other molecular function	Pf00013, Pf08067	3190	ENSG00000165119	HNRNPK	hsa:3190; P61978; Q07244; Q15671; Q59F98; Q5T6W4; Q60577; Q6IBN1; Q922Y7; Q96J62	mRNA processing; lncRNA in canonical Wnt signaling and colorectal cancer	mRNA Splicing - Major Pathway; Processing of Capped Intron-Containing Pre-mRNA; HCMV Late Events; SUMOylation of RNA binding proteins	6	0	2.201	0.613517	55.13	61.6	138.4	26.88	32.9	High	High	High	High	High	High	High	High	High	High	High	High	High	High	Peak Found
FALSE	High	Master Protein	Q9Y281	Cofilin-2 OS=Homo sapiens OX=9606 GN=CFL2 PE=1 SV=1	0	27.912	37	4	22	2	166	18.7	7.88	39.02	4	cell organization and biogenesis;other biological processes	cytoskeleton;nucleus;other cell component	cytoskeletal activity	Pf00241	1073	ENSG00000165410	CFL2	G3V5P4; hsa:1073; Q9Y281	Leptin signaling pathway; Microtubule cytoskeleton regulation; Regulation of actin cytoskeleton; G13 signaling pathway		4	0	2.105	0.826083	47.25	30.9	169.1	53.23	44.96	Peak Found	Not Found	Not Found	Not Found	Not Found	Not Found	Not Found	Peak Found	Not Found	Peak Found	High	High	High	Peak Found	Peak Found
FALSE	High	Master Protein	P16104	Histone H2AX OS=Homo sapiens OX=9606 GN=H2AX PE=1 SV=2	0	25.566	59	7	74	1	143	15.1	10.74	153	7	cell cycle OR cell proliferation;cell organization and biogenesis;DNA metabolism;other metabolic processes;stress response;developmental processes;signal transduction;other biological processes	cytoskeleton;nucleus;other cell component	nucleic acid binding activity;other molecular function	Pf00125, Pf16211	3014	ENSG00000188486	H2AX	hsa:3014; P16104; Q4ZGJ7; Q6IAS5	miRNA regulation of DNA damage response; miRNAs involved in DNA damage response; Proteasome degradation; ATM signaling in development and disease ; FBXL10 enhancement of MAP/ERK signaling in diffuse large B-cell lymphoma; DNA repair pathways, full network; DNA damage response	RUNX1 regulates transcription of genes involved in differentiation of HSCs; Deposition of new CENPA-containing nucleosomes at the centromere; B-WICH complex positively regulates rRNA expression; Recruitment and ATM-mediated phosphorylation of repair and signaling proteins at DNA double strand breaks; NoRC negatively regulates rRNA expression; Assembly of the ORC complex at the origin of replicati…	45	0	2.4	0.739151	90.83	48.9	151.1	63.18	59.27	Peak Found	Peak Found	Peak Found	Peak Found	Peak Found	Peak Found	Peak Found	Peak Found	Peak Found	Peak Found	High	High	Peak Found	High	Peak Found
FALSE	High	Master Protein	Q9UMS4	Pre-mRNA-processing factor 19 OS=Homo sapiens OX=9606 GN=PRPF19 PE=1 SV=1	0	25.239	12	3	5	3	504	55.1	6.61	16.61	3	cell organization and biogenesis;protein metabolism;DNA metabolism;RNA metabolism OR transcription;other metabolic processes;stress response;signal transduction;other biological processes	cytoskeleton;nucleus;other cell component	other molecular function	Pf00400, Pf04564, Pf08606	27339	ENSG00000110107	PRPF19	hsa:27339; Q9UMS4		mRNA Splicing - Major Pathway; Formation of TC-NER Pre-Incision Complex; Dual incision in TC-NER; Gap-filling DNA repair synthesis and ligation in TC-NER	5	0	1.404	0.979798	34.46	72.4	127.6	28.36	22.98	Peak Found	Peak Found	Peak Found	Peak Found	Peak Found	Peak Found	Peak Found	Peak Found	Peak Found	Peak Found	High	High	Peak Found	Peak Found	High
FALSE	High	Master Protein	Q9H2D6	TRIO and F-actin-binding protein OS=Homo sapiens OX=9606 GN=TRIOBP PE=1 SV=3	0	11.951	2	3	3	3	2365	261.2	8.48	6	3	cell cycle OR cell proliferation;cell organization and biogenesis;protein metabolism;other metabolic processes;developmental processes;other biological processes	cytoskeleton;nucleus;other cell component	cytoskeletal activity;other molecular function	Pf00169	11078	ENSG00000100106	TRIOBP	B1AHD4; B1AHD7; F2Z2W0; F8W6V6; hsa:11078; O94797; Q2PZW8; Q2Q3Z9; Q2Q400; Q5R3M6; Q96DW1; Q9BT77; Q9BTL7; Q9BY98; Q9H2D6; Q9Y3L4			0	0	0.862	0.768199	38.06	104.8	95.2	29.81	22.37	Peak Found	Peak Found	Peak Found	Peak Found	Peak Found	Peak Found	Peak Found	Peak Found	Peak Found	Peak Found	Peak Found	High	Peak Found	High	High
FALSE	High	Master Protein	Q14839	Chromodomain-helicase-DNA-binding protein 4 OS=Homo sapiens OX=9606 GN=CHD4 PE=1 SV=2	0	8.386	2	2	2	2	1912	217.9	5.86	2.34	2	cell organization and biogenesis;protein metabolism;other metabolic processes;other biological processes	cytoskeleton;nucleus;other cell component	nucleic acid binding activity;other molecular function	Pf00176, Pf00271, Pf00385, Pf00628, Pf06461, Pf06465, Pf08073, Pf08074	1108	ENSG00000111642	CHD4	hsa:1108; Q14839; Q8IXZ5	Rett syndrome causing genes; Effect of progerin on genes involved in Hutchinson-Gilford progeria syndrome	Potential therapeutics for SARS; HDACs deacetylate histones; ERCC6 (CSB) and EHMT2 (G9a) positively regulate rRNA expression; Regulation of PTEN gene transcription; RNA Polymerase I Transcription Initiation; Regulation of TP53 Activity through Acetylation; NGF-stimulated transcription	9	0	1.24	0.979798	38.86	88.5	111.5	29.15	17.88	Peak Found	Peak Found	Peak Found	Peak Found	Peak Found	Peak Found	Peak Found	Peak Found	Peak Found	Not Found	Peak Found	Peak Found	Peak Found	High	Peak Found
FALSE	High	Master Protein	O43809	Cleavage and polyadenylation specificity factor subunit 5 OS=Homo sapiens OX=9606 GN=NUDT21 PE=1 SV=1	0.001	3.346	8	1	1	1	227	26.2	8.82	3.52	1	cell organization and biogenesis;RNA metabolism OR transcription;other metabolic processes;other biological processes	cytoskeleton;nucleus;other cell component	nucleic acid binding activity;other molecular function	Pf13869	11051	ENSG00000167005	NUDT21	hsa:11051; O43809; Q6IB85; Q6NE84	mRNA processing	mRNA Splicing - Major Pathway; mRNA 3'-end processing; RNA Polymerase II Transcription Termination; Processing of Intronless Pre-mRNAs	5	0								Not Found	Not Found	Not Found	Not Found	Not Found	Not Found	Not Found	Not Found	Not Found	Not Found	High	Not Found	Not Found	Not Found	Not Found
FALSE	High	Master Protein	P27816	Microtubule-associated protein 4 OS=Homo sapiens OX=9606 GN=MAP4 PE=1 SV=3	0	65.105	26	17	40	17	1152	120.9	5.43	59.46	17	cell cycle OR cell proliferation;cell organization and biogenesis;developmental processes;other biological processes	cytoskeleton;other cell component	cytoskeletal activity;other molecular function	Pf00418	4134	ENSG00000047849	MAP4	hsa:4134; P27816; Q13082; Q59FT2; Q68D74; Q6ZUW9; Q86V26; Q96A76; Q96NS9	Splicing factor NOVA regulated synaptic proteins; 2q37 copy number variation syndrome		2	0	1.849	0.834408	55.59	64	136	24.25	37.48	Peak Found	Peak Found	High	Peak Found	High	High	Peak Found	Peak Found	High	Peak Found	High	High	High	High	High
FALSE	High	Master Protein	Q01995	Transgelin OS=Homo sapiens OX=9606 GN=TAGLN PE=1 SV=4	0	52.903	59	11	60	11	201	22.6	8.84	138.92	11	other biological processes	cytoskeleton;other cell component	cytoskeletal activity	Pf00307, Pf00402	6876	ENSG00000149591	TAGLN	hsa:6876; O15542; Q01995	Burn wound healing		1	0	0.472	0.0587622	78.36	151.9	48.1	34.69	72.71	High	High	High	High	High	High	High	High	High	High	High	High	High	High	High
FALSE	High	Master Protein	Q9UHD8	Septin-9 OS=Homo sapiens OX=9606 GN=SEPTIN9 PE=1 SV=2	0	43.819	23	9	41	9	586	65.4	8.97	110.85	9	cell cycle OR cell proliferation;other biological processes	cytoskeleton;other cell component	other molecular function	Pf00735	10801	ENSG00000184640	SEPTIN9	A8K2V3; B3KPM0; B4DTL9; B4E0N2; B4E274; B7Z654; hsa:10801; Q96QF3; Q96QF4; Q96QF5; Q9HA04; Q9UG40; Q9UHD8; Q9Y5W4			0	0	0.899	0.795888	54.98	107.4	92.6	35.82	24.95	High	High	High	High	High	High	High	High	High	High	High	High	High	High	High
FALSE	High	Master Protein	A6NHL2	Tubulin alpha chain-like 3 OS=Homo sapiens OX=9606 GN=TUBAL3 PE=1 SV=2	0	39.681	11	6	70	1	446	49.9	6.05	132.03	6	cell cycle OR cell proliferation;cell organization and biogenesis	cytoskeleton;other cell component	cytoskeletal activity;other molecular function	Pf00091, Pf03953	79861	ENSG00000178462	TUBAL3	A6NHL2; B4DKL2; hsa:79861; Q4QQJ5; Q9H6Z0	Alzheimer's disease and miRNA effects; Pathogenic Escherichia coli infection; Parkin-ubiquitin proteasomal system pathway; Alzheimer's disease	Recycling pathway of L1; COPI-dependent Golgi-to-ER retrograde traffic; Separation of Sister Chromatids; The role of GTSE1 in G2/M progression after G2 checkpoint; Translocation of SLC2A4 (GLUT4) to the plasma membrane; Microtubule-dependent trafficking of connexons from Golgi to the plasma membrane; Gap junction assembly; MHC class II antigen presentation; Resolution of Sister Chromatid Cohesion…	31	0	1.623	0.968016	78.47	80.3	119.7	52.65	58.24	Peak Found	High	Peak Found	High	Peak Found	Peak Found	Peak Found	Peak Found	Peak Found	High	Peak Found	Peak Found	High	Peak Found	Peak Found
FALSE	High	Master Protein	P07197	Neurofilament medium polypeptide OS=Homo sapiens OX=9606 GN=NEFM PE=1 SV=3	0	29.311	7	4	23	3	916	102.4	4.91	62.61	4	cell organization and biogenesis	cytoskeleton;other cell component	cytoskeletal activity	Pf00038, Pf04732	4741	ENSG00000104722	NEFM	B4DGN2; E9PBF7; hsa:4741; P07197; Q4QRK6	Amyotrophic lateral sclerosis (ALS); Physico-chemical features and toxicity-associated pathways; Ciliary landscape		3	0	0.449	0.0395963	45.11	177.7	22.3	81.09	23.09	High	High	High	High	High	Peak Found	Peak Found	Peak Found	Peak Found	Peak Found	Not Found	Not Found	Not Found	Not Found	Not Found
FALSE	High	Master Protein	O15231	Zinc finger protein 185 OS=Homo sapiens OX=9606 GN=ZNF185 PE=1 SV=3	0	25.935	8	3	8	3	689	73.5	7.01	17.53	3		cytoskeleton;other cell component	cytoskeletal activity;other molecular function		7739	ENSG00000147394	ZNF185	A4FTV3; A6NME5; B4DLE9; B7Z771; B8K2L9; B8K2M0; B8K2M1; B8K2M2; E9PFR6; F5GXF7; F5GZL4; F8W8V7; H0Y4M8; hsa:7739; O00345; O15231; Q8N1R8; Q9NSD2			0	0	5.814	0.00277448	64.4	19.9	180.1	17.46	46.51	Not Found	Not Found	Not Found	Peak Found	Not Found	Peak Found	Peak Found	Not Found	Peak Found	High	High	High	Peak Found	Peak Found	Peak Found
FALSE	High	Master Protein	Q14847	LIM and SH3 domain protein 1 OS=Homo sapiens OX=9606 GN=LASP1 PE=1 SV=2	0	19.529	32	4	6	4	261	29.7	7.05	19.81	4	transport	cytoskeleton;other cell component	transporter activity;cytoskeletal activity;other molecular function	Pf00412, Pf00880, Pf14604	3927	ENSG00000002834	LASP1	B4DGQ0; hsa:3927; Q14847; Q96ED2; Q96IG0			0	0	0.887	0.778532	41.49	83.2	116.8	40.45	33.07	High	Peak Found	Peak Found	Peak Found	Peak Found	Peak Found	Peak Found	Peak Found	Peak Found	High	Peak Found	High	High	Peak Found	High
FALSE	High	Master Protein	P60981	Destrin OS=Homo sapiens OX=9606 GN=DSTN PE=1 SV=3	0	17.577	24	3	4	3	165	18.5	7.85	11.5	3	cell organization and biogenesis;other biological processes	cytoskeleton;other cell component	cytoskeletal activity	Pf00241	11034	ENSG00000125868	DSTN	B2R6N2; B4DYA6; hsa:11034; P18282; P60981; Q5W166; Q6IAW2	Androgen receptor signaling pathway		1	0	0.998	0.899973	45.73	99.8	100.2	32.05	59.76	Peak Found	Peak Found	Peak Found	Peak Found	High	Peak Found	Peak Found	Peak Found	Peak Found	High	Peak Found	High	High	Peak Found	Peak Found
FALSE	High	Master Protein	Q9NVA2	Septin-11 OS=Homo sapiens OX=9606 GN=SEPTIN11 PE=1 SV=3	0	14.276	13	4	32	3	429	49.4	6.81	69.37	4	cell cycle OR cell proliferation;other biological processes	cytoskeleton;other cell component	other molecular function	Pf00735	55752	ENSG00000138758	SEPTIN11	B7Z7Z6; E9KL32; hsa:55752; Q4W5G1; Q7L4N1; Q96SP1; Q9NVA2; Q9UFY9	22q11.2 copy number variation syndrome		1	0	0.884	0.773797	31.85	112.4	87.6	16.13	24.83	High	High	High	High	High	High	Peak Found	High	High	High	High	High	Peak Found	High	High
FALSE	High	Master Protein	P48681	Nestin OS=Homo sapiens OX=9606 GN=NES PE=1 SV=2	0	13.953	2	2	8	2	1621	177.3	4.36	23.4	2	cell cycle OR cell proliferation;cell organization and biogenesis;developmental processes;other biological processes	cytoskeleton;other cell component	signal transduction activity or receptor binding;other molecular function	Pf00038	10763	ENSG00000132688	NES	hsa:10763; O00552; P48681; Q3LIF5; Q5SYZ6			0	0	1.276	0.984822	64.77	62.7	137.3	40.44	81.07	Not Found	High	Not Found	Peak Found	Peak Found	Peak Found	Peak Found	High	Peak Found	Peak Found	High	High	Peak Found	Peak Found	High
FALSE	High	Master Protein	O00151	PDZ and LIM domain protein 1 OS=Homo sapiens OX=9606 GN=PDLIM1 PE=1 SV=4	0	10.773	21	4	8	4	329	36	7.02	14.16	4	cell organization and biogenesis;stress response;developmental processes;other biological processes	cytoskeleton;other cell component	cytoskeletal activity;other molecular function	Pf00412, Pf00595, Pf15936	9124	ENSG00000107438	PDLIM1	B2RBS6; hsa:9124; O00151; Q5VZH5; Q9BPZ9			0	0	2.081	0.689977	30.05	42.9	157.1	35.65	51.48	Peak Found	Peak Found	Peak Found	Peak Found	Peak Found	Peak Found	Peak Found	Not Found	Peak Found	Peak Found	High	High	Peak Found	High	High
FALSE	High	Master Protein	P63313	Thymosin beta-10 OS=Homo sapiens OX=9606 GN=TMSB10 PE=1 SV=2	0	8.124	34	1	10	1	44	5	5.36	15.86	1	cell organization and biogenesis;other biological processes	cytoskeleton;other cell component	cytoskeletal activity	Pf01290	9168	ENSG00000034510	TMSB10	hsa:9168; P13472; P63313; Q596K9	VEGFA-VEGFR2 signaling pathway; Extrafollicular B cell activation by SARS-CoV-2		2	0	0.981	0.85602	93.72	109.6	90.4	24.05	85.46	High	Peak Found	High	High	High	Peak Found	Not Found	High	Not Found	Peak Found	Peak Found	High	High	Peak Found	High
FALSE	High	Master Protein	P12883	Myosin-7 OS=Homo sapiens OX=9606 GN=MYH7 PE=1 SV=5	0	8.073	1	2	14	1	1935	223	5.8	36.25	2	other metabolic processes;stress response;developmental processes;other biological processes	cytoskeleton;other cell component	cytoskeletal activity;other molecular function	Pf00063, Pf01576, Pf02736	4625	ENSG00000092054	MYH7	A2TDB6; B6D424; hsa:4625; P12883; Q14836; Q14837; Q14904; Q16579; Q2M1Y6; Q92679; Q9H1D5; Q9UDA2; Q9UMM8	IL-18 signaling pathway		1	0	0.6	0.242177	9.79	125	75		9.32	Not Found	Not Found	Not Found	Peak Found	Not Found	Not Found	Not Found	Not Found	Not Found	Not Found	Not Found	Not Found	Not Found	High	High
FALSE	High	Master Protein	Q9UPQ0	LIM and calponin homology domains-containing protein 1 OS=Homo sapiens OX=9606 GN=LIMCH1 PE=1 SV=4	0.001	4.129	3	2	4	2	1083	121.8	6.47	5.16	2	cell organization and biogenesis;other biological processes	cytoskeleton;other cell component	cytoskeletal activity;other molecular function	Pf00307, Pf00412, Pf15949	22998	ENSG00000064042	LIMCH1	A8MXC3; E9PHM7; hsa:22998; Q503B5; Q5CZB1; Q5CZB6; Q5H9S8; Q68E07; Q6PJ44; Q7Z3G5; Q8N3S9; Q8N6M2; Q9UPQ0			0	0	1.47	0.99034	62.72	87.7	112.3	50.92	29.7	Peak Found	High	Not Found	High	Peak Found	Peak Found	Peak Found	Peak Found	Peak Found	Peak Found	Not Found	High	Peak Found	High	Peak Found
FALSE	High	Master Protein	Q9P0V9	Septin-10 OS=Homo sapiens OX=9606 GN=SEPTIN10 PE=1 SV=2	0.001	3.865	2	1	1	1	454	52.6	6.8	2.33	1	cell cycle OR cell proliferation;other biological processes	cytoskeleton;other cell component	other molecular function	Pf00735	151011	ENSG00000186522	SEPTIN10	B3KRQ9; hsa:151011; Q86VP5; Q9HAH6; Q9P0V9			0	0	0.248	0.000208372	73.88	160.4	39.6	42.59	63.82	Peak Found	Peak Found	Peak Found	Peak Found	Peak Found	Peak Found	Peak Found	Peak Found	Peak Found	Peak Found	Peak Found	Peak Found	High	Peak Found	Peak Found
FALSE	High	Master Protein	A1X283	SH3 and PX domain-containing protein 2B OS=Homo sapiens OX=9606 GN=SH3PXD2B PE=1 SV=3	0.003	2.997	4	1	1	1	911	101.5	8.69	0	1	cell organization and biogenesis;other metabolic processes;developmental processes;other biological processes	cytoskeleton;other cell component	enzyme regulator activity;other molecular function	Pf00018, Pf00787, Pf07653	285590	ENSG00000174705	SH3PXD2B	A1X283; B6F0V2; hsa:285590; Q9P2Q1			0	0								Not Found	Not Found	Not Found	Not Found	Not Found	Not Found	Not Found	Not Found	Not Found	Not Found	Not Found	Not Found	Not Found	Not Found	High
FALSE	High	Master Protein	Q2TBA0	Kelch-like protein 40 OS=Homo sapiens OX=9606 GN=KLHL40 PE=1 SV=2	0.002	2.692	1	1	1	1	621	69.2	5.27	1.99	1	other biological processes	cytoskeleton;other cell component		Pf00651, Pf01344, Pf07707	131377	ENSG00000157119	KLHL40	hsa:131377; Q2TBA0; Q86SI1; Q96MR2			0	0	1.595	0.979798	39.75	76.3	123.7	36.05	60.86	Peak Found	Peak Found	Peak Found	Not Found	Peak Found	Not Found	Not Found	Not Found	Not Found	Peak Found	Peak Found	Peak Found	Peak Found	Not Found	Not Found
FALSE	High	Master Protein	Q3KQU3	MAP7 domain-containing protein 1 OS=Homo sapiens OX=9606 GN=MAP7D1 PE=1 SV=1	0.006	2.365	1	1	2	1	841	92.8	10.11	4.08	1	cell organization and biogenesis	cytoskeleton;other cell component		Pf05672	55700	ENSG00000116871	MAP7D1	D3DPS4; hsa:55700; Q3KQU3; Q7L8J5; Q8N905; Q8TAK0; Q9HBQ2; Q9NW29; Q9ULN3			0	0	1.639	0.973164	43.57	72.6	127.4	25.83	36.7	Peak Found	Not Found	Peak Found	Not Found	Not Found	Not Found	Peak Found	Not Found	Not Found	Not Found	High	Peak Found	Not Found	Peak Found	Not Found
FALSE	High	Master Protein	Q6ZMW3	Echinoderm microtubule-associated protein-like 6 OS=Homo sapiens OX=9606 GN=EML6 PE=2 SV=2	0.006	2.364	1	1	14	1	1958	217.8	7.44	3.72	1		cytoskeleton;other cell component	cytoskeletal activity	Pf00400, Pf03451, Pf12894	400954	ENSG00000214595	EML6	A8MUB5; B6ZDG7; hsa:400954; Q6ZMW3			0	0	1.508	0.979798	84.46	88	112	54.94	115.22	High	High	High	High	Peak Found	High	Peak Found	High	High	Peak Found	High	High	Peak Found	Peak Found	High
FALSE	High	Master Protein	Q8IWC1	MAP7 domain-containing protein 3 OS=Homo sapiens OX=9606 GN=MAP7D3 PE=1 SV=2	0.009	2.23	2	1	1	1	876	98.4	9.32	0	1	cell organization and biogenesis	cytoskeleton;other cell component	cytoskeletal activity	Pf05672	79649	ENSG00000129680	MAP7D3	A2A2J0; A6NCZ7; A6NHR4; B4DWD2; H7BY77; hsa:79649; Q5JXI5; Q5JXI6; Q6P2S1; Q8IWC1; Q9H9M8			0	0	1.392	0.979798	95.94	90.1	109.9	54.76	123.26	Peak Found	Peak Found	Peak Found	Peak Found	Peak Found	Peak Found	Peak Found	Peak Found	Peak Found	Peak Found	Peak Found	Peak Found	Peak Found	Peak Found	Peak Found
FALSE	High	Master Protein	Q04828	Aldo-keto reductase family 1 member C1 OS=Homo sapiens OX=9606 GN=AKR1C1 PE=1 SV=1	0	66.447	32	7	26	3	323	36.8	7.88	69.04	7	other metabolic processes;transport;other biological processes	cytosol	other molecular function	Pf00248	1645	ENSG00000187134	AKR1C1	hsa:1645; P52896; Q04828; Q5SR15; Q7M4N2; Q9UCX2	Ferroptosis; Benzo(a)pyrene metabolism; Metapathway biotransformation Phase I and II; Prostaglandin synthesis and regulation	Retinoid metabolism and transport; Synthesis of bile acids and bile salts via 7alpha-hydroxycholesterol; Synthesis of bile acids and bile salts via 24-hydroxycholesterol; Synthesis of bile acids and bile salts via 27-hydroxycholesterol	8	4	7.281	0.000126721	95.14	6.4	193.6	50.63	13.05	Not Found	Not Found	Not Found	Not Found	Not Found	Not Found	Not Found	Not Found	Not Found	High	High	High	High	High	High
FALSE	High	Master Protein	P52895	Aldo-keto reductase family 1 member C2 OS=Homo sapiens OX=9606 GN=AKR1C2 PE=1 SV=3	0	36.708	23	5	18	1	323	36.7	7.49	50.81	5	other metabolic processes;signal transduction;other biological processes	cytosol	other molecular function	Pf00248	1646	ENSG00000151632	AKR1C2	A8K2N9; B4DKR9; hsa:1646; P52895; Q14133; Q5SR16; Q7M4N1; Q96A71	Ferroptosis; Alternative pathway of fetal androgen synthesis; Benzo(a)pyrene metabolism; Metapathway biotransformation Phase I and II; Prostaglandin synthesis and regulation	Synthesis of bile acids and bile salts via 7alpha-hydroxycholesterol; Synthesis of bile acids and bile salts via 24-hydroxycholesterol; Synthesis of bile acids and bile salts via 27-hydroxycholesterol	8	0	100	2.2875e-16			200		64.63	Not Found	Not Found	Not Found	Not Found	Not Found	Not Found	Not Found	Not Found	Not Found	Not Found	Not Found	Not Found	High	Peak Found	Peak Found
FALSE	High	Master Protein	O95340	Bifunctional 3'-phosphoadenosine 5'-phosphosulfate synthase 2 OS=Homo sapiens OX=9606 GN=PAPSS2 PE=1 SV=2	0	29.022	18	6	19	6	614	69.5	8.03	46.48	6	other metabolic processes;stress response;developmental processes	cytosol	kinase activity;other molecular function	Pf01583, Pf01747, Pf14306	9060	ENSG00000198682	PAPSS2	hsa:9060; O95340; Q9BZL2; Q9P0G6; Q9UHM1; Q9UKD3; Q9UP30	RANKL/RANK signaling pathway; Proteoglycan biosynthesis; Sulfation biotransformation reaction	Transport and synthesis of PAPS; Metabolism of ingested H2SeO4 and H2SeO3 into H2Se; Defective PAPSS2 causes SEMD-PA	6	0	2.12	0.686356	50.22	43	157	34.13	57.31	Peak Found	Peak Found	High	High	High	Peak Found	Peak Found	High	Peak Found	High	High	High	High	High	High
FALSE	High	Master Protein	P26640	Valine--tRNA ligase OS=Homo sapiens OX=9606 GN=VARS1 PE=1 SV=4	0	23.829	6	4	12	4	1264	140.4	7.59	33.81	4	protein metabolism;RNA metabolism OR transcription;other metabolic processes	cytosol	other molecular function	Pf00043, Pf00133, Pf08264	7407	ENSG00000096171; ENSG00000204394; ENSG00000224264; ENSG00000226589; ENSG00000231116	VARS1	B0V1N1; B4DZ61; hsa:7407; P26640; Q5JQ90; Q96E77; Q9UQM2	Amino acid metabolism	Cytosolic tRNA aminoacylation	2	0	1.907	0.834408	68.82	79.4	120.6	62.5	46.57	Peak Found	Peak Found	Peak Found	High	High	High	Peak Found	Peak Found	Peak Found	Peak Found	High	High	High	Peak Found	Peak Found
FALSE	High	Master Protein	Q06210	Glutamine--fructose-6-phosphate aminotransferase [isomerizing] 1 OS=Homo sapiens OX=9606 GN=GFPT1 PE=1 SV=3	0	16.017	5	3	9	3	699	78.8	7.11	26.16	3	protein metabolism;other metabolic processes;other biological processes	cytosol	other molecular function	Pf01380, Pf13522	2673	ENSG00000198380	GFPT1	hsa:2673; Q06210; Q53QE6; Q9BXF8		XBP1(S) activates chaperone genes; Synthesis of UDP-N-acetyl-glucosamine; Defective GFPT1 causes CMSTA1	3	0	0.917	0.807478	49.62	128.7	71.3	49.81	64.97	Peak Found	High	High	Peak Found	High	Peak Found	Peak Found	Peak Found	High	Peak Found	High	High	Peak Found	Peak Found	Peak Found
FALSE	High	Master Protein	P16152	Carbonyl reductase [NADPH] 1 OS=Homo sapiens OX=9606 GN=CBR1 PE=1 SV=3	0	10.742	17	3	3	3	277	30.4	8.32	5.66	3	other metabolic processes;other biological processes	cytosol	other molecular function	Pf00106	873	ENSG00000159228	CBR1	B2RBZ7; B4DFK7; hsa:873; P16152; Q3LHW8	Nuclear receptors meta-pathway; NRF2 pathway; Prostaglandin synthesis and regulation	Synthesis of Prostaglandins (PG) and Thromboxanes (TX)	4	0	0.765	0.525217	84.34	134.3	65.7	62.63	55.97	Peak Found	Not Found	High	Peak Found	Peak Found	Peak Found	Not Found	Peak Found	Not Found	Peak Found	Not Found	Peak Found	High	Not Found	Peak Found
FALSE	High	Master Protein	O43175	D-3-phosphoglycerate dehydrogenase OS=Homo sapiens OX=9606 GN=PHGDH PE=1 SV=4	0	6.691	3	1	1	1	533	56.6	6.71	3.22	1	cell cycle OR cell proliferation;cell organization and biogenesis;other metabolic processes;developmental processes;other biological processes	cytosol	other molecular function	Pf00389, Pf02826, Pf19304	26227	ENSG00000092621	PHGDH	B2RD08; hsa:26227; O43175; Q5SZU3; Q9BQ01	Trans-sulfuration and one-carbon metabolism; Clear cell renal cell carcinoma pathways; Neuroinflammation and glutamatergic signaling; Amino acid metabolism in triple-negative breast cancer cells	Serine biosynthesis	5	0	1.708	0.979798	91.31	77.9	122.1	55.05	99.93	Not Found	Peak Found	Peak Found	Peak Found	Peak Found	Peak Found	Not Found	Peak Found	Peak Found	Not Found	Peak Found	Peak Found	Not Found	High	Peak Found
FALSE	High	Master Protein	O95747	Serine/threonine-protein kinase OSR1 OS=Homo sapiens OX=9606 GN=OXSR1 PE=1 SV=1	0.003	3.026	2	1	1	1	527	58	6.43	2.27	1	protein metabolism;other metabolic processes;stress response;signal transduction;other biological processes	cytosol	kinase activity;other molecular function	Pf00069, Pf12202	9943	ENSG00000172939	OXSR1	hsa:9943; O95747; Q3LR53; Q7Z501; Q9UPQ1			0	0	1.372	0.99034	77.51	86.2	113.8	21.27	55.4	Peak Found	Peak Found	Not Found	Peak Found	Peak Found	Not Found	Not Found	Not Found	Not Found	Not Found	Peak Found	High	Peak Found	Peak Found	Peak Found
FALSE	High	Master Protein	P07738	Bisphosphoglycerate mutase OS=Homo sapiens OX=9606 GN=BPGM PE=1 SV=2	0.005	2.509	4	1	1	1	259	30	6.54	1.97	1	other metabolic processes;developmental processes;other biological processes	cytosol	other molecular function	Pf00300	669	ENSG00000172331	BPGM	A4D1N9; hsa:669; P07738	IL-18 signaling pathway	Glycolysis	2	0								Not Found	Not Found	Not Found	Not Found	Not Found	Not Found	Not Found	Not Found	Not Found	Not Found	Not Found	High	Not Found	Not Found	Not Found
FALSE	High	Master Protein	Q9NTX5	Ethylmalonyl-CoA decarboxylase OS=Homo sapiens OX=9606 GN=ECHDC1 PE=1 SV=2	0.005	2.455	7	1	1	1	307	33.7	8.21	2.25	1	other metabolic processes	cytosol	other molecular function	Pf00378	55862	ENSG00000093144	ECHDC1	A6NFJ5; B7Z8S0; E9PEN7; E9PR31; F8W851; hsa:55862; Q5TEF6; Q5TEF7; Q5TEG0; Q5TEG4; Q9NTX5; Q9NZ30; V9HW18	Fatty acid biosynthesis		1	0	1.499	0.979798	125.54	80	120	107.87	136.03	Peak Found	Not Found	Not Found	Peak Found	Peak Found	Peak Found	Peak Found	Not Found	Peak Found	Peak Found	Not Found	Peak Found	Peak Found	Peak Found	Peak Found
FALSE	High	Master Protein	O95394	Phosphoacetylglucosamine mutase OS=Homo sapiens OX=9606 GN=PGM3 PE=1 SV=1	0.005	2.425	3	1	1	1	542	59.8	6.25	1.8	1	protein metabolism;other metabolic processes;developmental processes;other biological processes	cytosol	other molecular function	Pf00408, Pf02878	5238	ENSG00000013375	PGM3	B2RB65; B4DX94; D6RF12; E1P547; E9PF86; hsa:5238; O95394; Q5JWR4; Q96J46; Q9H8G5; Q9NS94; Q9NTT6; Q9UFV5; Q9UIY2	Glucuronidation	Synthesis of UDP-N-acetyl-glucosamine	2	0	1.409	0.992222	73.16	68.2	131.8	55.44	44.44	Peak Found	Peak Found	Peak Found	Peak Found	Not Found	Not Found	Not Found	Not Found	Not Found	Peak Found	Not Found	Not Found	High	Peak Found	Not Found
FALSE	High	Master Protein	P26639	Threonine--tRNA ligase 1, cytoplasmic OS=Homo sapiens OX=9606 GN=TARS1 PE=1 SV=3	0.01	2.157	2	1	1	1	723	83.4	6.67	2.11	1	protein metabolism;RNA metabolism OR transcription;other metabolic processes	cytosol	nucleic acid binding activity;other molecular function	Pf00587, Pf02824, Pf03129, Pf07973	6897	ENSG00000113407	TARS1	A8K8I1; B4DEG8; hsa:6897; P26639; Q96FP5; Q9BWA6		Cytosolic tRNA aminoacylation	1	0								Not Found	Not Found	Not Found	Not Found	Not Found	Not Found	Not Found	Not Found	Not Found	Not Found	High	Not Found	Not Found	Not Found	Not Found
FALSE	High	Master Protein	Q6WCQ1	Myosin phosphatase Rho-interacting protein OS=Homo sapiens OX=9606 GN=MPRIP PE=1 SV=3	0	116.021	28	21	67	21	1025	116.5	6.21	159.86	21	cell organization and biogenesis	cytosol;cytoskeleton	cytoskeletal activity	Pf00169	23164	ENSG00000133030	MPRIP	hsa:23164; Q3KQZ5; Q5FB94; Q6DHW2; Q6WCQ1; Q7Z5Y2; Q8N390; Q96G40		Signaling by BRAF and RAF1 fusions	1	0	1.07	0.96879	51.57	110.6	89.4	23.06	35.32	Peak Found	High	High	High	High	High	High	High	High	High	High	High	High	High	High
FALSE	High	Master Protein	P67936	Tropomyosin alpha-4 chain OS=Homo sapiens OX=9606 GN=TPM4 PE=1 SV=3	0	61.447	46	12	60	8	248	28.5	4.69	164.93	12	cell organization and biogenesis;other biological processes	cytosol;cytoskeleton	cytoskeletal activity;other molecular function	Pf00261	7171	ENSG00000167460	TPM4	hsa:7171; P07226; P67936; Q15659; Q5U0D9; Q9BU85; Q9H8Q3; Q9UCS1; Q9UCS2; Q9UCS3; Q9UCS4	Striated muscle contraction pathway	Smooth Muscle Contraction; Signaling by ALK fusions and activated point mutants; Striated Muscle Contraction; RHOV GTPase cycle	5	3	1.501	0.979798	58.81	89.5	110.5	23.94	32.76	High	High	High	High	Peak Found	High	Peak Found	Peak Found	Peak Found	High	High	High	High	High	High
FALSE	High	Master Protein	P06753	Tropomyosin alpha-3 chain OS=Homo sapiens OX=9606 GN=TPM3 PE=1 SV=2	0	38.432	32	9	38	3	285	32.9	4.72	91.15	9	cell organization and biogenesis;other biological processes	cytosol;cytoskeleton	cytoskeletal activity	Pf00261	7170	ENSG00000143549	TPM3	D3DV71; hsa:7170; P06753; P12324; Q2QD06; Q5VU58; Q5VU63; Q5VU66; Q5VU71; Q5VU72; Q8TCG3; Q969Q2; Q9NQH8	Mammary gland development pathway - Pregnancy and lactation (Stage 3 of 4); Striated muscle contraction pathway; VEGFA-VEGFR2 signaling pathway	Signaling by ALK fusions and activated point mutants; Smooth Muscle Contraction; Striated Muscle Contraction; RHOV GTPase cycle	7	0	1.179	0.979798	103.91	80.9	119.1	92.61	58.49	High	Not Found	High	High	High	High	Not Found	Not Found	Not Found	High	High	High	High	Peak Found	High
FALSE	High	Master Protein	P35527	Keratin, type I cytoskeletal 9 OS=Homo sapiens OX=9606 GN=KRT9 PE=1 SV=3	0	25.982	16	6	14	5	623	62	5.24	26.13	6	cell organization and biogenesis;other biological processes	cytosol;cytoskeleton	cytoskeletal activity	Pf00038	3857	ENSG00000171403	KRT9	hsa:3857; O00109; P35527; Q0IJ47; Q14665		Formation of the cornified envelope	2	0	1.691	0.930172	123.33	116.1	83.9	92.79	136.96	Peak Found	Not Found	Peak Found	Peak Found	Peak Found	High	High	Not Found	High	Peak Found	Peak Found	Peak Found	Peak Found	Peak Found	Peak Found
FALSE	High	Master Protein	P45379	Troponin T, cardiac muscle OS=Homo sapiens OX=9606 GN=TNNT2 PE=1 SV=3	0	15.675	5	1	2	1	298	35.9	4.97	7.1	1	cell organization and biogenesis;developmental processes;other biological processes	cytosol;cytoskeleton	cytoskeletal activity;other molecular function	Pf00992	7139	ENSG00000118194	TNNT2	A2TDB9; A8K3K6; hsa:7139; O60214; P45379; Q99596; Q99597; Q9BUF6; Q9UM96	Cardiac progenitor differentiation; Striated muscle contraction pathway	Striated Muscle Contraction	3	0	3.155	0.158317	0	48.1	151.9			Peak Found	Not Found	Not Found	Not Found	Not Found	Not Found	Not Found	Not Found	Not Found	Not Found	Not Found	Not Found	Not Found	High	Not Found
FALSE	High	Master Protein	Q15417	Calponin-3 OS=Homo sapiens OX=9606 GN=CNN3 PE=1 SV=1	0.006	2.357	12	1	2	1	329	36.4	6.05	3.14	1	cell organization and biogenesis;other biological processes	cytosol;cytoskeleton	cytoskeletal activity;other molecular function	Pf00307, Pf00402	1266	ENSG00000117519	CNN3	B4DFK6; B4DP09; F8WA86; hsa:1266; Q15417; Q6FHA7			0	0	0.336	0.00739628	14.17	149.7	50.3	19.09		Not Found	Not Found	High	High	Not Found	Peak Found	Not Found	Not Found	Not Found	Not Found	Not Found	Not Found	Not Found	Peak Found	Not Found
FALSE	High	Master Protein	P17987	T-complex protein 1 subunit alpha OS=Homo sapiens OX=9606 GN=TCP1 PE=1 SV=1	0	40.07	18	8	20	8	556	60.3	6.11	39.7	8	cell organization and biogenesis;transport;other biological processes	cytosol;cytoskeleton;ER/Golgi;other cell component	other molecular function	Pf00118	6950	ENSG00000120438	TCP1	E1P5B2; hsa:6950; P17987; Q15556; Q5TCM3	16p11.2 proximal deletion syndrome	Formation of tubulin folding intermediates by CCT/TriC; Association of TriC/CCT with target proteins during biosynthesis; Cooperation of PDCL (PhLP1) and TRiC/CCT in G-protein beta folding; Prefoldin mediated transfer of substrate to CCT/TriC; Gene and protein expression by JAK-STAT signaling after Interleukin-12 stimulation; BBSome-mediated cargo-targeting to cilium; Folding of actin by CCT/TriC	8	0	1.338	0.99034	70.11	86.8	113.2	42.39	44.49	Peak Found	High	High	High	Peak Found	High	Peak Found	Peak Found	Peak Found	Peak Found	High	High	High	High	High
FALSE	High	Master Protein	Q13501	Sequestosome-1 OS=Homo sapiens OX=9606 GN=SQSTM1 PE=1 SV=1	0	7.974	6	1	4	1	440	47.7	5.22	15.17	1	cell cycle OR cell proliferation;cell organization and biogenesis;protein metabolism;other metabolic processes;stress response;transport;signal transduction;other biological processes	cytosol;cytoskeleton;mitochondrion;ER/Golgi;nucleus;other cytoplasmic organelle;other cell component	signal transduction activity or receptor binding;kinase activity;other molecular function	Pf00564, Pf00569, Pf16577	8878	ENSG00000161011	SQSTM1	A6NFN7; B2R661; B3KUW5; hsa:8878; Q13446; Q13501; Q9BUV7; Q9BVS6; Q9UEU1	IL-1 signaling pathway; RANKL/RANK signaling pathway; Brain-derived neurotrophic factor (BDNF) signaling pathway; Apoptosis-related network due to altered Notch3 in ovarian cancer; Nuclear receptors meta-pathway; NRF2 pathway; Interleukin-1 induced activation of NF-kB; Clear cell renal cell carcinoma pathways; CAMKK2 pathway; 7q11.23 copy number variation syndrome; Clock-controlled autophagy in b…	Neddylation; Interleukin-1 signaling; KEAP1-NFE2L2 pathway; Signaling by ALK fusions and activated point mutants; p75NTR recruits signalling complexes; NF-kB is activated and signals survival; PINK1-PRKN Mediated Mitophagy; NRIF signals cell death from the nucleus; Pexophagy; Nuclear events mediated by NFE2L2	21	0	100	2.2875e-16			200		26.22	Not Found	Not Found	High	Not Found	Not Found	Not Found	Not Found	Not Found	Not Found	Not Found	High	High	Peak Found	High	Peak Found
FALSE	High	Master Protein	P02545	Prelamin-A/C OS=Homo sapiens OX=9606 GN=LMNA PE=1 SV=1	0	357.314	70	50	476	48	664	74.1	7.02	1194.41	50	cell cycle OR cell proliferation;cell organization and biogenesis;stress response;transport;developmental processes;other biological processes	cytosol;cytoskeleton;nucleus;other cell component	other molecular function	Pf00038, Pf00932	4000	ENSG00000160789	LMNA	B4DI32; D3DVB0; D6RAQ3; E7EUI9; hsa:4000; P02545; P02546; Q5I6Y4; Q5I6Y6; Q5TCJ2; Q5TCJ3; Q6UYC3; Q969I8; Q96JA2	Arrhythmogenic right ventricular cardiomyopathy; Adipogenesis; Fas ligand pathway and stress induction of heat shock proteins; Lamin A-processing pathway; Nephrotic syndrome; Influence of laminopathies on Wnt signaling; Overlap between signal transduction pathways contributing to LMNA laminopathies; Familial partial lipodystrophy (FPLD); Progeria-associated lipodystrophy; Acquired partial lipodys…	Signaling by BRAF and RAF1 fusions; XBP1(S) activates chaperone genes	12	2	1.509	0.979798	73.5	78.5	121.5	34.81	55.77	High	High	High	High	High	High	High	High	High	High	High	High	High	High	High
FALSE	High	Master Protein	P61158	Actin-related protein 3 OS=Homo sapiens OX=9606 GN=ACTR3 PE=1 SV=3	0	104.29	63	16	97	16	418	47.3	5.88	225.78	16	cell cycle OR cell proliferation;cell organization and biogenesis;stress response;other biological processes	cytosol;cytoskeleton;nucleus;other cell component	cytoskeletal activity;other molecular function	Pf00022	10096	ENSG00000115091	ACTR3	hsa:10096; P32391; P61158; Q53QM2	Physico-chemical features and toxicity-associated pathways	Regulation of actin dynamics for phagocytic cup formation; FCGR3A-mediated phagocytosis; RHO GTPases Activate WASPs and WAVEs; EPHB-mediated forward signaling; Clathrin-mediated endocytosis	6	0	1.163	0.979798	46.59	81.8	118.2	10.19	44.37	High	High	High	High	High	High	High	High	High	High	High	High	High	High	High
FALSE	High	Master Protein	Q9P0K7	Ankycorbin OS=Homo sapiens OX=9606 GN=RAI14 PE=1 SV=2	0	104.118	27	17	57	17	980	110	6.21	165.66	17	other biological processes	cytosol;cytoskeleton;nucleus;other cell component	cytoskeletal activity	Pf00023, Pf12796	26064	ENSG00000039560	RAI14	E9PED3; hsa:26064; Q6V1W9; Q7Z5I4; Q7Z733; Q9P0K7; Q9P2L2; Q9Y3T5			0	0	1.338	0.99034	52.12	92.7	107.3	14.04	43.89	Peak Found	High	High	Peak Found	High	High	High	High	High	High	High	High	High	High	High
FALSE	High	Master Protein	Q00839	Heterogeneous nuclear ribonucleoprotein U OS=Homo sapiens OX=9606 GN=HNRNPU PE=1 SV=6	0	78.942	23	12	52	12	825	90.5	6	134.42	12	cell cycle OR cell proliferation;cell organization and biogenesis;RNA metabolism OR transcription;other metabolic processes;transport;developmental processes;other biological processes	cytosol;cytoskeleton;nucleus;other cell component	cytoskeletal activity;nucleic acid binding activity;other molecular function	Pf00622, Pf02037, Pf13671	3192	ENSG00000153187	HNRNPU	hsa:3192; O75507; Q00839; Q8N174; Q96HY9; Q9BQ09	mRNA processing; lncRNA in canonical Wnt signaling and colorectal cancer	mRNA Splicing - Major Pathway; Processing of Capped Intron-Containing Pre-mRNA	4	0	2.536	0.384473	63.84	44.7	155.3	48.76	46.67	High	Peak Found	Peak Found	High	Peak Found	Peak Found	High	High	High	High	High	High	High	High	High
FALSE	High	Master Protein	P06748	Nucleophosmin OS=Homo sapiens OX=9606 GN=NPM1 PE=1 SV=2	0	73.983	34	8	51	8	294	32.6	4.78	134.5	8	cell cycle OR cell proliferation;cell organization and biogenesis;DNA metabolism;other metabolic processes;stress response;transport;signal transduction;other biological processes	cytosol;cytoskeleton;nucleus;other cell component	enzyme regulator activity;translation activity;nucleic acid binding activity;other molecular function	Pf03066, Pf16276	4869	ENSG00000181163	NPM1	A8K3N7; B5BU00; D3DQL6; hsa:4869; P06748; P08693; Q12826; Q13440; Q13441; Q14115; Q5EU94; Q5EU95; Q5EU96; Q5EU97; Q5EU98; Q5EU99; Q6V962; Q8WTW5; Q96AT6; Q96DC4; Q96EA5; Q9BYG9; Q9UDJ7		Signaling by ALK fusions and activated point mutants; TP53 regulates transcription of additional cell cycle genes whose exact role in the p53 pathway remain uncertain; Nuclear import of Rev protein; Deposition of new CENPA-containing nucleosomes at the centromere; SUMOylation of transcription cofactors; ALK mutants bind TKIs; Nuclear events stimulated by ALK signaling in cancer; TFAP2A acts as a …	8	0	1.596	0.973164	81.89	62.3	137.7	40.49	59.15	High	High	High	High	High	High	High	High	High	High	High	High	High	High	High
FALSE	High	Master Protein	O15143	Actin-related protein 2/3 complex subunit 1B OS=Homo sapiens OX=9606 GN=ARPC1B PE=1 SV=3	0	73.105	46	12	65	11	372	40.9	8.35	104.96	12	cell organization and biogenesis;other biological processes	cytosol;cytoskeleton;nucleus;other cell component	cytoskeletal activity;other molecular function	Pf00400	10095	ENSG00000130429	ARPC1B	hsa:10095; O15143; Q9BU00	Pathogenic Escherichia coli infection; Microglia pathogen phagocytosis pathway	Regulation of actin dynamics for phagocytic cup formation; FCGR3A-mediated phagocytosis; RHO GTPases Activate WASPs and WAVEs; EPHB-mediated forward signaling	6	1	1.158	0.979798	55.59	85.6	114.4	16.9	36.12	High	High	High	High	High	High	High	High	High	High	High	High	High	High	High
FALSE	High	Master Protein	P05783	Keratin, type I cytoskeletal 18 OS=Homo sapiens OX=9606 GN=KRT18 PE=1 SV=2	0	66.404	30	10	42	9	430	48	5.45	115.69	10	cell cycle OR cell proliferation;cell organization and biogenesis;transport;signal transduction;other biological processes	cytosol;cytoskeleton;nucleus;other cell component	other molecular function	Pf00038	3875	ENSG00000111057	KRT18	hsa:3875; P05783; Q53G38; Q5U0N8; Q9BW26	Pathogenic Escherichia coli infection	Formation of the cornified envelope	3	0	0.702	0.435731	79.21	138	62	64.02	76.4	High	High	High	High	Peak Found	High	High	High	High	Peak Found	Peak Found	High	Peak Found	High	High
FALSE	High	Master Protein	P59998	Actin-related protein 2/3 complex subunit 4 OS=Homo sapiens OX=9606 GN=ARPC4 PE=1 SV=3	0	38.96	61	8	49	8	168	19.7	8.43	94.02	8	cell organization and biogenesis	cytosol;cytoskeleton;nucleus;other cell component	cytoskeletal activity;other molecular function	Pf05856	10093	ENSG00000241553	ARPC4	C9JWM7; E7ETI0; F6TTL5; hsa:10093; O15509; P59998; Q6P0W5; Q96QJ3	Pathogenic Escherichia coli infection	Regulation of actin dynamics for phagocytic cup formation; FCGR3A-mediated phagocytosis; RHO GTPases Activate WASPs and WAVEs; Clathrin-mediated endocytosis; EPHB-mediated forward signaling	6	0	1.077	0.972831	42.87	95.3	104.7	23.22	24.29	High	High	High	High	High	High	High	High	High	High	High	High	High	High	High
FALSE	High	Master Protein	P50991	T-complex protein 1 subunit delta OS=Homo sapiens OX=9606 GN=CCT4 PE=1 SV=4	0	38.869	15	6	37	6	539	57.9	7.83	85.78	6	transport;other biological processes	cytosol;cytoskeleton;nucleus;other cell component	other molecular function	Pf00118	10575	ENSG00000115484	CCT4	B2R6I3; B7Z8B1; F5H5W3; hsa:10575; O14870; P50991; Q53QP9; Q96C51	16p11.2 proximal deletion syndrome	Formation of tubulin folding intermediates by CCT/TriC; Association of TriC/CCT with target proteins during biosynthesis; Cooperation of PDCL (PhLP1) and TRiC/CCT in G-protein beta folding; Prefoldin mediated transfer of substrate to CCT/TriC; BBSome-mediated cargo-targeting to cilium; Folding of actin by CCT/TriC	7	0	1.494	0.979798	57.94	79.3	120.7	41.03	36.53	Peak Found	High	High	High	High	High	Peak Found	High	High	Peak Found	High	High	High	High	High
FALSE	High	Master Protein	Q9NR12	PDZ and LIM domain protein 7 OS=Homo sapiens OX=9606 GN=PDLIM7 PE=1 SV=1	0	32.877	17	6	23	6	457	49.8	8.41	43.88	6	cell organization and biogenesis;transport;developmental processes;other biological processes	cytosol;cytoskeleton;nucleus;other cell component	cytoskeletal activity;other molecular function	Pf00412, Pf00595	9260	ENSG00000196923	PDLIM7	hsa:9260; Q14250; Q5XG82; Q6NVZ5; Q96C91; Q9BXB8; Q9BXB9; Q9NR12	Ebstein-Barr virus LMP1 signaling; GDNF signaling	RET signaling	3	0	0.574	0.185679	40.78	135.3	64.7	21.82	44.77	High	High	High	High	High	High	High	High	High	Peak Found	High	High	High	High	High
FALSE	High	Master Protein	Q9Y224	RNA transcription, translation and transport factor protein OS=Homo sapiens OX=9606 GN=RTRAF PE=1 SV=1	0	28.337	26	4	12	4	244	28.1	6.65	30.18	4	RNA metabolism OR transcription;other metabolic processes;transport;other biological processes	cytosol;cytoskeleton;nucleus;other cell component	nucleic acid binding activity;other molecular function	Pf10036	51637	ENSG00000087302	RTRAF	hsa:51637; Q9Y224		tRNA processing in the nucleus	1	0	1.142	0.979798	34.26	74	126	75.48	62.01	Peak Found	High	High	Peak Found	High	High	Peak Found	High	Peak Found	Peak Found	High	High	Peak Found	High	Peak Found
FALSE	High	Master Protein	P07910	Heterogeneous nuclear ribonucleoproteins C1/C2 OS=Homo sapiens OX=9606 GN=HNRNPC PE=1 SV=4	0	27.442	24	7	33	7	306	33.7	5.08	72.8	7	RNA metabolism OR transcription;other metabolic processes;other biological processes	cytosol;cytoskeleton;nucleus;other cell component	nucleic acid binding activity;other molecular function	Pf00076	3183	ENSG00000092199	HNRNPC	D3DS19; D3DS22; hsa:3183; P07910; P22628; Q53EX2; Q59FD3; Q5FWE8; Q86SF8; Q86U45; Q96HK7; Q96HM4; Q96IY5; Q9BTS3	mRNA processing	mRNA Splicing - Major Pathway; Processing of Capped Intron-Containing Pre-mRNA; RHOBTB2 GTPase cycle; SUMOylation of RNA binding proteins; RHOBTB1 GTPase cycle	6	0	2.03	0.735843	53.14	61.8	138.2	34.12	37.02	High	High	High	High	Peak Found	Peak Found	High	High	High	High	High	High	High	High	High
FALSE	High	Master Protein	Q92747	Actin-related protein 2/3 complex subunit 1A OS=Homo sapiens OX=9606 GN=ARPC1A PE=2 SV=2	0	19.814	11	2	13	1	370	41.5	8.18	35.09	2	cell organization and biogenesis	cytosol;cytoskeleton;nucleus;other cell component	cytoskeletal activity	Pf00400	10552	ENSG00000241685	ARPC1A	A4D276; B4DLQ7; D6W5S1; hsa:10552; Q7Z5U8; Q86WU5; Q8IXQ0; Q92747	Pathogenic Escherichia coli infection	Regulation of actin dynamics for phagocytic cup formation; FCGR3A-mediated phagocytosis; RHO GTPases Activate WASPs and WAVEs; Clathrin-mediated endocytosis; EPHB-mediated forward signaling	6	0	0.904	0.807797	32.57	105.9	94.1	27.48	10.8	Peak Found	Peak Found	High	High	Peak Found	High	Peak Found	High	Peak Found	Not Found	High	Peak Found	High	Peak Found	High
FALSE	High	Master Protein	P07737	Profilin-1 OS=Homo sapiens OX=9606 GN=PFN1 PE=1 SV=2	0	18.65	39	4	8	4	140	15	8.27	20.08	4	cell organization and biogenesis;developmental processes;other biological processes	cytosol;cytoskeleton;nucleus;other cell component	cytoskeletal activity;other molecular function	Pf00235	5216	ENSG00000108518	PFN1	hsa:5216; P07737; Q53Y44	Physico-chemical features and toxicity-associated pathways; VEGFA-VEGFR2 signaling pathway; Burn wound healing; Regulation of actin cytoskeleton; G13 signaling pathway	RHO GTPases Activate Formins; Platelet degranulation ; PCP/CE pathway; Signaling by ROBO receptors	9	0	1.98	0.768199	57.83	66.2	133.8	60.66	40.41	High	Peak Found	High	Peak Found	Peak Found	Peak Found	Peak Found	Peak Found	Peak Found	High	Peak Found	High	High	Peak Found	Peak Found
FALSE	High	Master Protein	P51608	Methyl-CpG-binding protein 2 OS=Homo sapiens OX=9606 GN=MECP2 PE=1 SV=1	0	18.529	10	3	15	3	486	52.4	9.95	42.45	3	cell-cell signaling;cell cycle OR cell proliferation;cell organization and biogenesis;protein metabolism;other metabolic processes;stress response;developmental processes;signal transduction;other biological processes	cytosol;cytoskeleton;nucleus;other cell component	nucleic acid binding activity;other molecular function	Pf01429	4204	ENSG00000169057	MECP2	hsa:4204; O15233; P51608; Q6QHH9; Q7Z384	Ectoderm differentiation; MECP2 and associated Rett syndrome; Lung fibrosis; Rett syndrome causing genes; Transcription co-factors SKI and SKIL protein partners; Fragile X syndrome; Neurodegeneration with brain iron accumulation (NBIA) subtypes pathway; Sudden infant death syndrome (SIDS) susceptibility pathways		8	0	1.861	0.834408	82.94	57.2	142.8	34.09	96.49	Peak Found	Peak Found	Peak Found	High	High	High	Peak Found	High	High	Peak Found	High	High	High	High	High
FALSE	High	Master Protein	Q9Y3A5	Ribosome maturation protein SBDS OS=Homo sapiens OX=9606 GN=SBDS PE=1 SV=4	0	16.388	22	4	10	4	250	28.7	8.75	21.53	4	cell cycle OR cell proliferation;cell organization and biogenesis;RNA metabolism OR transcription;other metabolic processes;developmental processes;other biological processes	cytosol;cytoskeleton;nucleus;other cell component	cytoskeletal activity;translation activity;nucleic acid binding activity	Pf01172, Pf09377, Pf20268	51119	ENSG00000126524	SBDS	A8K0P4; hsa:51119; Q96FX0; Q9NV53; Q9Y3A5			0	0	0.758	0.559295	72.09	132	68	36.76	47.12	High	High	Peak Found	High	Peak Found	Peak Found	Peak Found	High	Peak Found	High	Peak Found	Peak Found	Peak Found	High	Peak Found
FALSE	High	Master Protein	P62714	Serine/threonine-protein phosphatase 2A catalytic subunit beta isoform OS=Homo sapiens OX=9606 GN=PPP2CB PE=1 SV=1	0	14.116	15	2	7	2	309	35.6	5.43	17.68	2	cell organization and biogenesis;protein metabolism;other metabolic processes;stress response;other biological processes	cytosol;cytoskeleton;nucleus;other cell component	cytoskeletal activity;other molecular function	Pf00149	5516	ENSG00000104695	PPP2CB	D3DSV4; hsa:5516; P11082; P62714; Q6FHK5	Serotonin transporter activity; Dopamine metabolism; Focal adhesion: PI3K-Akt-mTOR-signaling pathway; Wnt signaling pathway and pluripotency; Exercise-induced circadian regulation; PI3K-Akt signaling pathway; 16p11.2 proximal deletion syndrome; Glycogen synthesis and degradation; Cohesin complex - Cornelia de Lange syndrome; Monoamine transport	Separation of Sister Chromatids; Resolution of Sister Chromatid Cohesion; RHO GTPases Activate Formins; EML4 and NUDC in mitotic spindle formation; Amplification of signal from unattached kinetochores via a MAD2 inhibitory signal; Cyclin A/B1/B2 associated events during G2/M transition; PI5P, PP2A and IER3 Regulate PI3K/AKT Signaling; CTLA4 inhibitory signaling; Regulation of TP53 Degradation; MA…	44	0	1.55	0.979798	54.03	68.6	131.4	40.98	49.3	Peak Found	High	Peak Found	Peak Found	High	High	Peak Found	Peak Found	Not Found	Peak Found	High	High	High	Peak Found	Peak Found
FALSE	High	Master Protein	O15145	Actin-related protein 2/3 complex subunit 3 OS=Homo sapiens OX=9606 GN=ARPC3 PE=1 SV=3	0	12.188	20	3	20	3	178	20.5	8.59	42.26	3	cell organization and biogenesis;other biological processes	cytosol;cytoskeleton;nucleus;other cell component	cytoskeletal activity	Pf04062	10094	ENSG00000111229	ARPC3	hsa:10094; O00554; O15145	Pathogenic Escherichia coli infection	Regulation of actin dynamics for phagocytic cup formation; FCGR3A-mediated phagocytosis; RHO GTPases Activate WASPs and WAVEs; Clathrin-mediated endocytosis; EPHB-mediated forward signaling	6	0	1.151	0.979798	40.03	103.4	96.6	16.54	42.82	High	High	Peak Found	High	High	High	High	High	High	High	High	High	High	High	High
FALSE	High	Master Protein	Q05209	Tyrosine-protein phosphatase non-receptor type 12 OS=Homo sapiens OX=9606 GN=PTPN12 PE=1 SV=3	0	9.227	2	1	1	1	780	88.1	5.62	4.05	1	protein metabolism;other metabolic processes;other biological processes	cytosol;cytoskeleton;nucleus;other cell component	other molecular function	Pf00102	5782	ENSG00000127947	PTPN12	A4D1C5; B4DKY2; E9PBR5; E9PEH9; hsa:5782; Q05209; Q16130; Q59FD6; Q75MN8; Q86XU4	EGF/EGFR signaling pathway	SHC1 events in ERBB2 signaling; Constitutive Signaling by Overexpressed ERBB2; Signaling by PDGF; Downregulation of ERBB2 signaling; EGFR downregulation; Interleukin-37 signaling	7	0	1.506	0.979798	69.03	75.7	124.3	12.89	66.6	Not Found	Peak Found	Not Found	Peak Found	Peak Found	Peak Found	Not Found	Not Found	Not Found	Not Found	High	Not Found	Not Found	Peak Found	Not Found
FALSE	High	Master Protein	P43487	Ran-specific GTPase-activating protein OS=Homo sapiens OX=9606 GN=RANBP1 PE=1 SV=1	0	8.456	17	2	2	2	201	23.3	5.29	0	2	transport;signal transduction;other biological processes	cytosol;cytoskeleton;nucleus;other cell component	enzyme regulator activity;other molecular function	Pf00638	5902	ENSG00000099901	RANBP1	hsa:5902; P43487; Q53EY3	22q11.2 copy number variation syndrome	Rev-mediated nuclear export of HIV RNA	2	0	0.845	0.69332	66.43	84	116	32.53	65.48	Not Found	Peak Found	Peak Found	Not Found	Peak Found	Peak Found	Peak Found	Not Found	Not Found	Peak Found	Peak Found	High	Peak Found	Peak Found	Not Found
FALSE	High	Master Protein	Q66K74	Microtubule-associated protein 1S OS=Homo sapiens OX=9606 GN=MAP1S PE=1 SV=2	0	7.207	5	2	2	2	1059	112.1	7.3	3.38	2	cell organization and biogenesis;other metabolic processes;transport;developmental processes;other biological processes	cytosol;cytoskeleton;nucleus;other cell component	cytoskeletal activity;nucleic acid binding activity;other molecular function		55201	ENSG00000130479	MAP1S	B4DH53; hsa:55201; Q27QB1; Q66K74; Q6NXF1; Q8N3L8; Q8N3W5; Q8NI88; Q96H94; Q96IT4; Q96SP8; Q9BRC6; Q9H928; Q9NVK7			0	0	1.569	0.979798	124.79	80.5	119.5	103.39	79.69	Peak Found	Not Found	Peak Found	Not Found	Peak Found	Not Found	Not Found	Not Found	Not Found	Not Found	Peak Found	High	Peak Found	Peak Found	High
FALSE	High	Master Protein	Q13045	Protein flightless-1 homolog OS=Homo sapiens OX=9606 GN=FLII PE=1 SV=2	0	5.538	2	1	1	1	1269	144.7	6.05	3.6	1	cell organization and biogenesis;other biological processes	cytosol;cytoskeleton;nucleus;other cell component	cytoskeletal activity;other molecular function	Pf00626, Pf12799, Pf13855	2314	ENSG00000177731; ENSG00000284571	FLII	B4DIL0; F5H407; hsa:2314; J3QLG3; Q13045	VEGFA-VEGFR2 signaling pathway		1	0								Not Found	Not Found	Not Found	Not Found	Not Found	Not Found	Not Found	Not Found	Not Found	Not Found	Not Found	High	Not Found	Not Found	Not Found
FALSE	High	Master Protein	Q14683	Structural maintenance of chromosomes protein 1A OS=Homo sapiens OX=9606 GN=SMC1A PE=1 SV=2	0.002	3.258	1	1	3	1	1233	143.1	7.64	6.58	1	cell cycle OR cell proliferation;cell organization and biogenesis;DNA metabolism;other metabolic processes;stress response;other biological processes	cytosol;cytoskeleton;nucleus;other cell component	nucleic acid binding activity;other molecular function	Pf02463, Pf06470	8243	ENSG00000072501	SMC1A	hsa:8243; O14995; Q14683; Q16351; Q2M228	miRNA regulation of DNA damage response; Cell cycle; Retinoblastoma gene in cancer; Constitutive androstane receptor pathway; Nuclear receptors meta-pathway; Pathways affected in adenoid cystic carcinoma; ATM signaling in development and disease ; mRNA processing; Regulation of sister chromatid separation at the metaphase-anaphase transition; Rett syndrome causing genes; CAMKK2 pathway; Cohesin c…	Separation of Sister Chromatids; Resolution of Sister Chromatid Cohesion; Meiotic synapsis; Estrogen-dependent gene expression; SUMOylation of DNA damage response and repair proteins; Establishment of Sister Chromatid Cohesion; Cohesin Loading onto Chromatin	21	0	2.579	0.640523	42.97	56.5	143.5	36.89	43.35	Peak Found	Not Found	Peak Found	Not Found	Peak Found	Not Found	Peak Found	Peak Found	Peak Found	Peak Found	Peak Found	High	High	High	Not Found
FALSE	High	Master Protein	P62328	Thymosin beta-4 OS=Homo sapiens OX=9606 GN=TMSB4X PE=1 SV=2	0.005	2.499	34	1	1	1	44	5.1	5.06	2.56	1	cell organization and biogenesis;signal transduction;other biological processes	cytosol;cytoskeleton;nucleus;other cell component	cytoskeletal activity;other molecular function	Pf01290	7114	ENSG00000205542	TMSB4X	hsa:7114; P01253; P01254; P62328; Q546P5; Q63576; Q9UE55	Genes targeted by miRNAs in adipocytes; VEGFA-VEGFR2 signaling pathway; IL-18 signaling pathway; Regulation of actin cytoskeleton	Platelet degranulation	5	0	0.367	0.0171774	79.76	143.9	56.1	43.01	76.7	High	Peak Found	Peak Found	Peak Found	Peak Found	Peak Found	Peak Found	Peak Found	Peak Found	Peak Found	Not Found	Peak Found	Peak Found	Peak Found	Not Found
FALSE	High	Master Protein	P62826	GTP-binding nuclear protein Ran OS=Homo sapiens OX=9606 GN=RAN PE=1 SV=3	0	87.131	44	10	91	10	216	24.4	7.49	226.4	10	cell cycle OR cell proliferation;cell organization and biogenesis;DNA metabolism;other metabolic processes;transport;developmental processes;other biological processes	cytosol;cytoskeleton;nucleus;other cytoplasmic organelle;other cell component	other molecular function	Pf00071	5901	ENSG00000132341	RAN	A8K3Z8; hsa:5901; P17080; P28746; P28747; P62826; Q6IPB2; Q86V08; Q8NI90; Q9CSP3; Q9CWI7; Q9CZA2; Q9UDJ5; Q9UEU9	Androgen receptor signaling pathway; miRNA biogenesis; 22q11.2 copy number variation syndrome	Regulation of cholesterol biosynthesis by SREBP (SREBF); Nuclear import of Rev protein; Transcriptional regulation by small RNAs; Rev-mediated nuclear export of HIV RNA; NEP/NS2 Interacts with the Cellular Export Machinery; tRNA processing in the nucleus; MicroRNA (miRNA) biogenesis; Postmitotic nuclear pore complex (NPC) reformation	11	0	1.87	0.834408	57.31	65.6	134.4	13.84	19.27	High	High	High	High	High	High	High	High	High	High	High	High	High	High	High
FALSE	High	Master Protein	P50995	Annexin A11 OS=Homo sapiens OX=9606 GN=ANXA11 PE=1 SV=1	0	9.232	3	1	1	1	505	54.4	7.65	2.98	1	cell cycle OR cell proliferation;transport;other biological processes	cytosol;cytoskeleton;nucleus;other cytoplasmic organelle;other cell component	other molecular function	Pf00191	311	ENSG00000122359	ANXA11	B4DVE7; hsa:311; P50995			0	0	6.436	0.00047172	191.08	26.9	173.1	22.29	117.93	Not Found	Not Found	Not Found	Not Found	High	Not Found	Not Found	Not Found	Peak Found	Not Found	Not Found	Not Found	Not Found	Peak Found	Not Found
FALSE	High	Master Protein	P24941	Cyclin-dependent kinase 2 OS=Homo sapiens OX=9606 GN=CDK2 PE=1 SV=2	0.002	3.138	3	1	1	1	298	33.9	8.68	2.01	1	cell cycle OR cell proliferation;cell organization and biogenesis;protein metabolism;DNA metabolism;other metabolic processes;stress response;transport;signal transduction;other biological processes	cytosol;cytoskeleton;nucleus;other cytoplasmic organelle;other cell component	kinase activity;other molecular function	Pf00069	1017	ENSG00000123374	CDK2	A8K7C6; hsa:1017; O75100; P24941	miRNA regulation of DNA damage response; Cell cycle; Thyroid stimulating hormone (TSH) signaling pathway; Glioblastoma signaling pathways; Oncostatin M signaling pathway; Spinal cord injury; Retinoblastoma gene in cancer; Aryl hydrocarbon receptor pathway; Vitamin D receptor pathway; PI3K-Akt signaling pathway; G1 to S cell cycle control; Measles virus infection; Small cell lung cancer; DNA repli…	Orc1 removal from chromatin; CDK-mediated phosphorylation and removal of Cdc6; SCF(Skp2)-mediated degradation of p27/p21; Cyclin A/B1/B2 associated events during G2/M transition; Senescence-Associated Secretory Phenotype (SASP); Processing of DNA double-strand break ends; Meiotic recombination; DNA Damage/Telomere Stress Induced Senescence; Transcriptional regulation of granulopoiesis; Factors in…	44	0	1.259	0.979798	38.49	89	111	31.68	24.22	Not Found	Peak Found	Peak Found	Peak Found	Peak Found	Peak Found	Peak Found	Peak Found	Peak Found	Peak Found	Peak Found	Peak Found	Peak Found	High	Peak Found
FALSE	High	Master Protein	P68032	Actin, alpha cardiac muscle 1 OS=Homo sapiens OX=9606 GN=ACTC1 PE=1 SV=1	0	350.289	82	35	722	2	377	42	5.39	1548.61	35	cell organization and biogenesis;developmental processes;other biological processes	cytosol;cytoskeleton;other cell component	cytoskeletal activity;other molecular function	Pf00022	70	ENSG00000159251	ACTC1	hsa:70; P04270; P68032	Cardiac progenitor differentiation; Myometrial relaxation and contraction pathways; Striated muscle contraction pathway; Mechanoregulation and pathology of YAP/TAZ via Hippo and non-Hippo mechanisms; 22q11.2 copy number variation syndrome; Malignant pleural mesothelioma	RHOA GTPase cycle; RHOB GTPase cycle; Striated Muscle Contraction	9	18	0.33	0.00366274	102.22	121.9	78.1	10.44	29.81	High	High	High	Peak Found	Not Found	High	Peak Found	High	High	High	High	High	High	High	High
FALSE	High	Master Protein	P62736	Actin, aortic smooth muscle OS=Homo sapiens OX=9606 GN=ACTA2 PE=1 SV=1	0	323.614	82	33	631	1	377	42	5.39	1336.29	33	developmental processes;other biological processes	cytosol;cytoskeleton;other cell component	other molecular function	Pf00022	59	ENSG00000107796	ACTA2	B2R8A4; hsa:59; P03996; P04108; P62736; Q6FI19	Myometrial relaxation and contraction pathways; Striated muscle contraction pathway; Mechanoregulation and pathology of YAP/TAZ via Hippo and non-Hippo mechanisms; 22q11.2 copy number variation syndrome; IL-18 signaling pathway; Regucalcin in proximal tubule epithelial kidney cells; Angiotensin II receptor type 1 pathway; Malignant pleural mesothelioma; CCL18 signaling pathway	Smooth Muscle Contraction; NOTCH4 Intracellular Domain Regulates Transcription	11	0	0.127	2.17264e-08	62.9	177.5	22.5	23.18	53.97	High	High	High	High	High	High	High	High	High	Peak Found	High	Peak Found	High	High	High
FALSE	High	Master Protein	P35749	Myosin-11 OS=Homo sapiens OX=9606 GN=MYH11 PE=1 SV=3	0	239.09	16	30	327	6	1972	227.2	5.5	876.45	30	cell organization and biogenesis;developmental processes;other biological processes	cytosol;cytoskeleton;other cell component	cytoskeletal activity;other molecular function	Pf00063, Pf01576, Pf02736	4629	ENSG00000133392; ENSG00000276480	MYH11	D2JYH7; hsa:4629; O00396; O94944; P35749; P78422; Q3MIV8; Q3MNF0; Q3MNF1	VEGFA-VEGFR2 signaling pathway	RHO GTPases activate CIT; EPHA-mediated growth cone collapse; Sema4D induced cell migration and growth-cone collapse; Smooth Muscle Contraction; RHO GTPases activate PKNs; RHO GTPases Activate ROCKs; RHO GTPases activate PAKs	8	0	0.895	0.790332	69.85	113.7	86.3	54.84	61.76	High	High	High	High	High	High	Peak Found	High	Peak Found	High	High	Peak Found	High	High	Peak Found
FALSE	High	Master Protein	P60660	Myosin light polypeptide 6 OS=Homo sapiens OX=9606 GN=MYL6 PE=1 SV=2	0	130.732	85	11	246	11	151	16.9	4.65	595.83	11	other biological processes	cytosol;cytoskeleton;other cell component	cytoskeletal activity;other molecular function		4637	ENSG00000092841	MYL6	hsa:4637; P16475; P24572; P24573; P60660; Q12790; Q561V9; Q6IAZ0; Q6IPY5	Ciliary landscape	RHO GTPases activate CIT; EPHA-mediated growth cone collapse; Sema4D induced cell migration and growth-cone collapse; Smooth Muscle Contraction; RHO GTPases activate PKNs; RHO GTPases Activate ROCKs; RHO GTPases activate PAKs	8	0	1	0.903995	54.73	94	106	10.11	30.73	High	High	High	High	High	High	High	High	High	High	High	High	High	High	High
FALSE	High	Master Protein	Q7Z406	Myosin-14 OS=Homo sapiens OX=9606 GN=MYH14 PE=1 SV=2	0	94.72	5	12	155	1	1995	227.7	5.6	399.82	12	cell organization and biogenesis;other biological processes	cytosol;cytoskeleton;other cell component	cytoskeletal activity;other molecular function	Pf00063, Pf01576, Pf02736	79784	ENSG00000105357	MYH14	B0I1S2; C3TTN4; hsa:79784; Q5CZ75; Q6XYE4; Q76B62; Q7Z406; Q8WV23; Q96I22; Q9BT27; Q9BW35; Q9H882		RHO GTPases activate PKNs; RHO GTPases activate CIT; EPHA-mediated growth cone collapse; Sema4D induced cell migration and growth-cone collapse; RHO GTPases Activate ROCKs; RHO GTPases activate PAKs	6	0	1.118	0.979798	72.61	100.2	99.8	53.11	69.52	High	High	Peak Found	High	High	High	High	High	High	Peak Found	High	High	High	High	High
FALSE	High	Master Protein	O14950	Myosin regulatory light chain 12B OS=Homo sapiens OX=9606 GN=MYL12B PE=1 SV=2	0	73.216	62	11	68	4	172	19.8	4.84	139.47	11	other biological processes	cytosol;cytoskeleton;other cell component	cytoskeletal activity;other molecular function	Pf08976, Pf13405	103910; 10627	ENSG00000118680	MYL12B	D3DUH6; hsa:103910; O14950; Q13182; Q7Z5Z4	Thyroid stimulating hormone (TSH) signaling pathway; Focal adhesion	RHO GTPases activate CIT; EPHA-mediated growth cone collapse; Sema4D induced cell migration and growth-cone collapse; Smooth Muscle Contraction; RHO GTPases activate PKNs; RHO GTPases Activate ROCKs; RHO GTPases activate PAKs	9	8	1.421	0.979798	53.8	82.5	117.5	32	37.08	High	High	High	High	High	High	Peak Found	High	Peak Found	Peak Found	High	High	High	High	High
FALSE	High	Master Protein	P08729	Keratin, type II cytoskeletal 7 OS=Homo sapiens OX=9606 GN=KRT7 PE=1 SV=5	0	72.102	30	15	68	11	469	51.4	5.48	176.55	15		cytosol;cytoskeleton;other cell component		Pf00038, Pf16208	3855	ENSG00000135480	KRT7	hsa:3855; P08729; Q92676; Q9BUD8; Q9Y3R7		Formation of the cornified envelope	2	1	0.695	0.42254	95.5	112.5	87.5	28.58	29.56	Peak Found	High	High	Peak Found	High	High	High	High	High	Peak Found	Peak Found	Peak Found	Peak Found	Peak Found	Peak Found
FALSE	High	Master Protein	P24844	Myosin regulatory light polypeptide 9 OS=Homo sapiens OX=9606 GN=MYL9 PE=1 SV=4	0	66.854	56	9	52	2	172	19.8	4.92	111.42	9	cell organization and biogenesis;other biological processes	cytosol;cytoskeleton;other cell component	cytoskeletal activity;other molecular function	Pf13405, Pf13833	10398	ENSG00000101335	MYL9	E1P5T6; hsa:10398; P24844; Q9BQL9; Q9BUF9; Q9H136	Focal adhesion; Striated muscle contraction pathway	RHO GTPases activate CIT; EPHA-mediated growth cone collapse; Sema4D induced cell migration and growth-cone collapse; Smooth Muscle Contraction; RHO GTPases activate PKNs; RHO GTPases Activate ROCKs; RHO GTPases activate PAKs; RUNX1 regulates genes involved in megakaryocyte differentiation and platelet function	10	0	0.24	0.000133479	78.67	158.4	41.6	61.2	80.88	High	High	High	High	Peak Found	High	Peak Found	High	Peak Found	Peak Found	Not Found	Not Found	High	Peak Found	Not Found
FALSE	High	Master Protein	P49368	T-complex protein 1 subunit gamma OS=Homo sapiens OX=9606 GN=CCT3 PE=1 SV=4	0	51.351	28	10	34	10	545	60.5	6.49	74.74	10	cell organization and biogenesis;transport;other biological processes	cytosol;cytoskeleton;other cell component	other molecular function	Pf00118	7203	ENSG00000163468	CCT3	A6NE14; hsa:7203; P49368; Q5SZY1; Q9BR64	16p11.2 proximal deletion syndrome	Association of TriC/CCT with target proteins during biosynthesis; Prefoldin mediated transfer of substrate to CCT/TriC; Cooperation of PDCL (PhLP1) and TRiC/CCT in G-protein beta folding; Formation of tubulin folding intermediates by CCT/TriC; BBSome-mediated cargo-targeting to cilium; Folding of actin by CCT/TriC	7	0	1.559	0.979798	60.6	86.2	113.8	51.73	34.87	High	High	High	High	High	High	Peak Found	High	Peak Found	High	High	High	High	High	Peak Found
FALSE	High	Master Protein	P48643	T-complex protein 1 subunit epsilon OS=Homo sapiens OX=9606 GN=CCT5 PE=1 SV=1	0	39.652	25	6	20	6	541	59.6	5.66	60.29	6	transport;other biological processes	cytosol;cytoskeleton;other cell component	cytoskeletal activity;nucleic acid binding activity;other molecular function	Pf00118	22948	ENSG00000150753	CCT5	A8JZY8; A8K2X8; B4DYD8; hsa:22948; P48643	16p11.2 proximal deletion syndrome	Association of TriC/CCT with target proteins during biosynthesis; Prefoldin mediated transfer of substrate to CCT/TriC; Cooperation of PDCL (PhLP1) and TRiC/CCT in G-protein beta folding; Formation of tubulin folding intermediates by CCT/TriC; BBSome-mediated cargo-targeting to cilium; Folding of actin by CCT/TriC	7	0	1.321	0.996889	57.29	85.8	114.2	55.14	46.17	High	High	High	Peak Found	High	Peak Found	Peak Found	Peak Found	Peak Found	High	High	High	High	High	High
FALSE	High	Master Protein	Q99832	T-complex protein 1 subunit eta OS=Homo sapiens OX=9606 GN=CCT7 PE=1 SV=2	0	34.236	19	6	21	6	543	59.3	7.65	69.74	6	transport;other biological processes	cytosol;cytoskeleton;other cell component	other molecular function	Pf00118	10574	ENSG00000135624	CCT7	A8K7E6; A8MWI8; B7WNW9; B7Z4T9; B7Z4Z7; hsa:10574; O14871; Q6FI26; Q99832	VEGFA-VEGFR2 signaling pathway; 16p11.2 proximal deletion syndrome	Formation of tubulin folding intermediates by CCT/TriC; Association of TriC/CCT with target proteins during biosynthesis; Cooperation of PDCL (PhLP1) and TRiC/CCT in G-protein beta folding; Prefoldin mediated transfer of substrate to CCT/TriC; RHOBTB2 GTPase cycle; RHOBTB1 GTPase cycle; Folding of actin by CCT/TriC	9	0	1.275	0.99034	55.34	77.9	122.1	49.07	38.19	High	High	Peak Found	High	High	Peak Found	High	High	Peak Found	High	High	High	High	High	High
FALSE	High	Master Protein	P40227	T-complex protein 1 subunit zeta OS=Homo sapiens OX=9606 GN=CCT6A PE=1 SV=3	0	29.793	17	6	24	6	531	58	6.68	56.79	6	other biological processes	cytosol;cytoskeleton;other cell component	other molecular function	Pf00118	908	ENSG00000146731	CCT6A	A6NCD2; hsa:908; P40227; Q3KP28; Q75LP4; Q96S46	16p11.2 proximal deletion syndrome	Formation of tubulin folding intermediates by CCT/TriC; Association of TriC/CCT with target proteins during biosynthesis; Cooperation of PDCL (PhLP1) and TRiC/CCT in G-protein beta folding; Prefoldin mediated transfer of substrate to CCT/TriC; RHOBTB2 GTPase cycle; Folding of actin by CCT/TriC	7	0	1.884	0.823049	72.31	73.9	126.1	66.49	130.4	High	High	High	Peak Found	High	High	Peak Found	Peak Found	Peak Found	High	High	High	High	High	High
FALSE	High	Master Protein	P78559	Microtubule-associated protein 1A OS=Homo sapiens OX=9606 GN=MAP1A PE=1 SV=6	0	18.856	2	3	18	1	2803	305.3	4.92	34.03	3	cell organization and biogenesis;transport;developmental processes;other biological processes	cytosol;cytoskeleton;other cell component	cytoskeletal activity;other molecular function		4130	ENSG00000166963	MAP1A	hsa:4130; O95643; P78559; Q12973; Q15882; Q9UJT4			0	0	1.918	0.897794	89.84	69.6	130.4	39.68	108.38	Peak Found	Peak Found	Peak Found	Peak Found	Peak Found	High	Peak Found	Peak Found	Peak Found	Peak Found	Peak Found	Peak Found	Not Found	High	Peak Found
FALSE	High	Master Protein	P61163	Alpha-centractin OS=Homo sapiens OX=9606 GN=ACTR1A PE=1 SV=1	0	13.953	17	4	6	4	376	42.6	6.64	13.41	4	transport	cytosol;cytoskeleton;other cell component	other molecular function	Pf00022	10121	ENSG00000138107	ACTR1A	B2R6B0; hsa:10121; P42024; P61163		MHC class II antigen presentation; HSP90 chaperone cycle for steroid hormone receptors (SHR) in the presence of ligand; Recruitment of NuMA to mitotic centrosomes; COPI-mediated anterograde transport; COPI-independent Golgi-to-ER retrograde traffic; Regulation of PLK1 Activity at G2/M Transition; Loss of Nlp from mitotic centrosomes; Recruitment of mitotic centrosome proteins and complexes; Ancho…	11	0	1.226	0.979798	46.77	114.7	85.3	39.74	47.36	Not Found	High	High	Not Found	High	Peak Found	Peak Found	Peak Found	Peak Found	Not Found	High	Peak Found	Peak Found	Peak Found	Peak Found
FALSE	High	Master Protein	O95816	BAG family molecular chaperone regulator 2 OS=Homo sapiens OX=9606 GN=BAG2 PE=1 SV=1	0	11.394	19	3	15	3	211	23.8	6.7	42.43	3	protein metabolism;other metabolic processes;other biological processes	cytosol;cytoskeleton;other cell component	cytoskeletal activity;other molecular function		9532	ENSG00000112208	BAG2	B4DXE2; hsa:9532; O95816; Q08AS9; Q6FID0	Malignant pleural mesothelioma	Regulation of HSF1-mediated heat shock response	2	0	1.259	0.984822	47.05	94.9	105.1	41.18	31.79	High	High	High	Peak Found	High	High	Peak Found	High	High	High	High	High	Peak Found	Peak Found	High
FALSE	High	Master Protein	Q07866	Kinesin light chain 1 OS=Homo sapiens OX=9606 GN=KLC1 PE=1 SV=2	0	9.683	2	1	2	1	573	65.3	6.2	6.22	1	cell organization and biogenesis	cytosol;cytoskeleton;other cell component	cytoskeletal activity	Pf00515, Pf13374, Pf13424	3831	ENSG00000126214	KLC1	A6NF62; F8VTM4; hsa:3831; Q07866; Q7RTM2; Q7RTM3; Q7RTM5; Q7RTP9; Q7RTQ3; Q7RTQ5; Q7RTQ6; Q86SF5; Q86TF5; Q86V74; Q86V75; Q86V76; Q86V77; Q86V78; Q86V79; Q96H62	Alzheimer's disease and miRNA effects; IL-18 signaling pathway; Alzheimer's disease	COPI-dependent Golgi-to-ER retrograde traffic; MHC class II antigen presentation; Kinesins; Signaling by ALK fusions and activated point mutants; RHO GTPases activate KTN1	8	0	2.047	0.834408	62.33	73.9	126.1	33.48	62.19	Not Found	Peak Found	Peak Found	Peak Found	Peak Found	Not Found	Peak Found	Peak Found	Peak Found	Not Found	High	Peak Found	Peak Found	Peak Found	Peak Found
FALSE	High	Master Protein	Q13409	Cytoplasmic dynein 1 intermediate chain 2 OS=Homo sapiens OX=9606 GN=DYNC1I2 PE=1 SV=3	0	7.314	5	2	4	2	638	71.4	5.2	7.01	2	transport;other biological processes	cytosol;cytoskeleton;other cell component	cytoskeletal activity;other molecular function	Pf00400, Pf11540	1781	ENSG00000077380	DYNC1I2	B7ZA04; D3DPD4; D3DPD5; D3DPD6; hsa:1781; Q13409; Q32LY9; Q53S84; Q5BJF8; Q7Z4X1; Q96NG7; Q96S87; Q9BXZ5; Q9NT58	Ciliary landscape; Intraflagellar transport proteins binding to dynein	Separation of Sister Chromatids; MHC class II antigen presentation; Resolution of Sister Chromatid Cohesion; HSP90 chaperone cycle for steroid hormone receptors (SHR) in the presence of ligand; Recruitment of NuMA to mitotic centrosomes; RHO GTPases Activate Formins; COPI-mediated anterograde transport; COPI-independent Golgi-to-ER retrograde traffic; HCMV Early Events; Aggrephagy; EML4 and NUDC …	21	0	1.884	0.834408	50.22	77.4	122.6	39.33	31.76	High	Peak Found	Peak Found	Not Found	Peak Found	Peak Found	Not Found	Not Found	Not Found	High	High	Peak Found	Peak Found	Peak Found	High
FALSE	High	Master Protein	Q71U36	Tubulin alpha-1A chain OS=Homo sapiens OX=9606 GN=TUBA1A PE=1 SV=1	0	251.032	78	28	443	1	451	50.1	5.06	1112.62	28	cell cycle OR cell proliferation;cell organization and biogenesis;transport;other biological processes	cytosol;cytoskeleton;other cytoplasmic organelle;other cell component	cytoskeletal activity;other molecular function	Pf00091, Pf03953	7846	ENSG00000167552	TUBA1A	A8K0B8; G3V1U9; hsa:7846; P04687; P05209; Q71U36	Alzheimer's disease and miRNA effects; Pathogenic Escherichia coli infection; Parkin-ubiquitin proteasomal system pathway; Alzheimer's disease	Recycling pathway of L1; COPI-dependent Golgi-to-ER retrograde traffic; Separation of Sister Chromatids; The role of GTSE1 in G2/M progression after G2 checkpoint; Translocation of SLC2A4 (GLUT4) to the plasma membrane; Microtubule-dependent trafficking of connexons from Golgi to the plasma membrane; Gap junction assembly; MHC class II antigen presentation; Resolution of Sister Chromatid Cohesion…	40	32	1.799	0.846192	51.48	67.8	132.2	11.44	25.51	Peak Found	High	Peak Found	High	Peak Found	High	Peak Found	Peak Found	Peak Found	Peak Found	High	Peak Found	Peak Found	High	High
FALSE	High	Master Protein	O43237	Cytoplasmic dynein 1 light intermediate chain 2 OS=Homo sapiens OX=9606 GN=DYNC1LI2 PE=1 SV=1	0	17.976	11	4	9	3	492	54.1	6.38	23.64	4	cell organization and biogenesis;other biological processes	cytosol;cytoskeleton;other cytoplasmic organelle;other cell component	other molecular function	Pf05783	1783	ENSG00000135720	DYNC1LI2	A8K6V1; B4DZP4; hsa:1783; O43237; Q8TAT3	Intraflagellar transport proteins binding to dynein	Separation of Sister Chromatids; MHC class II antigen presentation; Resolution of Sister Chromatid Cohesion; HSP90 chaperone cycle for steroid hormone receptors (SHR) in the presence of ligand; RHO GTPases Activate Formins; COPI-mediated anterograde transport; COPI-independent Golgi-to-ER retrograde traffic; HCMV Early Events; Aggrephagy; EML4 and NUDC in mitotic spindle formation; Amplification …	13	1	1.849	0.834408	66.06	38.1	161.9	58.26	40.47	Peak Found	High	Peak Found	Peak Found	Peak Found	Not Found	Peak Found	Not Found	Peak Found	High	High	High	High	Peak Found	Peak Found
FALSE	High	Master Protein	P62081	40S ribosomal protein S7 OS=Homo sapiens OX=9606 GN=RPS7 PE=1 SV=1	0	60.996	56	9	49	9	194	22.1	10.1	128.29	9	protein metabolism;RNA metabolism OR transcription;other metabolic processes;developmental processes;other biological processes	cytosol;cytoskeleton;translational apparatus;nucleus;other cell component	enzyme regulator activity;nucleic acid binding activity;other molecular function	Pf01251	6201	ENSG00000171863	RPS7	hsa:6201; P23821; P24818; P62081; Q57Z92; Q6IPH1	Cytoplasmic ribosomal proteins	Regulation of expression of SLITs and ROBOs; SARS-CoV-2 modulates host translation machinery; L13a-mediated translational silencing of Ceruloplasmin expression; Translation initiation complex formation; Formation of a pool of free 40S subunits; Formation of the ternary complex, and subsequently, the 43S complex; Ribosomal scanning and start codon recognition; GTP hydrolysis and joining of the 60S…	19	0	1.644	0.953965	53.05	77.1	122.9	26.56	37.29	High	High	High	High	High	High	High	High	High	High	High	High	High	High	High
FALSE	High	Master Protein	Q08211	ATP-dependent RNA helicase A OS=Homo sapiens OX=9606 GN=DHX9 PE=1 SV=4	0	23.362	5	5	10	5	1270	140.9	6.84	20	5	cell organization and biogenesis;DNA metabolism;RNA metabolism OR transcription;other metabolic processes;stress response;transport;other biological processes	cytosol;cytoskeleton;translational apparatus;nucleus;other cell component	nucleic acid binding activity;other molecular function	Pf00035, Pf00270, Pf00271, Pf04408, Pf07717	1660	ENSG00000135829	DHX9	B2RNV4; hsa:1660; Q05CI5; Q08211; Q12803; Q32Q22; Q5VY62; Q6PD69; Q99556	MECP2 and associated Rett syndrome; mRNA processing	mRNA Splicing - Major Pathway; RIP-mediated NFkB activation via ZBP1; DEx/H-box helicases activate type I IFN and inflammatory cytokines production	5	0	1.883	0.823049	51.85	67	133	33.06	28.82	Peak Found	Peak Found	Peak Found	Peak Found	Peak Found	Peak Found	Peak Found	High	Peak Found	Peak Found	High	High	Peak Found	High	High
FALSE	High	Master Protein	O95433	Activator of 90 kDa heat shock protein ATPase homolog 1 OS=Homo sapiens OX=9606 GN=AHSA1 PE=1 SV=1	0	5.279	4	1	1	1	338	38.3	5.53	1.97	1	other biological processes	cytosol;ER/Golgi	other molecular function	Pf08327, Pf09229	10598	ENSG00000100591	AHSA1	B2R9L2; B4DUR9; hsa:10598; O95433; Q96IL6; Q9P060	T-cell antigen receptor (TCR) pathway during Staphylococcus aureus infection		1	0								Not Found	Not Found	Not Found	Not Found	High	Not Found	Not Found	Not Found	Not Found	Not Found	Not Found	Not Found	Not Found	Not Found	Not Found
FALSE	High	Master Protein	Q8IWE2	Protein NOXP20 OS=Homo sapiens OX=9606 GN=FAM114A1 PE=1 SV=2	0	8.634	4	1	1	1	563	60.7	4.68	4.08	1		cytosol;ER/Golgi;nucleus		Pf05334	92689	ENSG00000197712	FAM114A1	A8K9W6; hsa:92689; Q6MZV4; Q8IWE2; Q9BVL6			0	0	2.787	0.495752	0	52.8	147.2			Not Found	Not Found	Not Found	Peak Found	Not Found	Not Found	Not Found	Not Found	Not Found	Not Found	High	Not Found	Not Found	Not Found	Not Found
FALSE	High	Master Protein	O60506	Heterogeneous nuclear ribonucleoprotein Q OS=Homo sapiens OX=9606 GN=SYNCRIP PE=1 SV=2	0	15.856	5	3	14	2	623	69.6	8.59	32.4	3	RNA metabolism OR transcription;other metabolic processes;stress response;other biological processes	cytosol;ER/Golgi;nucleus;other cell component	nucleic acid binding activity	Pf00076, Pf18360	10492	ENSG00000135316	SYNCRIP	E1P501; E1P502; hsa:10492; O60506; Q53H05; Q5TCG2; Q5TCG3; Q8IW78; Q8N599; Q96LC1; Q96LC2; Q9Y583			0	1	1.309	0.999696	47.17	78.9	121.1	32.79	38.04	High	High	Peak Found	Peak Found	High	High	Peak Found	High	High	Peak Found	High	High	High	Peak Found	Peak Found
FALSE	High	Master Protein	Q01105	Protein SET OS=Homo sapiens OX=9606 GN=SET PE=1 SV=3	0	11.851	16	2	2	2	290	33.5	4.32	3.76	2	cell organization and biogenesis;DNA metabolism;other metabolic processes;other biological processes	cytosol;ER/Golgi;nucleus;other cell component	enzyme regulator activity;nucleic acid binding activity;other molecular function	Pf00956	6418	ENSG00000119335	SET	A5A5H4; A6NGV1; B4DUE2; hsa:6418; Q01105; Q15541; Q5VXV1; Q5VXV2; Q6FHZ5	Histone modifications; VEGFA-VEGFR2 signaling pathway	HuR (ELAVL1) binds and stabilizes mRNA; Condensation of Prophase Chromosomes	4	0	100	2.2875e-16			200		80.02	Not Found	Not Found	Not Found	Not Found	Not Found	Not Found	Not Found	Not Found	Not Found	Not Found	High	High	Peak Found	Peak Found	Not Found
FALSE	High	Master Protein	O15460	Prolyl 4-hydroxylase subunit alpha-2 OS=Homo sapiens OX=9606 GN=P4HA2 PE=1 SV=1	0	10.473	6	2	3	2	535	60.9	5.71	6.78	2	protein metabolism;other metabolic processes	cytosol;ER/Golgi;nucleus;other cell component	other molecular function	Pf08336, Pf13640	8974	ENSG00000072682	P4HA2	D3DQ85; D3DQ86; hsa:8974; O15460; Q8WWN0	VEGFA-VEGFR2 signaling pathway; Amino acid metabolism; Type I collagen synthesis in the context of osteogenesis imperfecta	Collagen biosynthesis and modifying enzymes	4	0	0.998	0.846192	68.14	105.6	94.4	63.35	38.09	Peak Found	Peak Found	High	Peak Found	High	Peak Found	Not Found	Peak Found	Not Found	Peak Found	High	Peak Found	Peak Found	Peak Found	Not Found
FALSE	High	Master Protein	Q9P2J5	Leucine--tRNA ligase, cytoplasmic OS=Homo sapiens OX=9606 GN=LARS1 PE=1 SV=2	0	19.1	4	3	6	3	1176	134.4	7.3	15.27	3	cell organization and biogenesis;protein metabolism;RNA metabolism OR transcription;other metabolic processes;stress response;other biological processes	cytosol;ER/Golgi;nucleus;other cytoplasmic organelle;other cell component	enzyme regulator activity;other molecular function	Pf00133, Pf08264	51520	ENSG00000133706	LARS1	A2RRR4; A7E266; B4DJ10; hsa:51520; Q2TU79; Q9NSE1; Q9P2J5		Cytosolic tRNA aminoacylation; Selenoamino acid metabolism	2	0	1.888	0.834408	39.02	54.1	145.9	35.14	57.46	Peak Found	Peak Found	Peak Found	Peak Found	High	Peak Found	Peak Found	Peak Found	Peak Found	Not Found	High	High	Peak Found	High	Not Found
FALSE	High	Master Protein	P31150	Rab GDP dissociation inhibitor alpha OS=Homo sapiens OX=9606 GN=GDI1 PE=1 SV=2	0	9.065	4	1	2	1	447	50.6	5.14	7.16	1	cell organization and biogenesis;transport;signal transduction;other biological processes	cytosol;ER/Golgi;other cell component	enzyme regulator activity;other molecular function	Pf00996	2664	ENSG00000203879	GDI1	hsa:2664; P31150; P50394; Q6FG50; Q7Z2G6; Q7Z2G9; Q7Z2H5; Q7Z2I6	Ciliary landscape; Airway smooth muscle cell contraction	RAB GEFs exchange GTP for GDP on RABs	3	0	5.619	0.0185147	125.58	26.2	173.8	37.13	165.42	Peak Found	High	Peak Found	Peak Found	Not Found	Peak Found	Peak Found	Not Found	Not Found	Peak Found	Peak Found	Not Found	High	Not Found	Peak Found
FALSE	High	Master Protein	Q92734	Protein TFG OS=Homo sapiens OX=9606 GN=TFG PE=1 SV=2	0	6.399	5	1	2	1	400	43.4	5.1	2.46	1	cell organization and biogenesis;transport	cytosol;ER/Golgi;other cell component	other molecular function	Pf00564	10342	ENSG00000114354	TFG	D3DN49; G5E9V1; hsa:10342; K0J5S8; K0J6K2; Q15656; Q92734; Q969I2		COPII-mediated vesicle transport; Signaling by ALK fusions and activated point mutants	2	0	3.027	0.178749	82.95	49.7	150.3	26.01	75.66	Peak Found	Peak Found	Peak Found	Peak Found	Peak Found	Peak Found	Not Found	Peak Found	Not Found	Peak Found	Peak Found	High	Peak Found	Peak Found	Peak Found
FALSE	High	Master Protein	Q9Y3U8	60S ribosomal protein L36 OS=Homo sapiens OX=9606 GN=RPL36 PE=1 SV=3	0	20.233	30	4	14	4	105	12.2	11.59	33.04	4	protein metabolism;other metabolic processes	cytosol;ER/Golgi;translational apparatus;nucleus	other molecular function	Pf01158	25873	ENSG00000130255	RPL36	B2R4Y1; D6W634; hsa:25873; Q6FIG1; Q9UQF6; Q9Y3U8	Cytoplasmic ribosomal proteins	Regulation of expression of SLITs and ROBOs; L13a-mediated translational silencing of Ceruloplasmin expression; Formation of a pool of free 40S subunits; GTP hydrolysis and joining of the 60S ribosomal subunit; SRP-dependent cotranslational protein targeting to membrane; Major pathway of rRNA processing in the nucleolus and cytosol; Nonsense Mediated Decay (NMD) enhanced by the Exon Junction Comp…	14	0	0.997	0.899973	34.06	83.2	116.8	24.69	30.06	High	High	High	High	High	Peak Found	High	High	High	Peak Found	High	High	Peak Found	High	Peak Found
FALSE	High	Master Protein	P36578	60S ribosomal protein L4 OS=Homo sapiens OX=9606 GN=RPL4 PE=1 SV=5	0	114.548	47	19	113	19	427	47.7	11.06	265.35	19	protein metabolism;other metabolic processes	cytosol;ER/Golgi;translational apparatus;nucleus;other cell component	other molecular function	Pf00573, Pf14374	6124	ENSG00000174444	RPL4	A8K502; hsa:6124; P36578; P39029; Q4VBR0; Q969Z9	Cytoplasmic ribosomal proteins	Regulation of expression of SLITs and ROBOs; L13a-mediated translational silencing of Ceruloplasmin expression; Formation of a pool of free 40S subunits; GTP hydrolysis and joining of the 60S ribosomal subunit; SRP-dependent cotranslational protein targeting to membrane; Major pathway of rRNA processing in the nucleolus and cytosol; Nonsense Mediated Decay (NMD) enhanced by the Exon Junction Comp…	14	0	0.945	0.834408	48.72	109	91	14.15	19.05	High	High	High	High	High	High	High	High	High	High	High	High	High	High	High
FALSE	High	Master Protein	Q02878	60S ribosomal protein L6 OS=Homo sapiens OX=9606 GN=RPL6 PE=1 SV=3	0	95.814	44	13	105	13	288	32.7	10.58	243.34	13	cell organization and biogenesis;protein metabolism;other metabolic processes;other biological processes	cytosol;ER/Golgi;translational apparatus;nucleus;other cell component	nucleic acid binding activity;other molecular function	Pf01159, Pf03868	6128	ENSG00000089009	RPL6	hsa:6128; Q02878; Q2M3Q3; Q8WW97	Cytoplasmic ribosomal proteins	Regulation of expression of SLITs and ROBOs; L13a-mediated translational silencing of Ceruloplasmin expression; Formation of a pool of free 40S subunits; GTP hydrolysis and joining of the 60S ribosomal subunit; SRP-dependent cotranslational protein targeting to membrane; Major pathway of rRNA processing in the nucleolus and cytosol; Nonsense Mediated Decay (NMD) enhanced by the Exon Junction Comp…	14	0	1.063	0.968016	57.29	102.1	97.9	22.88	21.01	High	High	High	High	High	High	High	High	High	High	High	High	High	High	High
FALSE	High	Master Protein	P61247	40S ribosomal protein S3a OS=Homo sapiens OX=9606 GN=RPS3A PE=1 SV=2	0	71.743	40	10	85	10	264	29.9	9.73	221.38	10	protein metabolism;other metabolic processes;other biological processes	cytosol;ER/Golgi;translational apparatus;nucleus;other cell component	nucleic acid binding activity;other molecular function	Pf01015	6189	ENSG00000145425	RPS3A	B2R4D4; D3DP05; hsa:6189; P33443; P49241; P61247	Cytoplasmic ribosomal proteins	Major pathway of rRNA processing in the nucleolus and cytosol; Regulation of expression of SLITs and ROBOs; L13a-mediated translational silencing of Ceruloplasmin expression; Formation of a pool of free 40S subunits; GTP hydrolysis and joining of the 60S ribosomal subunit; Nonsense Mediated Decay (NMD) enhanced by the Exon Junction Complex (EJC); SRP-dependent cotranslational protein targeting to…	18	0	1.199	0.979798	49.03	94	106	7.02	17.93	High	High	High	High	High	High	High	High	High	High	High	High	High	High	High
FALSE	High	Master Protein	P62241	40S ribosomal protein S8 OS=Homo sapiens OX=9606 GN=RPS8 PE=1 SV=2	0	68.878	50	9	80	9	208	24.2	10.32	195.89	9	protein metabolism;RNA metabolism OR transcription;other metabolic processes	cytosol;ER/Golgi;translational apparatus;nucleus;other cell component	other molecular function	Pf01201	6202	ENSG00000142937	RPS8	hsa:6202; P09058; P62241; Q6IRL7	Cytoplasmic ribosomal proteins	Regulation of expression of SLITs and ROBOs; SARS-CoV-2 modulates host translation machinery; L13a-mediated translational silencing of Ceruloplasmin expression; Translation initiation complex formation; Formation of a pool of free 40S subunits; Formation of the ternary complex, and subsequently, the 43S complex; Ribosomal scanning and start codon recognition; GTP hydrolysis and joining of the 60S…	18	0	1.371	0.984822	46.5	78.2	121.8	23.03	31.8	High	High	High	High	High	High	High	High	High	High	High	High	High	High	High
FALSE	High	Master Protein	P27635	60S ribosomal protein L10 OS=Homo sapiens OX=9606 GN=RPL10 PE=1 SV=4	0	64.455	35	7	73	7	214	24.6	10.08	129.99	7	cell organization and biogenesis;protein metabolism;other metabolic processes;developmental processes;other biological processes	cytosol;ER/Golgi;translational apparatus;nucleus;other cell component	other molecular function	Pf00252	100137264; 100146244; 100172946; 100415355; 100468790; 100724614; 100982236; 101083663; 101136536; 101344695; 101444008; 101539056; 101690567; 101867181; 101975002; 102257301; 102442647; 102841972; 102878669; 102890423; 102923570; 103127392; 103250904; 103679662; 104667036; 104872587; 105294701; 105302495; 105467951; 105521640; 105579731; 105727260; 105824536; 106000161; 108298087; 108513162; 108…	ENSAMEG00000000227; ENSANAG00000036053; ENSCAFG00020009114; ENSCAFG00030015144; ENSCAFG00040021422; ENSCAFG00845028627; ENSCANG00000032226; ENSCATG00000030970; ENSCCAG00000024992; ENSCGRG00001008387; ENSCJAG00000011822; ENSCLAG00000003108; ENSCPOG00000002355; ENSECAG00000017154; ENSFCAG00000011395; ENSGGOG00000000131; ENSLCNG00005021252; ENSMFAG00000040824; ENSMLUG00000014337; ENSMMMG00000014279;…	LOC100768740; LOC101344695; LOC105294701; LOC112632580; Rpl10; RPL10	A0A091D943; A0A1S3APJ4; A0A1S3GPT7; A0A1U7SU42; A0A250YCK6; A0A286XQR8; A0A2I3FV08; A0A2J8IN69; A0A2J8RLU6; A0A2K5EV78; A0A2K5ILK8; A0A2K5LLF2; A0A2K5QER4; A0A2K5U275; A0A2K6D043; A0A2K6GRP4; A0A2K6MTH0; A0A2K6NK39; A0A2R9B361; A0A2Y9G5G6; A0A2Y9GWW6; A0A384DKX1; A0A3Q0CF07; A0A3Q7NJC4; A0A3Q7VQC5; A0A452S2Z9; A0A485PEW4; A0A667IJV2; A0A673U4F8; A0A6D2WIN2; A0A6D2XTB8; A0A6I9KPP4; A0A6I9ME29; A0A…	Cytoplasmic ribosomal proteins	Nonsense Mediated Decay (NMD) independent of the Exon Junction Complex (EJC); Nonsense Mediated Decay (NMD) enhanced by the Exon Junction Complex (EJC); L13a-mediated translational silencing of Ceruloplasmin expression; Formation of a pool of free 40S subunits; GTP hydrolysis and joining of the 60S ribosomal subunit; SRP-dependent cotranslational protein targeting to membrane; Major pathway of rR…	15	0	1.16	0.979798	61.7	99.8	100.2	7.97	35.67	High	High	High	High	High	High	High	High	High	High	High	High	High	High	High
FALSE	High	Master Protein	Q07020	60S ribosomal protein L18 OS=Homo sapiens OX=9606 GN=RPL18 PE=1 SV=2	0	42.52	32	5	48	5	188	21.6	11.72	132.56	5	protein metabolism;other metabolic processes	cytosol;ER/Golgi;translational apparatus;nucleus;other cell component	nucleic acid binding activity;other molecular function	Pf17135	6141	ENSG00000063177	RPL18	F8VWC5; hsa:6141; Q07020; Q8WTZ6	Cytoplasmic ribosomal proteins	Regulation of expression of SLITs and ROBOs; L13a-mediated translational silencing of Ceruloplasmin expression; Formation of a pool of free 40S subunits; GTP hydrolysis and joining of the 60S ribosomal subunit; SRP-dependent cotranslational protein targeting to membrane; Major pathway of rRNA processing in the nucleolus and cytosol; Nonsense Mediated Decay (NMD) enhanced by the Exon Junction Comp…	14	0	1.187	0.979798	41.51	90.8	109.2	24.49	17.78	High	High	High	High	High	High	High	High	High	High	High	High	High	High	High
FALSE	High	Master Protein	P62847	40S ribosomal protein S24 OS=Homo sapiens OX=9606 GN=RPS24 PE=1 SV=1	0	41.024	35	6	56	6	133	15.4	10.78	114.47	6	protein metabolism;RNA metabolism OR transcription;other metabolic processes;other biological processes	cytosol;ER/Golgi;translational apparatus;nucleus;other cell component	other molecular function	Pf01282	6229	ENSG00000138326	RPS24	E7EPK6; hsa:6229; P16632; P62847; Q5T0P7; Q5T0P8; Q7Z3D1	Cytoplasmic ribosomal proteins	Regulation of expression of SLITs and ROBOs; SARS-CoV-2 modulates host translation machinery; L13a-mediated translational silencing of Ceruloplasmin expression; Translation initiation complex formation; Formation of a pool of free 40S subunits; Formation of the ternary complex, and subsequently, the 43S complex; Ribosomal scanning and start codon recognition; GTP hydrolysis and joining of the 60S…	18	0	1.587	0.974178	62.8	75.2	124.8	19.43	42.09	High	High	High	High	High	High	High	High	High	High	High	High	High	High	High
FALSE	High	Master Protein	P62753	40S ribosomal protein S6 OS=Homo sapiens OX=9606 GN=RPS6 PE=1 SV=1	0	29.844	24	6	30	6	249	28.7	10.84	73.55	6	cell cycle OR cell proliferation;protein metabolism;RNA metabolism OR transcription;other metabolic processes;developmental processes;signal transduction;other biological processes	cytosol;ER/Golgi;translational apparatus;nucleus;other cell component	other molecular function	Pf01092	6194	ENSG00000137154	RPS6	hsa:6194; P08227; P10660; P62753; Q4VBY7; Q8N6Z7	IL-5 signaling pathway; Thyroid stimulating hormone (TSH) signaling pathway; Leptin signaling pathway; Follicle stimulating hormone (FSH) signaling pathway; Prolactin signaling pathway; Thymic stromal lymphopoietin (TSLP) signaling pathway; Interleukin-11 signaling pathway; Oncostatin M signaling pathway; Brain-derived neurotrophic factor (BDNF) signaling pathway; Kit receptor signaling pathway; …	Regulation of expression of SLITs and ROBOs; SARS-CoV-2 modulates host translation machinery; L13a-mediated translational silencing of Ceruloplasmin expression; Translation initiation complex formation; Formation of a pool of free 40S subunits; Formation of the ternary complex, and subsequently, the 43S complex; Ribosomal scanning and start codon recognition; GTP hydrolysis and joining of the 60S…	45	0	1.332	0.99034	59.03	66.6	133.4	41.91	61.34	High	High	High	High	High	High	High	High	High	High	High	High	High	High	High
FALSE	High	Master Protein	P05388	60S acidic ribosomal protein P0 OS=Homo sapiens OX=9606 GN=RPLP0 PE=1 SV=1	0	28.843	37	7	26	7	317	34.3	5.97	48.14	7	cell organization and biogenesis;protein metabolism;other metabolic processes	cytosol;ER/Golgi;translational apparatus;nucleus;other cell component	nucleic acid binding activity;other molecular function	Pf00428, Pf00466, Pf17777	6175	ENSG00000089157	RPLP0	hsa:6175; P05388; Q3B7A4; Q9BVK4	Cytoplasmic ribosomal proteins	Regulation of expression of SLITs and ROBOs; L13a-mediated translational silencing of Ceruloplasmin expression; Formation of a pool of free 40S subunits; GTP hydrolysis and joining of the 60S ribosomal subunit; SRP-dependent cotranslational protein targeting to membrane; Major pathway of rRNA processing in the nucleolus and cytosol; Nonsense Mediated Decay (NMD) enhanced by the Exon Junction Comp…	15	0	1.922	0.790983	52.89	64	136	20.81	29.05	High	High	High	High	High	High	High	Peak Found	Peak Found	High	High	High	Peak Found	High	High
FALSE	High	Master Protein	P26373	60S ribosomal protein L13 OS=Homo sapiens OX=9606 GN=RPL13 PE=1 SV=4	0	27.435	35	7	58	7	211	24.2	11.65	105.88	7	protein metabolism;other metabolic processes;developmental processes	cytosol;ER/Golgi;translational apparatus;nucleus;other cell component	other molecular function	Pf01294	6137	ENSG00000167526	RPL13	B4DLX3; F5H1S2; hsa:6137; P26373; Q3KQT8; Q567Q8; Q9BPX0	Cytoplasmic ribosomal proteins	Regulation of expression of SLITs and ROBOs; L13a-mediated translational silencing of Ceruloplasmin expression; Formation of a pool of free 40S subunits; GTP hydrolysis and joining of the 60S ribosomal subunit; SRP-dependent cotranslational protein targeting to membrane; Major pathway of rRNA processing in the nucleolus and cytosol; Nonsense Mediated Decay (NMD) enhanced by the Exon Junction Comp…	14	0	1.204	0.979798	45.58	93.4	106.6	12.35	22.55	High	High	High	High	High	High	High	High	High	High	High	High	High	High	High
FALSE	High	Master Protein	P62266	40S ribosomal protein S23 OS=Homo sapiens OX=9606 GN=RPS23 PE=1 SV=3	0	21.713	22	5	32	5	143	15.8	10.49	73.92	5	cell organization and biogenesis;protein metabolism;other metabolic processes	cytosol;ER/Golgi;translational apparatus;nucleus;other cell component	other molecular function	Pf00164	6228	ENSG00000186468	RPS23	hsa:6228; P39028; P62266; Q6IB08	Cytoplasmic ribosomal proteins	Regulation of expression of SLITs and ROBOs; SARS-CoV-2 modulates host translation machinery; L13a-mediated translational silencing of Ceruloplasmin expression; Translation initiation complex formation; Formation of a pool of free 40S subunits; Formation of the ternary complex, and subsequently, the 43S complex; Ribosomal scanning and start codon recognition; GTP hydrolysis and joining of the 60S…	18	0	1.358	0.99034	45.09	89.2	110.8	27.02	39.33	High	High	Peak Found	High	High	High	High	High	High	High	High	High	High	High	High
FALSE	High	Master Protein	P46777	60S ribosomal protein L5 OS=Homo sapiens OX=9606 GN=RPL5 PE=1 SV=3	0	20.453	20	5	7	5	297	34.3	9.72	11.55	5	cell organization and biogenesis;protein metabolism;RNA metabolism OR transcription;other metabolic processes;other biological processes	cytosol;ER/Golgi;translational apparatus;nucleus;other cell component	enzyme regulator activity;nucleic acid binding activity;other molecular function	Pf14204, Pf17144	6125	ENSG00000122406	RPL5	hsa:6125; P46777; Q32LZ3; Q53HH6; Q9H3F4	VEGFA-VEGFR2 signaling pathway; Cytoplasmic ribosomal proteins	Regulation of expression of SLITs and ROBOs; L13a-mediated translational silencing of Ceruloplasmin expression; Formation of a pool of free 40S subunits; GTP hydrolysis and joining of the 60S ribosomal subunit; SRP-dependent cotranslational protein targeting to membrane; Major pathway of rRNA processing in the nucleolus and cytosol; Nonsense Mediated Decay (NMD) enhanced by the Exon Junction Comp…	15	0	1.467	0.979798	48.52	90	110	41.68	41.98	Peak Found	Peak Found	Peak Found	High	Peak Found	Peak Found	Peak Found	Peak Found	Peak Found	Peak Found	High	High	Peak Found	Peak Found	High
FALSE	High	Master Protein	P25398	40S ribosomal protein S12 OS=Homo sapiens OX=9606 GN=RPS12 PE=1 SV=3	0	10.235	42	4	18	4	132	14.5	7.21	10.05	4	protein metabolism;other metabolic processes;other biological processes	cytosol;ER/Golgi;translational apparatus;nucleus;other cell component	other molecular function	Pf01248	6206	ENSG00000112306	RPS12	hsa:6206; P25398; Q76M58	Cytoplasmic ribosomal proteins	Major pathway of rRNA processing in the nucleolus and cytosol; Regulation of expression of SLITs and ROBOs; L13a-mediated translational silencing of Ceruloplasmin expression; Formation of a pool of free 40S subunits; GTP hydrolysis and joining of the 60S ribosomal subunit; Nonsense Mediated Decay (NMD) enhanced by the Exon Junction Complex (EJC); SRP-dependent cotranslational protein targeting to…	18	0	1.706	0.913753	49.69	75.8	124.2	25.49	54.89	High	Peak Found	Peak Found	High	Peak Found	Peak Found	Peak Found	High	High	High	High	High	High	High	High
FALSE	High	Master Protein	P46776	60S ribosomal protein L27a OS=Homo sapiens OX=9606 GN=RPL27A PE=1 SV=2	0	37.174	31	6	43	6	148	16.6	11	96.66	6	protein metabolism;other metabolic processes	cytosol;ER/Golgi;translational apparatus;other cell component	other molecular function	Pf00828	6157	ENSG00000166441	RPL27A	B2R4B3; hsa:6157; P46776	Cytoplasmic ribosomal proteins	Major pathway of rRNA processing in the nucleolus and cytosol; Regulation of expression of SLITs and ROBOs; L13a-mediated translational silencing of Ceruloplasmin expression; Formation of a pool of free 40S subunits; GTP hydrolysis and joining of the 60S ribosomal subunit; Nonsense Mediated Decay (NMD) enhanced by the Exon Junction Complex (EJC); SRP-dependent cotranslational protein targeting to…	14	0	1.302	0.996675	47.63	92	108	13.39	34.95	High	High	High	High	High	High	High	High	High	High	High	High	High	High	High
FALSE	High	Master Protein	P83731	60S ribosomal protein L24 OS=Homo sapiens OX=9606 GN=RPL24 PE=1 SV=1	0	23.516	36	6	47	6	157	17.8	11.25	87.55	6	cell cycle OR cell proliferation;cell organization and biogenesis;protein metabolism;other metabolic processes;developmental processes	cytosol;ER/Golgi;translational apparatus;other cell component	nucleic acid binding activity;other molecular function	Pf01246	6152	ENSG00000114391	RPL24	B2R4Y3; hsa:6152; P38663; P83731; Q6IBS3	Cytoplasmic ribosomal proteins	Regulation of expression of SLITs and ROBOs; L13a-mediated translational silencing of Ceruloplasmin expression; Formation of a pool of free 40S subunits; GTP hydrolysis and joining of the 60S ribosomal subunit; SRP-dependent cotranslational protein targeting to membrane; Major pathway of rRNA processing in the nucleolus and cytosol; Nonsense Mediated Decay (NMD) enhanced by the Exon Junction Comp…	14	0	1.081	0.973164	46.43	98.1	101.9	15.78	19.16	High	High	High	High	High	High	High	High	High	High	High	High	High	High	High
FALSE	High	Master Protein	P46778	60S ribosomal protein L21 OS=Homo sapiens OX=9606 GN=RPL21 PE=1 SV=2	0	14.252	33	4	20	4	160	18.6	10.49	44.22	4	protein metabolism;other metabolic processes	cytosol;ER/Golgi;translational apparatus;other cell component	other molecular function	Pf01157	6144	ENSG00000122026	RPL21	hsa:6144; P46778; Q16699	Cytoplasmic ribosomal proteins	Regulation of expression of SLITs and ROBOs; L13a-mediated translational silencing of Ceruloplasmin expression; Formation of a pool of free 40S subunits; GTP hydrolysis and joining of the 60S ribosomal subunit; SRP-dependent cotranslational protein targeting to membrane; Major pathway of rRNA processing in the nucleolus and cytosol; Nonsense Mediated Decay (NMD) enhanced by the Exon Junction Comp…	14	0	1.325	0.993878	47.98	95.2	104.8	31.59	42.8	High	High	High	High	High	High	High	High	Peak Found	High	High	High	High	High	High
FALSE	High	Master Protein	Q9Y3E5	Peptidyl-tRNA hydrolase 2, mitochondrial OS=Homo sapiens OX=9606 GN=PTRH2 PE=1 SV=1	0	5.509	8	1	2	1	179	19.2	8.73	2.76	1	other biological processes	cytosol;mitochondrion	other molecular function	Pf01981	51651	ENSG00000141378	PTRH2	B3KUY4; hsa:51651; Q9NTE5; Q9Y3E5	Apoptosis modulation and signaling	Ub-specific processing proteases	2	0	1.609	0.968016	47.46	78.4	121.6	26.67	52.05	High	Peak Found	Peak Found	Peak Found	Peak Found	Peak Found	Peak Found	Peak Found	Peak Found	Peak Found	High	Peak Found	Peak Found	Peak Found	Peak Found
FALSE	High	Master Protein	P11766	Alcohol dehydrogenase class-3 OS=Homo sapiens OX=9606 GN=ADH5 PE=1 SV=4	0.001	4.11	5	1	2	1	374	39.7	7.49	4.84	1	protein metabolism;other metabolic processes;stress response;other biological processes	cytosol;mitochondrion	other molecular function	Pf00107, Pf08240	128	ENSG00000197894	ADH5	hsa:128; P11766; Q6FHR2	Folate-alcohol and cancer pathway hypotheses; Amino acid metabolism	Ethanol oxidation	3	0	1.293	0.979798	52.46	90.5	109.5	23.43	67.73	Peak Found	High	Peak Found	Not Found	High	Peak Found	Not Found	Not Found	Peak Found	Peak Found	Not Found	Peak Found	Peak Found	Peak Found	Not Found
FALSE	High	Master Protein	O00154	Cytosolic acyl coenzyme A thioester hydrolase OS=Homo sapiens OX=9606 GN=ACOT7 PE=1 SV=3	0	10.819	7	2	4	2	380	41.8	8.54	8.86	2	other metabolic processes	cytosol;mitochondrion;nucleus	other molecular function	Pf03061	11332	ENSG00000097021	ACOT7	A8K0K7; A8K232; A8K6B8; A8K837; B3KQ12; hsa:11332; O00154; O43703; Q53Y78; Q5JYL2; Q5JYL3; Q5JYL4; Q5JYL5; Q5JYL6; Q5TGR4; Q9UJM9; Q9Y539; Q9Y540		Mitochondrial Fatty Acid Beta-Oxidation	1	0	1.543	0.979798	15.13	76.4	123.6		50.3	Not Found	Not Found	Peak Found	Not Found	Not Found	Not Found	Not Found	Not Found	Not Found	High	High	High	Peak Found	Not Found	Peak Found
FALSE	High	Master Protein	P22314	Ubiquitin-like modifier-activating enzyme 1 OS=Homo sapiens OX=9606 GN=UBA1 PE=1 SV=3	0	66.157	19	12	23	12	1058	117.8	5.76	56.98	12	protein metabolism;other metabolic processes;stress response	cytosol;mitochondrion;nucleus;other cell component	other molecular function	Pf00899, Pf09358, Pf10585, Pf16190, Pf16191	7317	ENSG00000130985	UBA1	hsa:7317; P22314; Q5JRR8; Q96E13	Proteasome degradation; Parkin-ubiquitin proteasomal system pathway; Parkinson's disease pathway	Antigen processing: Ubiquitination & Proteasome degradation; Synthesis of active ubiquitin: roles of E1 and E2 enzymes	5	0	1.749	0.879338	50.68	83.9	116.1	65.08	60.63	Peak Found	High	High	Peak Found	High	Peak Found	Peak Found	Peak Found	Peak Found	High	High	High	High	High	Peak Found
FALSE	High	Master Protein	P07203	Glutathione peroxidase 1 OS=Homo sapiens OX=9606 GN=GPX1 PE=1 SV=4	0	17.389	27	3	6	3	203	22.1	6.55	10.15	3	cell cycle OR cell proliferation;cell organization and biogenesis;protein metabolism;other metabolic processes;stress response;developmental processes;signal transduction;other biological processes	cytosol;mitochondrion;nucleus;other cell component	other molecular function	Pf00255	2876	ENSG00000233276	GPX1	E9PAS1; hsa:2876; P07203; Q7Z5H1; Q9BW12	Glutathione metabolism; Selenium micronutrient network; Folate metabolism; Amyotrophic lateral sclerosis (ALS); Physico-chemical features and toxicity-associated pathways; VEGFA-VEGFR2 signaling pathway; One-carbon metabolism and related pathways; TYROBP causal network in microglia; Oxidative stress response; Male infertility; p53 transcriptional gene network	Detoxification of Reactive Oxygen Species; Synthesis of 15-eicosatetraenoic acid derivatives; Synthesis of 12-eicosatetraenoic acid derivatives; Synthesis of 5-eicosatetraenoic acids	15	0	1.356	0.99034	45.25	79	121	39.51	47.13	Peak Found	Peak Found	Peak Found	Peak Found	Peak Found	Peak Found	Peak Found	Peak Found	Peak Found	Peak Found	High	High	Peak Found	High	High
FALSE	High	Master Protein	Q16881	Thioredoxin reductase 1, cytoplasmic OS=Homo sapiens OX=9606 GN=TXNRD1 PE=1 SV=3	0	15.093	9	3	7	3	649	70.9	7.39	18.32	3	cell cycle OR cell proliferation;developmental processes;signal transduction;other biological processes	cytosol;mitochondrion;nucleus;other cell component	other molecular function	Pf00462, Pf02852, Pf07992	7296	ENSG00000198431	TXNRD1	B7Z1F4; B7Z3Y8; B7Z904; E9PMY9; F5H780; hsa:7296; Q16881; Q6FI31; Q6VB40; Q6VB41; Q6VB42; Q6VBP2; Q6VBP3; Q6VBP4; Q6VBP5; Q6VBP9; Q6VBQ0; Q6YNQ1; Q76P53; Q7LA96; Q8WVC8; Q99475; Q9UES8; Q9UH79	Selenium micronutrient network; Selenium micronutrient network ; Selenium micronutrient network; Nuclear receptors meta-pathway; NRF2 pathway; Oxidative stress response; Ferroptosis	Interconversion of nucleotide di- and triphosphates; TP53 Regulates Metabolic Genes; Detoxification of Reactive Oxygen Species; Uptake and function of diphtheria toxin; Nuclear events mediated by NFE2L2; PPARA activates gene expression; Metabolism of ingested H2SeO4 and H2SeO3 into H2Se; Metabolism of ingested MeSeO2H into MeSeH	15	0	3.54	0.0679587	76.1	31.6	168.4	79.07	30.22	Peak Found	Peak Found	High	Peak Found	Peak Found	Not Found	Peak Found	Peak Found	Peak Found	High	High	High	High	Peak Found	Peak Found
FALSE	High	Master Protein	Q92499	ATP-dependent RNA helicase DDX1 OS=Homo sapiens OX=9606 GN=DDX1 PE=1 SV=2	0	9.193	5	2	6	2	740	82.4	7.23	11.25	2	cell organization and biogenesis;DNA metabolism;RNA metabolism OR transcription;other metabolic processes;stress response;other biological processes	cytosol;mitochondrion;nucleus;other cell component	nucleic acid binding activity;other molecular function	Pf00270, Pf00271, Pf00622	1653	ENSG00000079785	DDX1	B4DME8; B4DPN6; hsa:1653; Q92499	DDX1 as a regulatory component of the Drosha microprocessor; mRNA processing	tRNA processing in the nucleus	3	0	1.305	0.992222	19.69	94	106	29.81	3.92	Peak Found	Peak Found	Peak Found	High	High	Not Found	Not Found	Peak Found	Not Found	High	High	Not Found	High	Peak Found	High
FALSE	Medium	Master Protein	P36957	Dihydrolipoyllysine-residue succinyltransferase component of 2-oxoglutarate dehydrogenase complex, mitochondrial OS=Homo sapiens OX=9606 GN=DLST PE=1 SV=4	0.012	2.021	2	1	2	1	453	48.7	8.95	0	1	protein metabolism;other metabolic processes	cytosol;mitochondrion;nucleus;other cell component	other molecular function	Pf00198, Pf00364	1743	ENSG00000119689	DLST	B7Z5W8; E7ESY5; hsa:1743; P36957; Q7LDY7; Q9BQ32	TCA cycle and deficiency of pyruvate dehydrogenase complex (PDHc); Amino acid metabolism; Metabolic reprogramming in colon cancer; 7q11.23 copy number variation syndrome; TCA cycle (aka Krebs or citric acid cycle)	Glyoxylate metabolism and glycine degradation; Citric acid cycle (TCA cycle); Lysine catabolism	8	0	0.95	0.834408	40.64	99.3	100.7	28.63	34.9	Peak Found	Peak Found	Peak Found	Peak Found	Peak Found	Peak Found	Peak Found	Not Found	Not Found	Peak Found	High	High	Peak Found	Peak Found	Not Found
FALSE	High	Master Protein	P30044	Peroxiredoxin-5, mitochondrial OS=Homo sapiens OX=9606 GN=PRDX5 PE=1 SV=4	0	5.934	14	2	2	2	214	22.1	8.7	5.01	2	other metabolic processes;stress response;other biological processes	cytosol;mitochondrion;nucleus;other cytoplasmic organelle;other cell component	signal transduction activity or receptor binding;enzyme regulator activity;nucleic acid binding activity;other molecular function	Pf08534	25824	ENSG00000126432	PRDX5	A6NC19; A6NG06; B7ZLJ4; B7ZVW3; hsa:25824; P30044; Q14CK0; Q6IAF2; Q9UBU5; Q9UJU4; Q9UKX4	Selenium micronutrient network		1	0	0.991	0.862387	46.96	102.3	97.7	45.89	42.18	Peak Found	Peak Found	Peak Found	Peak Found	Peak Found	Peak Found	Peak Found	High	High	Peak Found	Peak Found	Peak Found	Not Found	Peak Found	Peak Found
FALSE	High	Master Protein	P47897	Glutamine--tRNA ligase OS=Homo sapiens OX=9606 GN=QARS1 PE=1 SV=1	0.002	3.169	2	1	1	1	775	87.7	7.15	3.48	1	protein metabolism;RNA metabolism OR transcription;other metabolic processes;developmental processes;other biological processes	cytosol;mitochondrion;other cell component	enzyme regulator activity;other molecular function	Pf00749, Pf03950, Pf04557, Pf04558	5859	ENSG00000172053	QARS1	B4DWJ2; hsa:5859; P47897		Cytosolic tRNA aminoacylation; Selenoamino acid metabolism; Mitochondrial tRNA aminoacylation	3	0	0.693	0.42254	112.19	104.9	95.1	54.18	108.91	Peak Found	Peak Found	Not Found	Not Found	Peak Found	Not Found	Peak Found	Not Found	Peak Found	Not Found	Not Found	Not Found	High	Peak Found	Not Found
FALSE	High	Master Protein	P48735	Isocitrate dehydrogenase [NADP], mitochondrial OS=Homo sapiens OX=9606 GN=IDH2 PE=1 SV=2	0.001	4.22	3	1	1	1	452	50.9	8.69	2.95	1	other metabolic processes	cytosol;mitochondrion;other cytoplasmic organelle	other molecular function	Pf00180	3418	ENSG00000182054	IDH2	B2R6L6; B4DFL2; hsa:3418; P48735; Q96GT3	VEGFA-VEGFR2 signaling pathway; Metabolic reprogramming in colon cancer; Cerebral organic acidurias, including diseases; TCA cycle (aka Krebs or citric acid cycle)	Transcriptional activation of mitochondrial biogenesis; Citric acid cycle (TCA cycle)	6	0	0.256	0.000556011	29.74	159.3	40.7	40.07	0	Peak Found	Peak Found	High	Peak Found	Peak Found	Peak Found	Not Found	Peak Found	Peak Found	Not Found	Peak Found	Peak Found	Not Found	Not Found	Not Found
FALSE	High	Master Protein	O75521	Enoyl-CoA delta isomerase 2 OS=Homo sapiens OX=9606 GN=ECI2 PE=1 SV=4	0	26.198	20	5	16	5	394	43.6	9	37.87	5	other metabolic processes	cytosol;mitochondrion;other cytoplasmic organelle;other cell component	other molecular function	Pf00378, Pf00887	10455	ENSG00000198721	ECI2	hsa:10455; O75521; Q5JYK5; Q5JYK7; Q7L124; Q8N0X0; Q9BUE9; Q9H0T9; Q9NQH1; Q9NYH7; Q9UN55			0	0	1.797	0.846192	50.08	37.4	162.6	67.16	41.63	Peak Found	Peak Found	High	Peak Found	High	High	Not Found	Peak Found	High	Peak Found	High	High	High	High	High
FALSE	High	Master Protein	P30048	Thioredoxin-dependent peroxide reductase, mitochondrial OS=Homo sapiens OX=9606 GN=PRDX3 PE=1 SV=3	0	10.088	9	2	7	2	256	27.7	7.78	12.15	2	cell organization and biogenesis;protein metabolism;other metabolic processes;stress response;developmental processes;other biological processes	cytosol;mitochondrion;other cytoplasmic organelle;other cell component	enzyme regulator activity;other molecular function	Pf00578, Pf10417	10935	ENSG00000165672	PRDX3	B2R7Z0; D3DRC9; E9PH29; hsa:10935; P30048; P35690; Q0D2H1; Q13776; Q5T5V2; Q96HK4	Selenium micronutrient network	Detoxification of Reactive Oxygen Species	2	0	1.649	0.953965	56.45	94.8	105.2	52.19	56.13	High	High	High	Peak Found	Peak Found	Peak Found	Peak Found	Peak Found	Peak Found	High	High	High	Peak Found	Peak Found	Peak Found
FALSE	High	Master Protein	O60701	UDP-glucose 6-dehydrogenase OS=Homo sapiens OX=9606 GN=UGDH PE=1 SV=1	0	37.669	24	8	25	8	494	55	7.12	49.9	8	cell organization and biogenesis;protein metabolism;other metabolic processes;developmental processes	cytosol;nucleus	other molecular function	Pf00984, Pf03720, Pf03721	7358	ENSG00000109814	UGDH	B3KUU2; B4DN25; hsa:7358; O60589; O60701	Glucuronidation	Formation of the active cofactor, UDP-glucuronate	2	0	0.983	0.87842	52.26	98.6	101.4	46.47	26.3	High	High	High	High	High	Peak Found	Peak Found	Peak Found	Peak Found	High	High	High	High	High	High
FALSE	High	Master Protein	Q16666	Gamma-interferon-inducible protein 16 OS=Homo sapiens OX=9606 GN=IFI16 PE=1 SV=3	0	24.933	9	4	11	4	785	88.2	9.28	23.21	4	cell organization and biogenesis;protein metabolism;other metabolic processes;stress response;developmental processes;signal transduction;other biological processes	cytosol;nucleus	nucleic acid binding activity;other molecular function	Pf02758, Pf02760	3428	ENSG00000163565	IFI16	B4DJT8; H3BLV7; hsa:3428; Q16666; Q59GX0; Q5T3W7; Q5T3W8; Q5T3X0; Q5T3X1; Q5T3X2; Q8N9E5; Q8NEQ7; Q96AJ5; Q9UH78		IRF3-mediated induction of type I IFN	2	0	3.091	0.133206	65.64	31.8	168.2	40.14	59.8	Not Found	Peak Found	Peak Found	Peak Found	Peak Found	High	Peak Found	High	Peak Found	Peak Found	High	High	Peak Found	High	High
FALSE	High	Master Protein	Q13428	Treacle protein OS=Homo sapiens OX=9606 GN=TCOF1 PE=1 SV=3	0	12.642	3	2	4	2	1488	152	9.04	12.32	2	RNA metabolism OR transcription;other metabolic processes;developmental processes;other biological processes	cytosol;nucleus	transporter activity;other molecular function	Pf03546	6949	ENSG00000070814	TCOF1	A0JLU0; B4E111; hsa:6949; Q13428; Q6SC72; Q7Z5W9; Q96A52; Q99408; Q99860			0	0	1.45	0.99034	42.06	78.7	121.3	25.85	107.78	Not Found	Peak Found	Not Found	Peak Found	Peak Found	Not Found	Not Found	Not Found	Peak Found	Not Found	High	High	Peak Found	High	Peak Found
FALSE	High	Master Protein	Q9Y3E1	Hepatoma-derived growth factor-related protein 3 OS=Homo sapiens OX=9606 GN=HDGFL3 PE=1 SV=1	0	12.306	16	1	7	1	203	22.6	7.99	16.96	1	cell organization and biogenesis;developmental processes;signal transduction;other biological processes	cytosol;nucleus	signal transduction activity or receptor binding;cytoskeletal activity;nucleic acid binding activity;other molecular function	Pf00855	50810	ENSG00000166503	HDGFL3	hsa:50810; Q9Y3E1			0	0	2.529	0.375244	51.82	49.9	150.1	44.56	34.13	Not Found	Not Found	Not Found	Not Found	Peak Found	Not Found	Not Found	Not Found	Peak Found	Peak Found	High	High	Peak Found	High	High
FALSE	High	Master Protein	Q96FW1	Ubiquitin thioesterase OTUB1 OS=Homo sapiens OX=9606 GN=OTUB1 PE=1 SV=2	0	8.971	7	1	1	1	271	31.3	4.94	5.09	1	protein metabolism;DNA metabolism;other metabolic processes;stress response;other biological processes	cytosol;nucleus	other molecular function	Pf10275	55611	ENSG00000167770	OTUB1	hsa:55611; Q32Q78; Q96FW1; Q96II3; Q9NXQ4; Q9P0B8		Ub-specific processing proteases; Ovarian tumor domain proteases	2	0	1.553	0.979798	27.97	78.3	121.7	31.79	28.04	High	Not Found	Not Found	Peak Found	Not Found	Not Found	Not Found	Not Found	Not Found	Peak Found	Not Found	Not Found	Peak Found	Not Found	Not Found
FALSE	High	Master Protein	O95373	Importin-7 OS=Homo sapiens OX=9606 GN=IPO7 PE=1 SV=1	0	7.893	3	2	3	2	1038	119.4	4.82	5.65	2	stress response;transport;other biological processes	cytosol;nucleus	enzyme regulator activity;other molecular function	Pf03810, Pf08506	10527	ENSG00000205339	IPO7	A6NNM5; B2R786; hsa:10527; O95373; Q1RMF7; Q9H177; Q9NTE3			0	0	1.427	0.995124	29.32	82.9	117.1	31.23	17.67	Peak Found	High	Peak Found	Not Found	Peak Found	Peak Found	Not Found	Not Found	Not Found	Peak Found	Peak Found	High	High	Not Found	Not Found
FALSE	High	Master Protein	Q06830	Peroxiredoxin-1 OS=Homo sapiens OX=9606 GN=PRDX1 PE=1 SV=1	0	95.227	86	16	117	15	199	22.1	8.13	213.19	16	cell cycle OR cell proliferation;other metabolic processes;stress response;developmental processes;other biological processes	cytosol;nucleus;other cell component	other molecular function	Pf00578, Pf10417	5052	ENSG00000117450	PRDX1	B5BU26; D3DPZ8; hsa:5052; P35703; Q06830; Q2V576; Q5T154; Q5T155	Androgen receptor signaling pathway; Selenium micronutrient network; Nuclear receptors meta-pathway; NRF2 pathway	Detoxification of Reactive Oxygen Species; TP53 Regulates Metabolic Genes; Deregulated CDK5 triggers multiple neurodegenerative pathways in Alzheimer's disease models; KEAP1-NFE2L2 pathway; Nuclear events mediated by NFE2L2	9	1	1.418	0.979798	55.07	88	112	27.47	37.38	High	High	High	High	High	High	High	High	High	High	High	High	High	High	High
FALSE	High	Master Protein	Q02880	DNA topoisomerase 2-beta OS=Homo sapiens OX=9606 GN=TOP2B PE=1 SV=3	0	89.354	17	21	47	21	1626	183.2	8	96.55	21	cell cycle OR cell proliferation;cell organization and biogenesis;DNA metabolism;other metabolic processes;developmental processes;other biological processes	cytosol;nucleus;other cell component	nucleic acid binding activity;other molecular function	Pf00204, Pf00521, Pf01751, Pf02518, Pf08070, Pf16898	7155	ENSG00000077097	TOP2B	hsa:7155; Q02880; Q13600; Q9UMG8; Q9UQP8		SUMOylation of DNA replication proteins	1	0	2.791	0.266477	46.63	48.7	151.3	23.77	65.12	Peak Found	Peak Found	Peak Found	Peak Found	Peak Found	Peak Found	Peak Found	Peak Found	Peak Found	Peak Found	High	High	High	High	High
FALSE	High	Master Protein	Q7KZF4	Staphylococcal nuclease domain-containing protein 1 OS=Homo sapiens OX=9606 GN=SND1 PE=1 SV=1	0	69.507	17	10	40	10	910	101.9	7.17	105.79	10	RNA metabolism OR transcription;other metabolic processes;other biological processes	cytosol;nucleus;other cell component	nucleic acid binding activity;other molecular function	Pf00565, Pf00567	27044	ENSG00000197157	SND1	hsa:27044; Q13122; Q7KZF4; Q96AG0	VEGFA-VEGFR2 signaling pathway	Signaling by BRAF and RAF1 fusions	2	0	1.563	0.979798	58.81	67.7	132.3	21.21	52.12	Peak Found	High	High	High	High	High	Peak Found	High	High	High	High	High	High	High	High
FALSE	High	Master Protein	Q5QNW6	Histone H2B type 2-F OS=Homo sapiens OX=9606 GN=H2BC18 PE=1 SV=3	0	67.443	60	11	256	2	126	13.9	10.32	466.87	11	cell organization and biogenesis	cytosol;nucleus;other cell component	nucleic acid binding activity;other molecular function	Pf00125	440689	ENSG00000203814	H2BC18	A8K0U9; B4DLA9; hsa:440689; Q5QNW6		HCMV Early Events; Ub-specific processing proteases; HCMV Late Events; HDACs deacetylate histones; HATs acetylate histones	5	0	1.828	0.834408	85.52	70	130	31.56	55.18	High	High	High	High	High	High	High	High	High	High	High	High	High	High	High
FALSE	High	Master Protein	P11940	Polyadenylate-binding protein 1 OS=Homo sapiens OX=9606 GN=PABPC1 PE=1 SV=2	0	57.869	18	8	52	8	636	70.6	9.5	154.01	8	RNA metabolism OR transcription;other metabolic processes;other biological processes	cytosol;nucleus;other cell component	nucleic acid binding activity;other molecular function	Pf00076, Pf00658	26986	ENSG00000070756	PABPC1	hsa:26986; P11940; Q15097; Q93004	Translation factors; Endoderm differentiation; VEGFA-VEGFR2 signaling pathway; Acute viral myocarditis	Regulation of expression of SLITs and ROBOs; L13a-mediated translational silencing of Ceruloplasmin expression; Nonsense Mediated Decay (NMD) enhanced by the Exon Junction Complex (EJC); Nonsense Mediated Decay (NMD) independent of the Exon Junction Complex (EJC); Translation initiation complex formation; AUF1 (hnRNP D0) binds and destabilizes mRNA; Deadenylation of mRNA	11	0	1.608	0.969955	47.42	79.2	120.8	32.92	23.33	High	High	High	High	High	High	High	High	High	High	High	High	High	High	High
FALSE	High	Master Protein	P29692	Elongation factor 1-delta OS=Homo sapiens OX=9606 GN=EEF1D PE=1 SV=5	0	39.212	28	6	29	5	281	31.1	5.01	84.33	6	protein metabolism;RNA metabolism OR transcription;other metabolic processes;other biological processes	cytosol;nucleus;other cell component	enzyme regulator activity;nucleic acid binding activity;other molecular function	Pf00736, Pf10587	1936	ENSG00000104529; ENSG00000273594	EEF1D	B4DDU4; D3DWK3; E9PBQ9; hsa:1936; P29692; Q4VBZ6; Q969J1; Q96I38	Translation factors	Eukaryotic Translation Elongation	2	0	1.519	0.979798	51.04	80.2	119.8	37.21	46.92	High	High	High	High	High	High	Peak Found	High	High	High	High	High	High	High	High
FALSE	High	Master Protein	P31943	Heterogeneous nuclear ribonucleoprotein H OS=Homo sapiens OX=9606 GN=HNRNPH1 PE=1 SV=4	0	36.917	19	6	25	1	449	49.2	6.3	62.48	6	RNA metabolism OR transcription;other metabolic processes;other biological processes	cytosol;nucleus;other cell component	nucleic acid binding activity;other molecular function	Pf00076, Pf08080	3187	ENSG00000169045; ENSG00000284254	HNRNPH1	B3KW86; D3DWQ2; hsa:3187; P31943; Q6IBM4	MECP2 and associated Rett syndrome; mRNA processing; Inhibition of exosome biogenesis and secretion by Manumycin A in CRPC cells	mRNA Splicing - Major Pathway; Processing of Capped Intron-Containing Pre-mRNA; FGFR2 alternative splicing	6	5	2.31	0.52882	65.75	75.4	124.6	29.5	40.41	Peak Found	Peak Found	Peak Found	Not Found	Peak Found	Peak Found	Not Found	Peak Found	Peak Found	Peak Found	Peak Found	High	Not Found	Peak Found	Peak Found
FALSE	High	Master Protein	Q15365	Poly(rC)-binding protein 1 OS=Homo sapiens OX=9606 GN=PCBP1 PE=1 SV=2	0	36.549	27	6	32	4	356	37.5	7.09	90.59	6	other biological processes	cytosol;nucleus;other cell component	nucleic acid binding activity;other molecular function	Pf00013	5093	ENSG00000169564	PCBP1	hsa:5093; Q13157; Q14975; Q15365	Ferroptosis	mRNA Splicing - Major Pathway; Processing of Capped Intron-Containing Pre-mRNA	3	0	1.392	0.979798	60.63	82.7	117.3	35.51	107.89	High	High	High	High	High	High	High	High	High	High	High	High	High	High	High
FALSE	High	Master Protein	P17096	High mobility group protein HMG-I/HMG-Y OS=Homo sapiens OX=9606 GN=HMGA1 PE=1 SV=3	0	36.158	49	5	54	5	107	11.7	10.32	126.91	5	cell organization and biogenesis;DNA metabolism;other metabolic processes;stress response;other biological processes	cytosol;nucleus;other cell component	signal transduction activity or receptor binding;nucleic acid binding activity;other molecular function		3159	ENSG00000137309	HMGA1	hsa:3159; P10910; P17096; Q5T6U9; Q9UKB0	Adipogenesis; Pre-implantation embryo; Male infertility; 7q11.23 copy number variation syndrome; NAD metabolism in oncogene-induced senescence and mitochondrial dysfunction-associated senescence; Orexin receptor pathway	Vpr-mediated nuclear import of PICs; 2-LTR circle formation; Integration of viral DNA into host genomic DNA; Autointegration results in viral DNA circles; APOBEC3G mediated resistance to HIV-1 infection; Formation of Senescence-Associated Heterochromatin Foci (SAHF)	13	0	6.655	0.000331801	112.62	27.5	172.5	35.49	35.95	High	High	High	High	High	High	High	High	High	High	High	High	High	High	High
FALSE	High	Master Protein	Q8NC51	Plasminogen activator inhibitor 1 RNA-binding protein OS=Homo sapiens OX=9606 GN=SERBP1 PE=1 SV=2	0	32.418	14	5	26	5	408	44.9	8.65	41.68	5	cell organization and biogenesis;other biological processes	cytosol;nucleus;other cell component	translation activity;nucleic acid binding activity;other molecular function	Pf04774, Pf16174	26135	ENSG00000142864	SERBP1	hsa:26135; Q5VU19; Q5VU20; Q5VU22; Q8NC51; Q8WUH0; Q96SE2; Q9BTY3; Q9BUM4; Q9Y367; Q9Y4S3	Apoptosis-related network due to altered Notch3 in ovarian cancer		1	0	2.02	0.739151	62.06	76.5	123.5	36.71	43.56	Peak Found	Peak Found	High	High	High	High	Peak Found	High	High	Peak Found	High	High	High	High	High
FALSE	High	Master Protein	O75531	Barrier-to-autointegration factor OS=Homo sapiens OX=9606 GN=BANF1 PE=1 SV=1	0	31.6	51	4	33	4	89	10.1	6.09	65.99	4	cell cycle OR cell proliferation;cell organization and biogenesis;DNA metabolism;other metabolic processes;other biological processes	cytosol;nucleus;other cell component	nucleic acid binding activity;other molecular function	Pf02961	8815	ENSG00000175334	BANF1	hsa:8815; O60558; O75531; Q6FGG7	Envelope proteins and their potential roles in EDMD physiopathology; Familial partial lipodystrophy (FPLD); Progeria-associated lipodystrophy	Vpr-mediated nuclear import of PICs; 2-LTR circle formation; Integration of viral DNA into host genomic DNA; Autointegration results in viral DNA circles; APOBEC3G mediated resistance to HIV-1 infection; Nuclear Envelope Breakdown; Initiation of Nuclear Envelope (NE) Reformation	11	0	1.759	0.877036	66	85.9	114.1	35.36	53.4	High	High	Peak Found	High	High	High	High	High	High	High	High	High	High	High	High
FALSE	High	Master Protein	Q15366	Poly(rC)-binding protein 2 OS=Homo sapiens OX=9606 GN=PCBP2 PE=1 SV=1	0	29.872	27	6	15	4	365	38.6	6.79	37.74	6	protein metabolism;RNA metabolism OR transcription;other metabolic processes;stress response;other biological processes	cytosol;nucleus;other cell component	nucleic acid binding activity;other molecular function	Pf00013	5094	ENSG00000197111	PCBP2	A8K7X6; B4DXP5; F8VYL7; G3V0E8; hsa:5094; I6L8F9; Q15366; Q32Q82; Q59HD4; Q68Y55; Q6IPF4; Q6PKG5	mRNA processing; Ferroptosis; Modulators of TCR signaling and T cell activation	mRNA Splicing - Major Pathway; Processing of Capped Intron-Containing Pre-mRNA; Negative regulators of DDX58/IFIH1 signaling	6	2	1.498	0.979798	42.65	82.5	117.5	35.34	35.25	Peak Found	Peak Found	Peak Found	Peak Found	Peak Found	Peak Found	Peak Found	Peak Found	Peak Found	Peak Found	High	High	Peak Found	Peak Found	Peak Found
FALSE	High	Master Protein	P17844	Probable ATP-dependent RNA helicase DDX5 OS=Homo sapiens OX=9606 GN=DDX5 PE=1 SV=1	0	28.921	13	6	9	3	614	69.1	8.92	21.8	6	RNA metabolism OR transcription;other metabolic processes;signal transduction;other biological processes	cytosol;nucleus;other cell component	nucleic acid binding activity;other molecular function	Pf00270, Pf00271, Pf08061	1655	ENSG00000108654	DDX5	B4DLW8; B5BU21; D3DU32; E7ETL9; hsa:1655; O75681; P17844; Q53Y61	Ciliary landscape	mRNA Splicing - Major Pathway; SUMOylation of transcription cofactors; Estrogen-dependent gene expression; Replication of the SARS-CoV-1 genome; Replication of the SARS-CoV-2 genome	6	2	1.721	0.903995	37.61	69.5	130.5	22.52	18.08	Peak Found	Peak Found	Peak Found	Peak Found	Peak Found	Peak Found	Peak Found	Peak Found	Peak Found	Peak Found	High	High	High	High	Peak Found
FALSE	High	Master Protein	P78527	DNA-dependent protein kinase catalytic subunit OS=Homo sapiens OX=9606 GN=PRKDC PE=1 SV=3	0	28.457	3	8	10	8	4128	468.8	7.12	15.03	8	cell cycle OR cell proliferation;cell organization and biogenesis;protein metabolism;DNA metabolism;RNA metabolism OR transcription;other metabolic processes;stress response;developmental processes;signal transduction;other biological processes	cytosol;nucleus;other cell component	nucleic acid binding activity;kinase activity;other molecular function	Pf00454, Pf02259, Pf02260, Pf08163, Pf19704, Pf20502	5591	ENSG00000253729	PRKDC	hsa:5591; P78527; P78528; Q13327; Q13337; Q14175; Q59H99; Q7Z611; Q96SE6; Q9UME3	miRNA regulation of DNA damage response; Cell cycle; Retinoblastoma gene in cancer; Fas ligand pathway and stress induction of heat shock proteins; Pathways affected in adenoid cystic carcinoma; ATM signaling in development and disease ; Non-homologous end joining; Osteoblast differentiation and related diseases; DNA repair pathways, full network; DNA damage response	E3 ubiquitin ligases ubiquitinate target proteins; Nonhomologous End-Joining (NHEJ); Cytosolic sensors of pathogen-associated DNA ; IRF3-mediated induction of type I IFN	14	0	3.266	0.167712	62.77	43.2	156.8	53.7	67.31	Peak Found	Peak Found	Peak Found	Peak Found	Peak Found	Not Found	Peak Found	Peak Found	Peak Found	Peak Found	High	High	High	Peak Found	Peak Found
FALSE	High	Master Protein	P55795	Heterogeneous nuclear ribonucleoprotein H2 OS=Homo sapiens OX=9606 GN=HNRNPH2 PE=1 SV=1	0	26.897	15	5	16	1	449	49.2	6.3	39.57	5	other biological processes	cytosol;nucleus;other cell component		Pf00076, Pf08080	3188	ENSG00000126945	HNRNPH2	A1L400; hsa:3188; P55795; Q9HHA7	mRNA processing	mRNA Splicing - Major Pathway; Processing of Capped Intron-Containing Pre-mRNA	3	0	0.522	0.0782332	31.08	126.3	73.7	53.45	19.23	Peak Found	Not Found	High	Peak Found	High	Peak Found	Peak Found	Peak Found	Peak Found	Peak Found	High	High	Peak Found	Peak Found	Peak Found
FALSE	High	Master Protein	P23246	Splicing factor, proline- and glutamine-rich OS=Homo sapiens OX=9606 GN=SFPQ PE=1 SV=2	0	24.85	8	3	17	3	707	76.1	9.44	53.05	3	cell organization and biogenesis;protein metabolism;DNA metabolism;RNA metabolism OR transcription;other metabolic processes;stress response;transport;other biological processes	cytosol;nucleus;other cell component	nucleic acid binding activity;other molecular function	Pf00076, Pf08075	6421	ENSG00000116560	SFPQ	hsa:6421; P23246; P30808; Q5SZ71	mRNA processing; Type 2 papillary renal cell carcinoma	PTK6 Regulates Proteins Involved in RNA Processing; Suppression of apoptosis	4	0	2.437	0.443024	61.08	55.1	144.9	30.85	40.08	High	High	Peak Found	High	High	Peak Found	Peak Found	High	Peak Found	Peak Found	High	High	High	High	High
FALSE	High	Master Protein	Q86V81	THO complex subunit 4 OS=Homo sapiens OX=9606 GN=ALYREF PE=1 SV=3	0	23.919	37	5	9	5	257	26.9	11.15	24.47	5	DNA metabolism;RNA metabolism OR transcription;other metabolic processes;transport;other biological processes	cytosol;nucleus;other cell component	nucleic acid binding activity	Pf00076, Pf13865	10189		ALYREF	hsa:10189; O43672; Q86V81		Transport of Mature mRNA derived from an Intron-Containing Transcript; mRNA 3'-end processing; RNA Polymerase II Transcription Termination; mRNA Splicing - Major Pathway; Transport of the SLBP independent Mature mRNA; Transport of the SLBP Dependant Mature mRNA; Transport of Mature mRNA Derived from an Intronless Transcript	7	0	1.942	0.778532	53.16	51.7	148.3	64.07	36.13	Peak Found	Peak Found	Peak Found	Peak Found	Peak Found	Peak Found	Not Found	Peak Found	High	Peak Found	High	High	High	High	Peak Found
FALSE	High	Master Protein	P43490	Nicotinamide phosphoribosyltransferase OS=Homo sapiens OX=9606 GN=NAMPT PE=1 SV=1	0	22.548	23	6	9	6	491	55.5	7.15	19.27	6	cell-cell signaling;other metabolic processes;signal transduction;other biological processes	cytosol;nucleus;other cell component	signal transduction activity or receptor binding;other molecular function	Pf04095, Pf18127	10135	ENSG00000105835	NAMPT	A4D0Q9; A4D0R0; hsa:10135; P43490; Q3KQV0; Q8WW95	Adipogenesis; NAD metabolism, sirtuins and aging; NAD+ metabolism; NAD+ biosynthetic pathways; Caloric restriction and aging; NAD metabolism in oncogene-induced senescence and mitochondrial dysfunction-associated senescence	BMAL1:CLOCK,NPAS2 activates circadian gene expression; Nicotinamide salvaging	8	0	1.674	0.929289	65.07	73.1	126.9	61.8	75.86	Peak Found	High	High	Not Found	Peak Found	Not Found	Not Found	Not Found	Not Found	Peak Found	High	High	Peak Found	Peak Found	Peak Found
FALSE	High	Master Protein	P38919	Eukaryotic initiation factor 4A-III OS=Homo sapiens OX=9606 GN=EIF4A3 PE=1 SV=4	0	21.274	7	2	19	1	411	46.8	6.73	52.99	2	RNA metabolism OR transcription;other metabolic processes;transport;developmental processes;other biological processes	cytosol;nucleus;other cell component	nucleic acid binding activity;other molecular function	Pf00270, Pf00271	9775	ENSG00000141543	EIF4A3	hsa:9775; P38919; Q15033; Q6IBQ2; Q96A18		mRNA Splicing - Major Pathway; mRNA 3'-end processing; RNA Polymerase II Transcription Termination; Regulation of expression of SLITs and ROBOs; Nonsense Mediated Decay (NMD) enhanced by the Exon Junction Complex (EJC); Deadenylation of mRNA; ISG15 antiviral mechanism; Transport of Mature mRNA derived from an Intron-Containing Transcript	8	0	2.677	0.516609	36.11	54.4	145.6	25.15	27.4	Not Found	Peak Found	Not Found	Not Found	Peak Found	Peak Found	Peak Found	Not Found	Peak Found	Peak Found	Peak Found	Peak Found	Peak Found	High	Peak Found
FALSE	High	Master Protein	Q92841	Probable ATP-dependent RNA helicase DDX17 OS=Homo sapiens OX=9606 GN=DDX17 PE=1 SV=2	0	19.569	7	4	7	1	729	80.2	8.27	14.75	4	RNA metabolism OR transcription;other metabolic processes;stress response;signal transduction;other biological processes	cytosol;nucleus;other cell component	other molecular function	Pf00270, Pf00271	10521	ENSG00000100201	DDX17	B1AHM0; H3BLZ8; hsa:10521; Q69YT1; Q6ICD6; Q92841	Novel intracellular components of RIG-I-like receptor (RLR) pathway	SUMOylation of transcription cofactors	2	0	1.44	0.979798	34.59	79.6	120.4	20.57	26.15	Peak Found	Not Found	High	Peak Found	Not Found	Peak Found	Not Found	Peak Found	Peak Found	Peak Found	Not Found	Peak Found	High	Not Found	Peak Found
FALSE	High	Master Protein	P62333	26S proteasome regulatory subunit 10B OS=Homo sapiens OX=9606 GN=PSMC6 PE=1 SV=1	0	19.415	12	3	4	3	389	44.1	7.49	10.78	3	protein metabolism;other metabolic processes;stress response;other biological processes	cytosol;nucleus;other cell component	other molecular function	Pf00004, Pf16450, Pf17862	5706	ENSG00000100519	PSMC6	B2R975; hsa:5706; P49719; P62333; Q6IBU3; Q92524	Proteasome degradation; Alzheimer's disease and miRNA effects; Parkin-ubiquitin proteasomal system pathway; Ciliary landscape; Alzheimer's disease	Separation of Sister Chromatids; The role of GTSE1 in G2/M progression after G2 checkpoint; FCERI mediated NF-kB activation; Downstream TCR signaling; Antigen processing: Ubiquitination & Proteasome degradation; Activation of NF-kappaB in B cells; Oxygen-dependent proline hydroxylation of Hypoxia-inducible Factor Alpha; ER-Phagosome pathway; Cross-presentation of soluble exogenous antigens (endos…	63	0	1.658	0.967552	37.15	85.4	114.6	43.51	31.62	Not Found	High	High	Peak Found	Peak Found	Peak Found	Not Found	Peak Found	Not Found	Peak Found	Peak Found	Peak Found	High	Peak Found	High
FALSE	High	Master Protein	P62258	14-3-3 protein epsilon OS=Homo sapiens OX=9606 GN=YWHAE PE=1 SV=1	0	18.003	16	4	23	2	255	29.2	4.74	47.35	4	stress response;transport;developmental processes;signal transduction;other biological processes	cytosol;nucleus;other cell component	other molecular function	Pf00244	7531	ENSG00000108953; ENSG00000274474	YWHAE	B3KY71; D3DTH5; hsa:7531; P29360; P42655; P62258; Q4VJB6; Q53XZ5; Q63631; Q7M4R4	Cell cycle; Myometrial relaxation and contraction pathways; VEGFA-VEGFR2 signaling pathway; Calcium regulation in cardiac cells; Sudden infant death syndrome (SIDS) susceptibility pathways	Recruitment of NuMA to mitotic centrosomes; Regulation of PLK1 Activity at G2/M Transition; Loss of Nlp from mitotic centrosomes; Recruitment of mitotic centrosome proteins and complexes; Anchoring of the basal body to the plasma membrane; AURKA Activation by TPX2; TP53 Regulates Metabolic Genes; Regulation of HSF1-mediated heat shock response; RAB GEFs exchange GTP for GDP on RABs; Translocation…	24	0	0.942	0.834408	64.21	107.1	92.9	48.85	29.72	Peak Found	High	Peak Found	Peak Found	Peak Found	Peak Found	Peak Found	Peak Found	Peak Found	Peak Found	High	High	Peak Found	Peak Found	Peak Found
FALSE	High	Master Protein	O75475	PC4 and SFRS1-interacting protein OS=Homo sapiens OX=9606 GN=PSIP1 PE=1 SV=1	0	16.855	11	4	8	4	530	60.1	9.13	18.16	4	cell organization and biogenesis;RNA metabolism OR transcription;other metabolic processes;stress response;other biological processes	cytosol;nucleus;other cell component	nucleic acid binding activity;other molecular function	Pf00855, Pf11467	11168	ENSG00000164985	PSIP1	D3DRI9; hsa:11168; O00256; O75475; O95368; Q6P391; Q86YB9; Q9NZI3; Q9UER6	MECP2 and associated Rett syndrome	Vpr-mediated nuclear import of PICs; 2-LTR circle formation; Integration of viral DNA into host genomic DNA; Autointegration results in viral DNA circles; APOBEC3G mediated resistance to HIV-1 infection	7	0	3.096	0.158317	80.57	53	147	68.02	58.6	Peak Found	Peak Found	Peak Found	Peak Found	Peak Found	Peak Found	Not Found	Not Found	High	Peak Found	High	High	Peak Found	High	High
FALSE	High	Master Protein	Q15651	High mobility group nucleosome-binding domain-containing protein 3 OS=Homo sapiens OX=9606 GN=HMGN3 PE=1 SV=2	0	16.57	15	1	6	1	99	10.7	9.66	18.49	1	cell organization and biogenesis;other biological processes	cytosol;nucleus;other cell component	nucleic acid binding activity;other molecular function	Pf01101	9324	ENSG00000118418	HMGN3	B2RD37; hsa:9324; Q15651; Q5HYD3; Q7RTT0; Q969M5; Q9BZT7			0	0	100	2.2875e-16			200		20.09	Not Found	Not Found	Not Found	Not Found	Not Found	Not Found	Not Found	Not Found	Not Found	Not Found	High	High	High	High	High
FALSE	High	Master Protein	P56192	Methionine--tRNA ligase, cytoplasmic OS=Homo sapiens OX=9606 GN=MARS1 PE=1 SV=2	0	15.504	6	3	3	3	900	101.1	6.16	8.93	3	protein metabolism;RNA metabolism OR transcription;other metabolic processes;stress response;other biological processes	cytosol;nucleus;other cell component	nucleic acid binding activity;other molecular function	Pf00043, Pf00458, Pf09334, Pf18485, Pf19303	4141	ENSG00000166986	MARS1	B3KVK7; hsa:4141; P56192; Q14895; Q53H14; Q96A15; Q96BZ0; Q9NSE0		Cytosolic tRNA aminoacylation; Selenoamino acid metabolism	2	0	2.254	0.668076	40.24	44	156	99.72	55.05	Peak Found	Not Found	High	Not Found	Not Found	Peak Found	Peak Found	Peak Found	Peak Found	Not Found	Peak Found	Peak Found	Peak Found	High	Peak Found
FALSE	High	Master Protein	P63104	14-3-3 protein zeta/delta OS=Homo sapiens OX=9606 GN=YWHAZ PE=1 SV=1	0	12.524	17	4	19	2	245	27.7	4.79	35.13	4	cell organization and biogenesis;protein metabolism;other metabolic processes;transport;developmental processes;signal transduction;other biological processes	cytosol;nucleus;other cell component	other molecular function	Pf00244	7534	ENSG00000164924	YWHAZ	A8K1N0; B7Z465; hsa:7534; P29213; P29312; P63104; Q32P43; Q5XJ08; Q6GPI2; Q6IN74; Q6NUR9; Q6P3U9; Q86V33	Cell cycle; Prolactin signaling pathway; Pathogenic Escherichia coli infection; Myometrial relaxation and contraction pathways; Hepatitis B infection; GDNF signaling; Calcium regulation in cardiac cells; Sudden infant death syndrome (SIDS) susceptibility pathways	Translocation of SLC2A4 (GLUT4) to the plasma membrane; Negative regulation of NOTCH4 signaling; RHO GTPases activate PKNs; Deactivation of the beta-catenin transactivating complex; TP53 Regulates Metabolic Genes; Chk1/Chk2(Cds1) mediated inactivation of Cyclin B:Cdk1 complex; GP1b-IX-V activation signalling; Regulation of localization of FOXO transcription factors; SARS-CoV-2 targets host intrac…	22	0	1.473	0.99034	54.16	73.1	126.9	64.88	68.03	Peak Found	Peak Found	Not Found	Peak Found	Not Found	Not Found	Peak Found	Peak Found	Not Found	Not Found	High	High	Peak Found	Peak Found	Not Found
FALSE	High	Master Protein	P54136	Arginine--tRNA ligase, cytoplasmic OS=Homo sapiens OX=9606 GN=RARS1 PE=1 SV=2	0	12.519	6	3	3	3	660	75.3	6.68	1.86	3	protein metabolism;RNA metabolism OR transcription;other metabolic processes	cytosol;nucleus;other cell component	nucleic acid binding activity;other molecular function	Pf00750, Pf03485, Pf05746	5917	ENSG00000113643	RARS1	B2RBS9; hsa:5917; P54136; Q53GY4; Q9BWA1	Amino acid metabolism	Cytosolic tRNA aminoacylation; Selenoamino acid metabolism	3	0	2.08	0.834408	43.89	60.2	139.8	42.32	44.99	Peak Found	High	Not Found	Peak Found	Peak Found	Peak Found	Not Found	High	Peak Found	Peak Found	Peak Found	High	Peak Found	Peak Found	Peak Found
FALSE	High	Master Protein	Q14103	Heterogeneous nuclear ribonucleoprotein D0 OS=Homo sapiens OX=9606 GN=HNRNPD PE=1 SV=1	0	12.181	11	4	15	3	355	38.4	7.81	18.32	4	RNA metabolism OR transcription;other metabolic processes;developmental processes;other biological processes	cytosol;nucleus;other cell component	nucleic acid binding activity;other molecular function	Pf00076, Pf08143	3184	ENSG00000138668	HNRNPD	A8K9J2; hsa:3184; P07029; Q01858; Q14100; Q14101; Q14102; Q14103; Q4W5A1; Q9UCE8; Q9UCE9	mRNA processing	mRNA Splicing - Major Pathway; Processing of Capped Intron-Containing Pre-mRNA	3	1	2.249	0.573215	57.59	62.9	137.1	32.47	42.33	High	High	High	Peak Found	Peak Found	High	Peak Found	Peak Found	Peak Found	High	High	High	High	High	High
FALSE	High	Master Protein	P42224	Signal transducer and activator of transcription 1-alpha/beta OS=Homo sapiens OX=9606 GN=STAT1 PE=1 SV=2	0	10.933	4	2	2	2	750	87.3	6.05	4.77	2	cell cycle OR cell proliferation;stress response;developmental processes;signal transduction;other biological processes	cytosol;nucleus;other cell component	signal transduction activity or receptor binding;nucleic acid binding activity;other molecular function	Pf00017, Pf01017, Pf02864, Pf02865, Pf12162	6772	ENSG00000115415	STAT1	A8K989; B2RCA0; D2KFR8; D3DPI7; hsa:6772; P42224; Q53S88; Q53XW4; Q68D00; Q9UDL5	IL-5 signaling pathway; RANKL/RANK signaling pathway; Thyroid stimulating hormone (TSH) signaling pathway; Leptin signaling pathway; Prolactin signaling pathway; IL-7 signaling pathway; Type III interferon signaling; IL-9 signaling pathway; Thymic stromal lymphopoietin (TSLP) signaling pathway; AGE/RAGE pathway; Allograft rejection; Interleukin-11 signaling pathway; Adipogenesis; Oncostatin M sig…	Regulation of RUNX2 expression and activity; Interleukin-4 and Interleukin-13 signaling; ISG15 antiviral mechanism; Signaling by CSF3 (G-CSF); SARS-CoV-2 activates/modulates innate and adaptive immune responses; Interferon alpha/beta signaling; Signaling by SCF-KIT; Signaling by phosphorylated juxtamembrane, extracellular and kinase domain KIT mutants; Growth hormone receptor signaling; Inactivat…	74	0	1.215	0.979798	42.27	81.2	118.8	61.57	47.57	Peak Found	High	Not Found	Peak Found	Not Found	Peak Found	Not Found	Not Found	Not Found	Not Found	Peak Found	High	Peak Found	Peak Found	Not Found
FALSE	High	Master Protein	P55060	Exportin-2 OS=Homo sapiens OX=9606 GN=CSE1L PE=1 SV=3	0	10.918	6	3	6	3	971	110.3	5.77	10.62	3	transport	cytosol;nucleus;other cell component	other molecular function	Pf03378, Pf03810, Pf08506	1434	ENSG00000124207	CSE1L	A3RLL6; B2R5T4; E1P5Y0; F8W904; hsa:1434; O75432; P55060; Q32M40; Q9H5B7; Q9NTS0; Q9UP98; Q9UP99; Q9UPA0			0	0	2.845	0.497072	0	52	148			Not Found	Not Found	Not Found	Not Found	Not Found	Not Found	Not Found	Not Found	Peak Found	Not Found	High	High	Not Found	High	Not Found
FALSE	High	Master Protein	P62314	Small nuclear ribonucleoprotein Sm D1 OS=Homo sapiens OX=9606 GN=SNRPD1 PE=1 SV=1	0	10.699	11	1	5	1	119	13.3	11.56	23.4	1	cell organization and biogenesis;RNA metabolism OR transcription;other metabolic processes	cytosol;nucleus;other cell component	other molecular function	Pf01423	6632	ENSG00000167088	SNRPD1	B5BTZ1; hsa:6632; P13641; P62314	mRNA processing	snRNP Assembly; SARS-CoV-2 modulates host translation machinery; mRNA Splicing - Major Pathway; mRNA Splicing - Minor Pathway	5	0	1.414	0.979798	41.52	77.6	122.4	27.95	30.93	Not Found	Peak Found	Peak Found	Peak Found	Peak Found	Peak Found	Not Found	High	Not Found	Peak Found	High	High	Peak Found	High	Peak Found
FALSE	High	Master Protein	Q13155	Aminoacyl tRNA synthase complex-interacting multifunctional protein 2 OS=Homo sapiens OX=9606 GN=AIMP2 PE=1 SV=2	0	9.051	5	1	1	1	320	35.3	8.22	3.32	1	cell organization and biogenesis;protein metabolism;other metabolic processes;developmental processes;other biological processes	cytosol;nucleus;other cell component	other molecular function	Pf14497, Pf16780, Pf18569	7965	ENSG00000106305	AIMP2	F8W950; hsa:7965; Q13155; Q75MR1; Q96CZ5; Q9P1L2	Osteoclast signaling; Transcriptional activation by NRF2 in response to phytochemicals; NRF2-ARE regulation	Cytosolic tRNA aminoacylation; Selenoamino acid metabolism	5	0	1.025	0.913753	35.15	90.3	109.7	27.04	25.08	Not Found	Peak Found	Not Found	Not Found	Peak Found	Not Found	Not Found	Not Found	Peak Found	Not Found	Peak Found	High	Not Found	Peak Found	Peak Found
FALSE	High	Master Protein	Q09028	Histone-binding protein RBBP4 OS=Homo sapiens OX=9606 GN=RBBP4 PE=1 SV=3	0	8.467	7	2	3	2	425	47.6	4.89	6.57	2	cell cycle OR cell proliferation;cell organization and biogenesis;protein metabolism;DNA metabolism;other metabolic processes;developmental processes;other biological processes	cytosol;nucleus;other cell component	nucleic acid binding activity;other molecular function	Pf00400, Pf12265	5928	ENSG00000162521	RBBP4	B2R6G9; B4DRH0; D3DPQ3; hsa:5928; P31149; Q09028; Q53H02; Q96BV9	Retinoblastoma gene in cancer; Interactome of polycomb repressive complex 2 (PRC2) ; Tumor suppressor activity of SMARCB1; Epithelial to mesenchymal transition in colorectal cancer; Effect of progerin on genes involved in Hutchinson-Gilford progeria syndrome; Malignant pleural mesothelioma; DYRK1A	HCMV Early Events; Potential therapeutics for SARS; Deposition of new CENPA-containing nucleosomes at the centromere; Oxidative Stress Induced Senescence; HDACs deacetylate histones; Activation of anterior HOX genes in hindbrain development during early embryogenesis; PRC2 methylates histones and DNA; Defective pyroptosis; ERCC6 (CSB) and EHMT2 (G9a) positively regulate rRNA expression; Regulatio…	28	0	1.557	0.979798	74.98	39.9	160.1	51.57	99.97	Peak Found	Peak Found	Not Found	Not Found	Peak Found	Not Found	Not Found	Peak Found	Peak Found	Peak Found	High	High	Peak Found	Peak Found	High
FALSE	High	Master Protein	P62191	26S proteasome regulatory subunit 4 OS=Homo sapiens OX=9606 GN=PSMC1 PE=1 SV=1	0	8.137	3	1	2	1	440	49.2	6.21	6.47	1	protein metabolism;other metabolic processes;other biological processes	cytosol;nucleus;other cell component	other molecular function	Pf00004, Pf16450, Pf17862	5700	ENSG00000100764	PSMC1	B4DR63; hsa:5700; P49014; P62191; Q03527; Q6IAW0; Q6NW36; Q96AZ3	Proteasome degradation; Alzheimer's disease and miRNA effects; Parkin-ubiquitin proteasomal system pathway; Alzheimer's disease	Ub-specific processing proteases; Regulation of RAS by GAPs; ER-Phagosome pathway; Regulation of expression of SLITs and ROBOs; RUNX1 regulates transcription of genes involved in differentiation of HSCs; UCH proteinases; AUF1 (hnRNP D0) binds and destabilizes mRNA; FCERI mediated NF-kB activation; Downstream TCR signaling; Antigen processing: Ubiquitination & Proteasome degradation; Activation of…	63	0	2.295	0.656372	52.37	60.4	139.6	24.69	56.61	Peak Found	Peak Found	Peak Found	Peak Found	Peak Found	Peak Found	Peak Found	Peak Found	Peak Found	Peak Found	High	High	Peak Found	Peak Found	Peak Found
FALSE	High	Master Protein	P54727	UV excision repair protein RAD23 homolog B OS=Homo sapiens OX=9606 GN=RAD23B PE=1 SV=1	0	7.795	5	1	1	1	409	43.1	4.84	3.96	1	protein metabolism;DNA metabolism;other metabolic processes;stress response;other biological processes	cytosol;nucleus;other cell component	nucleic acid binding activity;other molecular function	Pf00240, Pf00627, Pf09280	5887	ENSG00000119318	RAD23B	B3KWK8; G5E9P0; hsa:5887; P54727; Q7Z5K8; Q8WUB0	Nucleotide excision repair; DNA repair pathways, full network; Nucleotide excision repair in xeroderma pigmentosum	Josephin domain DUBs; Formation of Incision Complex in GG-NER; DNA Damage Recognition in GG-NER; N-glycan trimming in the ER and Calnexin/Calreticulin cycle	7	0	2.033	0.75313	38.78	65.9	134.1	17.56	40.18	Not Found	Not Found	Not Found	Not Found	Peak Found	Not Found	Not Found	Peak Found	Not Found	Not Found	High	Peak Found	Not Found	Not Found	Not Found
FALSE	High	Master Protein	Q86X55	Histone-arginine methyltransferase CARM1 OS=Homo sapiens OX=9606 GN=CARM1 PE=1 SV=3	0	7.38	3	1	1	1	608	65.8	6.73	2.76	1	cell organization and biogenesis;protein metabolism;other metabolic processes;other biological processes	cytosol;nucleus;other cell component	nucleic acid binding activity;other molecular function	Pf06325, Pf11531	10498	ENSG00000142453	CARM1	A6NN38; hsa:10498; Q86X55	Androgen receptor signaling pathway; Nitric oxide metabolism in cystic fibrosis	Heme signaling; Estrogen-dependent gene expression; RMTs methylate histone arginines; Transcriptional activation of mitochondrial biogenesis; Cytoprotection by HMOX1; BMAL1:CLOCK,NPAS2 activates circadian gene expression; TP53 Regulates Transcription of Genes Involved in G2 Cell Cycle Arrest; Transcriptional regulation of white adipocyte differentiation; PPARA activates gene expression; Activatio…	15	0	1.2	0.979798	23.45	90.9	109.1	20.06		Not Found	Peak Found	Peak Found	Peak Found	Not Found	Not Found	Not Found	Peak Found	Not Found	Not Found	High	Not Found	Not Found	Not Found	Not Found
FALSE	High	Master Protein	Q92945	Far upstream element-binding protein 2 OS=Homo sapiens OX=9606 GN=KHSRP PE=1 SV=4	0	6.635	3	1	1	1	711	73.1	7.3	3.33	1	RNA metabolism OR transcription;other metabolic processes;transport;other biological processes	cytosol;nucleus;other cell component	nucleic acid binding activity	Pf00013, Pf09005	8570	ENSG00000088247	KHSRP	hsa:8570; O00301; Q59EZ9; Q5U4P6; Q92945; Q9UNT5; Q9UQH5	Pre-implantation embryo	KSRP (KHSRP) binds and destabilizes mRNA; ATF4 activates genes in response to endoplasmic reticulum stress	3	0	100	2.2875e-16			200		23.55	Not Found	Not Found	Not Found	Not Found	Not Found	Not Found	Not Found	Not Found	Not Found	Not Found	High	Peak Found	Not Found	Peak Found	Not Found
FALSE	High	Master Protein	O00425	Insulin-like growth factor 2 mRNA-binding protein 3 OS=Homo sapiens OX=9606 GN=IGF2BP3 PE=1 SV=2	0	6.238	3	1	2	1	579	63.7	8.87	7.17	1	protein metabolism;other metabolic processes;transport;developmental processes;other biological processes	cytosol;nucleus;other cell component	nucleic acid binding activity;other molecular function	Pf00013, Pf00076	10643	ENSG00000136231	IGF2BP3	A0A4Z5; hsa:10643; O00425; Q63HM0; Q6MZZ2; Q86VB1		Insulin-like Growth Factor-2 mRNA Binding Proteins (IGF2BPs/IMPs/VICKZs) bind RNA	1	0	3.008	0.359327	38.9	49.9	150.1	8.3	29.03	Not Found	Not Found	Not Found	Peak Found	Not Found	Not Found	Peak Found	Not Found	Not Found	Peak Found	High	High	Peak Found	Peak Found	Peak Found
FALSE	High	Master Protein	P62306	Small nuclear ribonucleoprotein F OS=Homo sapiens OX=9606 GN=SNRPF PE=1 SV=1	0	5.988	26	1	2	1	86	9.7	4.67	5.56	1	cell organization and biogenesis;RNA metabolism OR transcription;other metabolic processes	cytosol;nucleus;other cell component	nucleic acid binding activity	Pf01423	6636	ENSG00000139343	SNRPF	A2VCR2; B2R498; hsa:6636; P62306; Q15356; Q6IBQ1; Q6P4I0	mRNA processing	RNA Polymerase II Transcription Termination; snRNP Assembly; SARS-CoV-2 modulates host translation machinery; mRNA Splicing - Major Pathway; mRNA Splicing - Minor Pathway; SLBP independent Processing of Histone Pre-mRNAs; SLBP Dependent Processing of Replication-Dependent Histone Pre-mRNAs	8	0	2.303	0.565956	66.48	62.9	137.1	64.13	32.8	Peak Found	Peak Found	High	Peak Found	Peak Found	Peak Found	Peak Found	Peak Found	Peak Found	Peak Found	High	Peak Found	Peak Found	Peak Found	Peak Found
FALSE	High	Master Protein	Q9Y2X3	Nucleolar protein 58 OS=Homo sapiens OX=9606 GN=NOP58 PE=1 SV=1	0	5.782	5	2	3	2	529	59.5	8.92	1.76	2	RNA metabolism OR transcription;other metabolic processes;other biological processes	cytosol;nucleus;other cell component	nucleic acid binding activity;other molecular function	Pf01798, Pf08156	51602	ENSG00000055044	NOP58	hsa:51602; Q53SA4; Q6PK08; Q9P036; Q9UFN3; Q9Y2X3		Major pathway of rRNA processing in the nucleolus and cytosol; SUMOylation of RNA binding proteins; rRNA modification in the nucleus and cytosol	3	0	1.713	0.979798	47.57	69	131	52.96	23.47	Not Found	Not Found	Peak Found	Not Found	Not Found	Peak Found	Peak Found	Peak Found	Peak Found	Peak Found	High	Peak Found	Peak Found	Peak Found	High
FALSE	High	Master Protein	Q15370	Elongin-B OS=Homo sapiens OX=9606 GN=ELOB PE=1 SV=1	0	5.264	7	1	1	1	118	13.1	4.88	2.71	1	cell organization and biogenesis;protein metabolism;RNA metabolism OR transcription;other metabolic processes;other biological processes	cytosol;nucleus;other cell component	other molecular function	Pf00240	6923	ENSG00000103363	ELOB	B7WPD3; hsa:6923; Q15370	Dual hijack model of Vif in HIV infection; Type 2 papillary renal cell carcinoma; Hijack of ubiquitination by SARS-CoV-2; Modulators of TCR signaling and T cell activation	Antigen processing: Ubiquitination & Proteasome degradation; Oxygen-dependent proline hydroxylation of Hypoxia-inducible Factor Alpha; Vif-mediated degradation of APOBEC3G; Neddylation; Regulation of expression of SLITs and ROBOs; Inactivation of CSF3 (G-CSF) signaling; Formation of RNA Pol II elongation complex ; Formation of HIV elongation complex in the absence of HIV Tat; Formation of HIV-1 e…	21	0	100	2.2875e-16			200		6.48	Not Found	Not Found	Not Found	Not Found	Not Found	Not Found	Not Found	Not Found	Not Found	Peak Found	High	Not Found	Not Found	Not Found	Not Found
FALSE	High	Master Protein	Q15185	Prostaglandin E synthase 3 OS=Homo sapiens OX=9606 GN=PTGES3 PE=1 SV=1	0	5.22	11	1	8	1	160	18.7	4.54	20.45	1	cell cycle OR cell proliferation;cell organization and biogenesis;DNA metabolism;other metabolic processes;developmental processes;signal transduction;other biological processes	cytosol;nucleus;other cell component	other molecular function	Pf04969	10728	ENSG00000110958	PTGES3	A8K7D0; B4DHP2; B4DP11; B4DP21; hsa:10728; Q15185; Q8WU70	Aryl hydrocarbon receptor pathway; Glucocorticoid receptor pathway; Nuclear receptors meta-pathway	HSP90 chaperone cycle for steroid hormone receptors (SHR) in the presence of ligand; Estrogen-dependent gene expression; Potential therapeutics for SARS; HSF1 activation; Attenuation phase; Aryl hydrocarbon receptor signalling; Synthesis of Prostaglandins (PG) and Thromboxanes (TX)	11	0	1.624	0.979798	54.1	84.2	115.8	35.88	41.33	High	High	Peak Found	Peak Found	High	Peak Found	Peak Found	High	Peak Found	Peak Found	High	High	Peak Found	High	High
FALSE	High	Master Protein	P30085	UMP-CMP kinase OS=Homo sapiens OX=9606 GN=CMPK1 PE=1 SV=3	0.001	5.013	7	1	2	1	196	22.2	5.57	2.39	1	other metabolic processes	cytosol;nucleus;other cell component	kinase activity;other molecular function	Pf00406	51727	ENSG00000162368	CMPK1	B2R6S5; B4DPU7; E9PGI8; hsa:51727; P30085; Q53GB7; Q5SVZ0; Q96C07; Q9UBQ8; Q9UIA2	Pyrimidine metabolism	Interconversion of nucleotide di- and triphosphates	2	0	100	2.2875e-16			200			Not Found	High	Not Found	Not Found	Not Found	Not Found	Not Found	Not Found	Not Found	Not Found	High	Not Found	Not Found	Not Found	Not Found
FALSE	High	Master Protein	P62195	26S proteasome regulatory subunit 8 OS=Homo sapiens OX=9606 GN=PSMC5 PE=1 SV=1	0.001	3.862	3	1	2	1	406	45.6	7.55	4.86	1	protein metabolism;other metabolic processes;other biological processes	cytosol;nucleus;other cell component	signal transduction activity or receptor binding;other molecular function	Pf00004, Pf16450, Pf17862	5705	ENSG00000087191	PSMC5	A8K3Z3; A8K763; hsa:5705; O35051; O43208; P47210; P52915; P52916; P62195	Proteasome degradation; Alzheimer's disease and miRNA effects; Parkin-ubiquitin proteasomal system pathway; Pregnane X receptor pathway; Nuclear receptors meta-pathway; Alzheimer's disease	Ub-specific processing proteases; Regulation of RAS by GAPs; ER-Phagosome pathway; Regulation of expression of SLITs and ROBOs; RUNX1 regulates transcription of genes involved in differentiation of HSCs; UCH proteinases; AUF1 (hnRNP D0) binds and destabilizes mRNA; FCERI mediated NF-kB activation; Downstream TCR signaling; Antigen processing: Ubiquitination & Proteasome degradation; Activation of…	64	0	1.445	0.99034	68.25	86.3	113.7	39.18	56.81	Peak Found	Peak Found	Peak Found	High	Peak Found	Not Found	Peak Found	Peak Found	Not Found	High	Peak Found	Peak Found	Peak Found	Peak Found	Peak Found
FALSE	High	Master Protein	P14678	Small nuclear ribonucleoprotein-associated proteins B and B' OS=Homo sapiens OX=9606 GN=SNRPB PE=1 SV=2	0.001	3.474	4	1	1	1	240	24.6	11.19	3.14	1	cell organization and biogenesis;protein metabolism;RNA metabolism OR transcription;other metabolic processes;developmental processes	cytosol;nucleus;other cell component	nucleic acid binding activity;other molecular function	Pf01423	6628	ENSG00000125835	SNRPB	hsa:6628; P14678; Q15490; Q6IB35; Q9UIS5	mRNA processing	RNA Polymerase II Transcription Termination; snRNP Assembly; SARS-CoV-2 modulates host translation machinery; mRNA Splicing - Major Pathway; mRNA Splicing - Minor Pathway; SLBP independent Processing of Histone Pre-mRNAs; SLBP Dependent Processing of Replication-Dependent Histone Pre-mRNAs	8	0	0.633	0.306408	56.82	122.5	77.5		41.9	Not Found	Not Found	Peak Found	Not Found	Not Found	Not Found	Not Found	Not Found	Not Found	Peak Found	High	Peak Found	Peak Found	Peak Found	Peak Found
FALSE	High	Master Protein	P62318	Small nuclear ribonucleoprotein Sm D3 OS=Homo sapiens OX=9606 GN=SNRPD3 PE=1 SV=1	0.001	3.445	7	1	1	1	126	13.9	10.32	0	1	cell organization and biogenesis;protein metabolism;RNA metabolism OR transcription;other metabolic processes	cytosol;nucleus;other cell component	nucleic acid binding activity;other molecular function	Pf01423	6634	ENSG00000100028	SNRPD3	B4DJP7; B5BU13; hsa:6634; P43331; P62318	mRNA processing	RNA Polymerase II Transcription Termination; snRNP Assembly; SARS-CoV-2 modulates host translation machinery; mRNA Splicing - Major Pathway; mRNA Splicing - Minor Pathway; SLBP independent Processing of Histone Pre-mRNAs; SLBP Dependent Processing of Replication-Dependent Histone Pre-mRNAs	8	0	1.627	0.979798	41.14	74.8	125.2	32.83	29.79	Peak Found	Peak Found	Peak Found	Peak Found	Peak Found	Not Found	Not Found	Peak Found	Peak Found	Peak Found	Peak Found	High	Peak Found	Peak Found	Peak Found
FALSE	High	Master Protein	P43686	26S proteasome regulatory subunit 6B OS=Homo sapiens OX=9606 GN=PSMC4 PE=1 SV=2	0.001	3.375	5	1	4	1	418	47.3	5.21	10.67	1	protein metabolism;other metabolic processes;developmental processes;other biological processes	cytosol;nucleus;other cell component	other molecular function	Pf00004, Pf16450, Pf17862	5704	ENSG00000013275; ENSG00000281221	PSMC4	hsa:5704; P43686; Q96FV5; Q9UBM3; Q9UEX3	Proteasome degradation; Alzheimer's disease and miRNA effects; Parkin-ubiquitin proteasomal system pathway; Ciliary landscape; Alzheimer's disease	Ub-specific processing proteases; Regulation of RAS by GAPs; ER-Phagosome pathway; Regulation of expression of SLITs and ROBOs; RUNX1 regulates transcription of genes involved in differentiation of HSCs; UCH proteinases; AUF1 (hnRNP D0) binds and destabilizes mRNA; FCERI mediated NF-kB activation; Downstream TCR signaling; Antigen processing: Ubiquitination & Proteasome degradation; Activation of…	63	0	1.53	0.979798	54.92	75	125	27.82	60.38	Peak Found	Peak Found	Peak Found	Peak Found	Peak Found	Peak Found	Not Found	Peak Found	Not Found	High	High	High	Peak Found	Peak Found	High
FALSE	High	Master Protein	P41252	Isoleucine--tRNA ligase, cytoplasmic OS=Homo sapiens OX=9606 GN=IARS1 PE=1 SV=2	0.002	3.2	1	1	1	1	1262	144.4	6.15	1.99	1	protein metabolism;RNA metabolism OR transcription;other metabolic processes	cytosol;nucleus;other cell component	nucleic acid binding activity;other molecular function	Pf00133, Pf08264, Pf19302	3376	ENSG00000196305	IARS1	A8KAE9; hsa:3376; P41252; Q5TCD0; Q7Z3T4; Q9H588	Amino acid metabolism	Selenoamino acid metabolism; Cytosolic tRNA aminoacylation	3	0	100	2.2875e-16			200		98.51	Not Found	Not Found	Not Found	Not Found	Not Found	Not Found	Not Found	Not Found	Not Found	Not Found	Not Found	Peak Found	Not Found	Not Found	High
FALSE	High	Master Protein	Q14258	E3 ubiquitin/ISG15 ligase TRIM25 OS=Homo sapiens OX=9606 GN=TRIM25 PE=1 SV=2	0.003	3.026	3	1	1	1	630	70.9	8.09	1.79	1	protein metabolism;other metabolic processes;stress response;other biological processes	cytosol;nucleus;other cell component	signal transduction activity or receptor binding;other molecular function	Pf00622, Pf13445, Pf13765	7706	ENSG00000121060	TRIM25	hsa:7706; Q14258	Novel intracellular components of RIG-I-like receptor (RLR) pathway; Cytosolic DNA-sensing pathway; SARS-CoV-2 innate immunity evasion and cell-specific immune response	SARS-CoV-2 activates/modulates innate and adaptive immune responses; Interferon gamma signaling; ISG15 antiviral mechanism; Ovarian tumor domain proteases; TRAF6 mediated NF-kB activation; NF-kB activation through FADD/RIP-1 pathway mediated by caspase-8 and -10; Termination of translesion DNA synthesis; Negative regulators of DDX58/IFIH1 signaling; TRAF3-dependent IRF activation pathway; TRAF6 m…	14	0								Not Found	Not Found	Not Found	Not Found	Not Found	Not Found	Not Found	Not Found	Not Found	Not Found	Not Found	High	Not Found	Not Found	Not Found
FALSE	High	Master Protein	Q99627	COP9 signalosome complex subunit 8 OS=Homo sapiens OX=9606 GN=COPS8 PE=1 SV=1	0.006	2.366	7	1	1	1	209	23.2	5.38	2.4	1	cell organization and biogenesis;protein metabolism;other metabolic processes;signal transduction;other biological processes	cytosol;nucleus;other cell component		Pf10075	10920	ENSG00000198612	COPS8	A8K1H6; hsa:10920; Q53QS9; Q99627	Ciliary landscape; 2q37 copy number variation syndrome	Cargo recognition for clathrin-mediated endocytosis; Neddylation; DNA Damage Recognition in GG-NER; Formation of TC-NER Pre-Incision Complex	6	0								Not Found	Not Found	Not Found	Not Found	Not Found	Not Found	Not Found	Not Found	Not Found	Not Found	Not Found	High	Not Found	Not Found	Not Found
FALSE	High	Master Protein	Q13620	Cullin-4B OS=Homo sapiens OX=9606 GN=CUL4B PE=1 SV=4	0.008	2.253	2	1	2	1	913	103.9	7.37	4	1	cell cycle OR cell proliferation;cell organization and biogenesis;protein metabolism;DNA metabolism;other metabolic processes;stress response;developmental processes;other biological processes	cytosol;nucleus;other cell component	other molecular function	Pf00888, Pf10557	8450	ENSG00000158290	CUL4B	B1APK5; B3KVX4; B7Z5K8; hsa:8450; Q13620; Q6PIE4; Q6UP07; Q7Z673; Q9BY37; Q9UEB7; Q9UED7	Mesodermal commitment pathway; Nucleotide excision repair; DNA repair pathways, full network; Nucleotide excision repair in xeroderma pigmentosum	Neddylation; DNA Damage Recognition in GG-NER; Formation of TC-NER Pre-Incision Complex; Dual incision in TC-NER; Gap-filling DNA repair synthesis and ligation in TC-NER; Formation of Incision Complex in GG-NER; Dual Incision in GG-NER; Recognition of DNA damage by PCNA-containing replication complex	13	0								Not Found	Not Found	Not Found	Not Found	Not Found	Not Found	Not Found	Not Found	Not Found	Not Found	Not Found	High	High	Not Found	Not Found
FALSE	Medium	Master Protein	O75494	Serine/arginine-rich splicing factor 10 OS=Homo sapiens OX=9606 GN=SRSF10 PE=1 SV=1	0.01	2.137	6	1	1	1	262	31.3	11.27	1.85	1	cell organization and biogenesis;RNA metabolism OR transcription;other metabolic processes;transport;other biological processes	cytosol;nucleus;other cell component	nucleic acid binding activity;other molecular function	Pf00076	10772	ENSG00000188529	SRSF10	A6NFM6; A6NI42; A6NIU7; B4DJP9; hsa:10772; O60572; O75494; Q5JRH9; Q5JRI0; Q5JRI2; Q5JRI3; Q5JRI4; Q96G09; Q96P17	mRNA processing	mRNA Splicing - Major Pathway	2	0	100	2.2875e-16			200		50.75	Not Found	Not Found	Not Found	Not Found	Not Found	Not Found	Not Found	Not Found	Not Found	Not Found	High	Not Found	Peak Found	Peak Found	Not Found
FALSE	High	Master Protein	P26641	Elongation factor 1-gamma OS=Homo sapiens OX=9606 GN=EEF1G PE=1 SV=3	0	80.925	51	15	90	15	437	50.1	6.67	203.11	15	protein metabolism;other metabolic processes;other biological processes	cytosol;other cell component	nucleic acid binding activity	Pf00043, Pf00647, Pf02798	1937	ENSG00000254772	EEF1G	B4DTG2; hsa:1937; P26641; Q6PJ62; Q6PK31; Q96CU2; Q9P196	Translation factors	Signaling by ALK fusions and activated point mutants; Eukaryotic Translation Elongation	3	0	1.378	0.980989	61.38	89	111	29.01	36.76	High	High	High	High	High	High	High	High	High	High	High	High	High	High	High
FALSE	High	Master Protein	P47895	Aldehyde dehydrogenase family 1 member A3 OS=Homo sapiens OX=9606 GN=ALDH1A3 PE=1 SV=2	0	80.657	32	11	46	11	512	56.1	7.25	107.37	11	cell organization and biogenesis;other metabolic processes;developmental processes;other biological processes	cytosol;other cell component	other molecular function	Pf00171	220	ENSG00000184254	ALDH1A3	hsa:220; P47895; Q6NT64	Ethanol effects on histone modifications; Vitamin A and carotenoid metabolism	RA biosynthesis pathway	3	0	2.257	0.568136	58.17	18.1	181.9	45.51	54.47	Peak Found	Peak Found	Peak Found	Peak Found	Peak Found	Peak Found	Peak Found	Peak Found	Peak Found	High	High	High	High	High	High
FALSE	High	Master Protein	Q04446	1,4-alpha-glucan-branching enzyme OS=Homo sapiens OX=9606 GN=GBE1 PE=1 SV=3	0	64.523	29	10	33	10	702	80.4	6.32	68.09	10	other metabolic processes;other biological processes	cytosol;other cell component	other molecular function	Pf00128, Pf02806, Pf02922	2632	ENSG00000114480	GBE1	B3KWV3; hsa:2632; Q04446; Q96EN0	Glycogen synthesis and degradation; Disorders of galactose metabolism	Glycogen synthesis; Glycogen storage disease type IV (GBE1)	4	0	1.56	0.979798	75.36	90.3	109.7	87.27	91.26	High	High	High	Peak Found	High	High	Peak Found	High	Peak Found	High	High	High	High	High	High
FALSE	High	Master Protein	Q01813	ATP-dependent 6-phosphofructokinase, platelet type OS=Homo sapiens OX=9606 GN=PFKP PE=1 SV=2	0	50.926	19	9	17	7	784	85.5	7.55	42.18	9	other metabolic processes;other biological processes	cytosol;other cell component	kinase activity;other molecular function	Pf00365	5214	ENSG00000067057	PFKP	B3KS15; hsa:5214; Q01813; Q5VSR7; Q5VSR8	Cori cycle; Clear cell renal cell carcinoma pathways; Glucose metabolism in triple-negative breast cancer cells; Glycolysis and gluconeogenesis	Glycolysis	5	2	1.218	0.979798	48.65	108.6	91.4	49.68	48.87	Peak Found	High	Peak Found	Peak Found	High	High	Not Found	High	Peak Found	Peak Found	High	Peak Found	High	High	Peak Found
FALSE	High	Master Protein	P00338	L-lactate dehydrogenase A chain OS=Homo sapiens OX=9606 GN=LDHA PE=1 SV=2	0	31.945	24	7	40	7	332	36.7	8.27	53.4	7	other metabolic processes	cytosol;other cell component	other molecular function	Pf00056, Pf02866	3939	ENSG00000134333; ENSG00000288299	LDHA	B4DKQ2; B7Z5E3; D3DQY3; F8W819; hsa:3939; P00338; Q53G53; Q6IBM7; Q6ZNV1; Q9UDE8; Q9UDE9	Cori cycle; HIF1A and PPARG regulation of glycolysis; Photodynamic therapy-induced HIF-1 survival signaling; VEGFA-VEGFR2 signaling pathway; Amino acid metabolism; Clear cell renal cell carcinoma pathways; PI3K/AKT/mTOR - vitamin D3 signaling; Metabolic reprogramming in colon cancer; Aerobic glycolysis; Glycolysis in senescence; Orexin receptor pathway; CCL18 signaling pathway; Glucose metabolism…	Pyruvate metabolism	15	0	1.259	0.984822	67.18	81.3	118.7	35.18	64.88	Peak Found	High	High	High	High	High	Peak Found	High	High	Peak Found	High	High	High	High	High
FALSE	High	Master Protein	P24534	Elongation factor 1-beta OS=Homo sapiens OX=9606 GN=EEF1B2 PE=1 SV=3	0	25.51	21	4	26	3	225	24.7	4.67	70.85	4	protein metabolism;other metabolic processes	cytosol;other cell component	enzyme regulator activity;nucleic acid binding activity	Pf00736, Pf10587	1933	ENSG00000114942; ENSG00000283391	EEF1B2	A8K795; hsa:1933; P24534; Q6IBH9	Translation factors	Eukaryotic Translation Elongation	2	0	1.569	0.979798	49.12	73.7	126.3	27.45	36.86	High	High	High	High	High	High	High	High	High	High	High	High	High	High	High
FALSE	High	Master Protein	P14868	Aspartate--tRNA ligase, cytoplasmic OS=Homo sapiens OX=9606 GN=DARS1 PE=1 SV=2	0	24.54	10	5	11	5	501	57.1	6.55	24.51	5	cell organization and biogenesis;protein metabolism;RNA metabolism OR transcription;other metabolic processes	cytosol;other cell component	other molecular function	Pf00152, Pf01336	1615	ENSG00000115866	DARS1	A8K3J2; D3DP77; hsa:1615; P14868; Q2TNI3; Q32Q69; Q53HV4; Q53YC5; Q68CR9; Q9BW52	Alanine and aspartate metabolism	Selenoamino acid metabolism; Cytosolic tRNA aminoacylation	3	0	1.351	0.99034	44.48	53.4	146.6	59.52	36.1	Peak Found	High	High	Peak Found	Peak Found	Peak Found	Peak Found	Peak Found	Peak Found	Peak Found	High	High	High	High	High
FALSE	High	Master Protein	Q15404	Ras suppressor protein 1 OS=Homo sapiens OX=9606 GN=RSU1 PE=1 SV=3	0	22.295	28	4	13	4	277	31.5	8.65	41.44	4	signal transduction;other biological processes	cytosol;other cell component		Pf13855	6251	ENSG00000148484	RSU1	A8KA46; D3DRU3; hsa:6251; Q15404; Q6FI17		Regulation of cytoskeletal remodeling and cell spreading by IPP complex components	1	0	1.179	0.979798	56.88	63.4	136.6	81.12	53.17	High	High	High	High	High	High	Peak Found	Peak Found	Peak Found	Peak Found	High	High	Peak Found	High	Peak Found
FALSE	High	Master Protein	P32119	Peroxiredoxin-2 OS=Homo sapiens OX=9606 GN=PRDX2 PE=1 SV=5	0	20.649	27	3	9	2	198	21.9	5.97	28.13	3	cell cycle OR cell proliferation;other metabolic processes;stress response;developmental processes;other biological processes	cytosol;other cell component	other molecular function	Pf00578, Pf10417	7001	ENSG00000167815	PRDX2	A8K0C0; hsa:7001; P31945; P32118; P32119; P35701; Q6FHG4; Q92763; Q9UC23	Selenium micronutrient network; VEGFA-VEGFR2 signaling pathway	Detoxification of Reactive Oxygen Species; TP53 Regulates Metabolic Genes; Deregulated CDK5 triggers multiple neurodegenerative pathways in Alzheimer's disease models	5	0	1.133	0.979798	65.04	101.5	98.5	53.38	55.63	Peak Found	High	High	Peak Found	High	Peak Found	Peak Found	Peak Found	Not Found	Not Found	High	Peak Found	Not Found	Peak Found	Peak Found
FALSE	High	Master Protein	P41091	Eukaryotic translation initiation factor 2 subunit 3 OS=Homo sapiens OX=9606 GN=EIF2S3 PE=1 SV=3	0	19.995	10	3	7	3	472	51.1	8.4	17.65	3	cell organization and biogenesis;protein metabolism;other metabolic processes;other biological processes	cytosol;other cell component	nucleic acid binding activity;other molecular function	Pf00009, Pf03144, Pf09173	1968	ENSG00000130741	EIF2S3	A0A024RBY4; A8K2Y2; B2R5N2; B5BTZ4; hsa:1968; P41091; Q53HK3	Translation factors; nsp1 from SARS-CoV-2 inhibits translation initiation in the host cell	ABC-family proteins mediated transport; L13a-mediated translational silencing of Ceruloplasmin expression; Translation initiation complex formation; Formation of the ternary complex, and subsequently, the 43S complex; Ribosomal scanning and start codon recognition; GTP hydrolysis and joining of the 60S ribosomal subunit; Response of EIF2AK4 (GCN2) to amino acid deficiency; PERK regulates gene exp…	12	0	1.209	0.979798	90.64	102.6	97.4	101.48	138.95	High	Peak Found	Peak Found	High	Peak Found	Peak Found	Peak Found	Peak Found	Peak Found	Peak Found	High	High	High	High	Peak Found
FALSE	High	Master Protein	P23526	Adenosylhomocysteinase OS=Homo sapiens OX=9606 GN=AHCY PE=1 SV=4	0	15.966	14	4	10	4	432	47.7	6.34	19.54	4	other metabolic processes	cytosol;other cell component	other molecular function	Pf00670, Pf05221	191	ENSG00000101444	AHCY	A8K307; B3KUN3; E1P5P2; F5H737; hsa:191; P23526; Q96A36	Folate metabolism; Trans-sulfuration pathway; One-carbon metabolism; Trans-sulfuration and one-carbon metabolism; Methionine de novo and salvage pathway; Ethanol effects on histone modifications	Methylation; Sulfur amino acid metabolism; Metabolism of ingested SeMet, Sec, MeSec into H2Se; Defective AHCY causes HMAHCHD	10	0	2.323	0.465686	76.31	57.7	142.3	36.23	77.92	High	High	Peak Found	Peak Found	High	Peak Found	Not Found	Peak Found	Peak Found	Peak Found	Peak Found	High	Not Found	Peak Found	High
FALSE	High	Master Protein	P61981	14-3-3 protein gamma OS=Homo sapiens OX=9606 GN=YWHAG PE=1 SV=2	0	14.162	13	3	20	1	247	28.3	4.89	41.09	3	transport;signal transduction;other biological processes	cytosol;other cell component	signal transduction activity or receptor binding;enzyme regulator activity;other molecular function	Pf00244	7532	ENSG00000170027	YWHAG	hsa:7532; O70457; P35214; P61981; Q6FH52; Q9UDP2; Q9UN99	Cell cycle; Prolactin signaling pathway; Myometrial relaxation and contraction pathways; Disruption of postsynaptic signaling by CNV; Calcium regulation in cardiac cells; Sudden infant death syndrome (SIDS) susceptibility pathways	Translocation of SLC2A4 (GLUT4) to the plasma membrane; Recruitment of NuMA to mitotic centrosomes; RHO GTPases activate PKNs; Regulation of PLK1 Activity at G2/M Transition; TP53 Regulates Metabolic Genes; Loss of Nlp from mitotic centrosomes; Recruitment of mitotic centrosome proteins and complexes; Anchoring of the basal body to the plasma membrane; AURKA Activation by TPX2; Chk1/Chk2(Cds1) me…	20	0	2.281	0.726346	31.09	57.3	142.7	27.78	46.22	Peak Found	Peak Found	Peak Found	Not Found	Not Found	Peak Found	Peak Found	Peak Found	Peak Found	Peak Found	High	High	Peak Found	High	Peak Found
FALSE	High	Master Protein	P27348	14-3-3 protein theta OS=Homo sapiens OX=9606 GN=YWHAQ PE=1 SV=1	0	12.809	16	4	23	2	245	27.7	4.78	40.43	4	transport;signal transduction;other biological processes	cytosol;other cell component	other molecular function	Pf00244	10971	ENSG00000134308	YWHAQ	D6W4Z5; hsa:10971; P27348; Q567U5; Q5TZU8; Q9UP48	Cell cycle; Pathogenic Escherichia coli infection; Primary focal segmental glomerulosclerosis (FSGS); IL-3 signaling pathway; Myometrial relaxation and contraction pathways; Mechanoregulation and pathology of YAP/TAZ via Hippo and non-Hippo mechanisms; Hippo-Yap signaling pathway; Leukocyte-intrinsic Hippo pathway functions; Hepatitis B infection; Calcium regulation in cardiac cells; Sudden infan…	TP53 Regulates Metabolic Genes; Translocation of SLC2A4 (GLUT4) to the plasma membrane; Regulation of localization of FOXO transcription factors; Chk1/Chk2(Cds1) mediated inactivation of Cyclin B:Cdk1 complex; RHO GTPases activate PKNs; SARS-CoV-2 targets host intracellular signalling and regulatory pathways; Activation of BAD and translocation to mitochondria	18	2	1.418	0.979798	68.64	66	134	131.11	90.58	Peak Found	High	High	Peak Found	High	Peak Found	Peak Found	Peak Found	Peak Found	Not Found	High	Peak Found	Peak Found	High	Peak Found
FALSE	High	Master Protein	P17812	CTP synthase 1 OS=Homo sapiens OX=9606 GN=CTPS1 PE=1 SV=2	0	10.966	7	2	2	2	591	66.6	6.46	6.36	2	cell cycle OR cell proliferation;other metabolic processes;other biological processes	cytosol;other cell component	other molecular function	Pf00117, Pf06418	1503	ENSG00000171793	CTPS1	B4DR64; D3DPW1; hsa:1503; P17812; Q5VW67; Q96GK6	Pyrimidine metabolism	Interconversion of nucleotide di- and triphosphates	2	0	0.397	0.0337202	66.65	150.4	49.6	43.16	47.77	Peak Found	Not Found	High	Peak Found	High	Not Found	Not Found	Peak Found	Not Found	Not Found	Not Found	Not Found	Peak Found	Not Found	Peak Found
FALSE	High	Master Protein	P02042	Hemoglobin subunit delta OS=Homo sapiens OX=9606 GN=HBD PE=1 SV=2	0	10.939	13	2	32	2	147	16	8.05	64.61	2	other metabolic processes;transport;other biological processes	cytosol;other cell component	other molecular function	Pf00042	3045	ENSG00000223609	HBD	hsa:3045; P02042; Q3Y5H3; Q8WXT7	VEGFA-VEGFR2 signaling pathway	Factors involved in megakaryocyte development and platelet production	2	0	1.156	0.979798	62.68	101.3	98.7	20.13	53.86	High	High	High	High	High	High	High	High	High	High	High	High	High	High	High
FALSE	High	Master Protein	Q9Y285	Phenylalanine--tRNA ligase alpha subunit OS=Homo sapiens OX=9606 GN=FARSA PE=1 SV=3	0	10.738	8	2	2	2	508	57.5	7.8	3.13	2	cell organization and biogenesis;protein metabolism;RNA metabolism OR transcription;other metabolic processes	cytosol;other cell component	nucleic acid binding activity;other molecular function	Pf01409, Pf18552, Pf18553, Pf18554	2193	ENSG00000179115	FARSA	B4E363; hsa:2193; Q9NSD8; Q9Y285; Q9Y4W8		Cytosolic tRNA aminoacylation	1	0								Not Found	Not Found	Not Found	Not Found	Not Found	Not Found	Not Found	Not Found	Not Found	Not Found	High	Not Found	Not Found	Not Found	Not Found
FALSE	High	Master Protein	O60841	Eukaryotic translation initiation factor 5B OS=Homo sapiens OX=9606 GN=EIF5B PE=1 SV=4	0	10.058	2	1	3	1	1220	138.7	5.49	12.04	1	protein metabolism;other metabolic processes;other biological processes	cytosol;other cell component	nucleic acid binding activity;other molecular function	Pf00009, Pf03144, Pf11987	9669	ENSG00000158417	EIF5B	hsa:9669; O60841; O95805; Q53RV7; Q53SI8; Q9UF81; Q9UMN7	Translation factors; Ciliary landscape	GTP hydrolysis and joining of the 60S ribosomal subunit	3	0	1.523	0.979798	34.9	86.4	113.6	24.44	20.49	Peak Found	Peak Found	Peak Found	Peak Found	Peak Found	Peak Found	Peak Found	Peak Found	Peak Found	High	High	Peak Found	Peak Found	High	Peak Found
FALSE	High	Master Protein	P53582	Methionine aminopeptidase 1 OS=Homo sapiens OX=9606 GN=METAP1 PE=1 SV=2	0	8.021	5	1	1	1	386	43.2	7.17	3.26	1	protein metabolism;other metabolic processes;other biological processes	cytosol;other cell component	other molecular function	Pf00557, Pf15801	23173	ENSG00000164024	METAP1	B4E2E6; hsa:23173; P53582		Inactivation, recovery and regulation of the phototransduction cascade	1	0	100	2.2875e-16			200			Not Found	Not Found	Not Found	Not Found	Not Found	Not Found	Not Found	Not Found	Not Found	Not Found	Not Found	High	Not Found	Not Found	Not Found
FALSE	High	Master Protein	Q16851	UTP--glucose-1-phosphate uridylyltransferase OS=Homo sapiens OX=9606 GN=UGP2 PE=1 SV=5	0	6.881	6	2	8	2	508	56.9	8.15	17.27	2	other metabolic processes;developmental processes	cytosol;other cell component	other molecular function	Pf01704	7360	ENSG00000169764	UGP2	hsa:7360; Q07131; Q0P6K2; Q16851; Q86Y81; Q9BU15	Exercise-induced circadian regulation; Glycogen synthesis and degradation; Glucuronidation	Glycogen synthesis; Formation of the active cofactor, UDP-glucuronate	5	0	0.781	0.568136	58.26	112.8	87.2	30.66	47.67	High	High	High	Peak Found	High	High	Not Found	High	Not Found	Peak Found	Peak Found	High	Peak Found	Peak Found	Peak Found
FALSE	High	Master Protein	Q14444	Caprin-1 OS=Homo sapiens OX=9606 GN=CAPRIN1 PE=1 SV=2	0	6.483	3	1	1	1	709	78.3	5.25	0	1	other biological processes	cytosol;other cell component		Pf12287, Pf18293	4076	ENSG00000135387	CAPRIN1	A6NMY7; D3DR06; hsa:4076; Q14444; Q15074; Q6IMN4; Q6IMN7; Q9BV09			0	0	2.918	0.415878	45.32	56.6	143.4	46.59	21.24	Peak Found	Not Found	Not Found	Peak Found	Not Found	Not Found	Not Found	Not Found	Not Found	Peak Found	High	Peak Found	Peak Found	Not Found	Not Found
FALSE	High	Master Protein	Q66LE6	Serine/threonine-protein phosphatase 2A 55 kDa regulatory subunit B delta isoform OS=Homo sapiens OX=9606 GN=PPP2R2D PE=1 SV=1	0	5.869	3	1	2	1	453	52	6.39	3.98	1	cell cycle OR cell proliferation;cell organization and biogenesis;protein metabolism;other metabolic processes;other biological processes	cytosol;other cell component	enzyme regulator activity		55844	ENSG00000175470	PPP2R2D	A8KAK0; hsa:55844; Q5SQJ2; Q66LE6; Q9P1Y7	Focal adhesion: PI3K-Akt-mTOR-signaling pathway; PI3K-Akt signaling pathway	MASTL Facilitates Mitotic Progression	3	0	1.795	0.96879	48.47	68.3	131.7	28.32	35.79	Peak Found	Peak Found	Peak Found	Peak Found	Peak Found	Peak Found	Peak Found	Peak Found	Peak Found	Peak Found	Peak Found	Peak Found	High	High	Not Found
FALSE	High	Master Protein	Q9NR45	Sialic acid synthase OS=Homo sapiens OX=9606 GN=NANS PE=1 SV=2	0	5.57	3	1	1	1	359	40.3	6.74	2.44	1	other metabolic processes	cytosol;other cell component	other molecular function	Pf03102	54187	ENSG00000095380	NANS	B2RE98; hsa:54187; Q8WUV9; Q9BWS6; Q9NR45; Q9NVD4		Sialic acid metabolism	1	0	0.91	0.773192	68.13	96.9	103.1	52.51	39.44	Peak Found	Peak Found	High	Peak Found	Peak Found	Peak Found	Peak Found	Peak Found	Peak Found	Peak Found	Peak Found	Peak Found	Not Found	Peak Found	Peak Found
FALSE	High	Master Protein	P78417	Glutathione S-transferase omega-1 OS=Homo sapiens OX=9606 GN=GSTO1 PE=1 SV=2	0.001	5.117	4	1	1	1	241	27.5	6.6	2.35	1	other metabolic processes;signal transduction;other biological processes	cytosol;other cell component	other molecular function	Pf13417, Pf14497	9446	ENSG00000148834	GSTO1	D3DRA3; F5H7H0; hsa:9446; P78417; Q5TA03; Q7Z3T2	Myometrial relaxation and contraction pathways; Metapathway biotransformation Phase I and II	Glutathione conjugation; Gene and protein expression by JAK-STAT signaling after Interleukin-12 stimulation; Methylation; Vitamin C (ascorbate) metabolism	6	0	1.129	0.968016	54.5	96.5	103.5	29.11	45.1	Peak Found	Peak Found	Peak Found	Peak Found	Peak Found	Peak Found	Peak Found	Peak Found	Not Found	Peak Found	Peak Found	High	Peak Found	Peak Found	Peak Found
FALSE	High	Master Protein	O43776	Asparagine--tRNA ligase, cytoplasmic OS=Homo sapiens OX=9606 GN=NARS1 PE=1 SV=1	0.001	4.922	3	1	2	1	548	62.9	6.25	4.28	1	protein metabolism;RNA metabolism OR transcription;other metabolic processes;developmental processes;other biological processes	cytosol;other cell component	signal transduction activity or receptor binding;nucleic acid binding activity;other molecular function	Pf00152, Pf01336	4677	ENSG00000134440	NARS1	B4DG16; hsa:4677; O43776; Q53GU6	Photodynamic therapy-induced unfolded protein response	Cytosolic tRNA aminoacylation	2	0								Not Found	Not Found	Not Found	Not Found	Not Found	Not Found	Not Found	High	Not Found	Not Found	Not Found	Not Found	Not Found	High	Not Found
FALSE	High	Master Protein	P15559	NAD(P)H dehydrogenase [quinone] 1 OS=Homo sapiens OX=9606 GN=NQO1 PE=1 SV=1	0.001	4.679	7	1	2	1	274	30.8	8.88	2.49	1	cell-cell signaling;other metabolic processes;stress response;other biological processes	cytosol;other cell component	other molecular function	Pf02525	1728	ENSG00000181019	NQO1	B2R5Y9; B4DNM7; B7ZAD1; hsa:1728; P15559; Q86UK1	Dopamine metabolism; Aryl hydrocarbon receptor pathway; Apoptosis-related network due to altered Notch3 in ovarian cancer; Aryl hydrocarbon receptor pathway; Nuclear receptors meta-pathway; NRF2 pathway; Transcriptional activation by NRF2 in response to phytochemicals; Photodynamic therapy-induced NFE2L2 (NRF2) survival signaling; Interactions between LOXL4 and oxidative stress pathway; Benzene m…	Regulation of ornithine decarboxylase (ODC); Nuclear events mediated by NFE2L2	17	0	2.759	0.362942	40.3	59	141	22.25	42.04	Not Found	Not Found	Peak Found	Not Found	Peak Found	Not Found	Not Found	Not Found	Not Found	Not Found	Peak Found	Peak Found	Peak Found	High	High
FALSE	High	Master Protein	P22234	Multifunctional protein ADE2 OS=Homo sapiens OX=9606 GN=PAICS PE=1 SV=3	0.001	4.183	3	1	2	1	425	47	7.23	5	1	other metabolic processes	cytosol;other cell component	other molecular function	Pf00731, Pf01259	10606	ENSG00000128050	PAICS	E9PDH9; hsa:10606; P22234; Q68CQ5	Metabolic reprogramming in colon cancer	Purine ribonucleoside monophosphate biosynthesis	2	0	2.087	0.773192	47.65	60.3	139.7	32.46	31.92	Peak Found	Not Found	Peak Found	Peak Found	Peak Found	Peak Found	Peak Found	Peak Found	Peak Found	Not Found	High	High	Peak Found	Peak Found	Not Found
FALSE	High	Master Protein	P51570	Galactokinase OS=Homo sapiens OX=9606 GN=GALK1 PE=1 SV=1	0.002	2.603	3	1	1	1	392	42.2	6.46	1.7	1	other metabolic processes	cytosol;other cell component	kinase activity;other molecular function	Pf00288, Pf08544, Pf10509	2584	ENSG00000108479	GALK1	B2RC07; B4E1G6; P51570	Disorders of galactose metabolism	Galactose catabolism; Defective GALK1 causes GALCT2	3	0	1.493	0.980977	71.02	83.1	116.9	38.37	124.73	Peak Found	Peak Found	Peak Found	Peak Found	Peak Found	Peak Found	Not Found	Peak Found	Peak Found	Peak Found	Not Found	Peak Found	Peak Found	High	Peak Found
FALSE	Medium	Master Protein	P13807	Glycogen [starch] synthase, muscle OS=Homo sapiens OX=9606 GN=GYS1 PE=1 SV=2	0.012	2.034	3	1	1	1	737	83.7	6.18	3.05	1	other metabolic processes;developmental processes	cytosol;other cell component	other molecular function	Pf05693	2997	ENSG00000104812	GYS1	hsa:2997; P13807; Q9BTT9	AMP-activated protein kinase (AMPK) signaling; Angiopoietin-like protein 8 regulatory pathway; Focal adhesion: PI3K-Akt-mTOR-signaling pathway; PI3K-Akt signaling pathway; Insulin signaling; Glycogen synthesis and degradation; Disorders of galactose metabolism ; 2q37 copy number variation syndrome	Glycogen synthesis; Myoclonic epilepsy of Lafora; Glycogen storage disease type XV (GYG1); Glycogen storage disease type 0 (muscle GYS1)	12	0								Not Found	Not Found	Not Found	Not Found	Not Found	Not Found	Not Found	Not Found	Not Found	Not Found	Not Found	High	Not Found	Not Found	Not Found
FALSE	High	Master Protein	P51659	Peroxisomal multifunctional enzyme type 2 OS=Homo sapiens OX=9606 GN=HSD17B4 PE=1 SV=3	0	66.084	35	13	28	13	736	79.6	8.84	67.23	13	other metabolic processes;developmental processes	cytosol;other cytoplasmic organelle	other molecular function	Pf00106, Pf01575, Pf02036	3295	ENSG00000133835	HSD17B4	B4DNV1; B4DVS5; E9PB82; F5HE57; hsa:3295; P51659	Steroid biosynthesis; Disorders of bile acid synthesis and biliary transport	Synthesis of bile acids and bile salts via 7alpha-hydroxycholesterol; TYSND1 cleaves peroxisomal proteins; alpha-linolenic acid (ALA) metabolism; Beta-oxidation of pristanoyl-CoA; Beta-oxidation of very long chain fatty acids	8	0	1.438	0.979798	39.25	79.5	120.5	17.88	33.42	Peak Found	Peak Found	Peak Found	High	High	High	High	Peak Found	High	High	High	High	High	High	High
FALSE	High	Master Protein	Q9UBQ7	Glyoxylate reductase/hydroxypyruvate reductase OS=Homo sapiens OX=9606 GN=GRHPR PE=1 SV=1	0.006	2.335	7	1	1	1	328	35.6	7.39	2.28	1	other metabolic processes	cytosol;other cytoplasmic organelle;other cell component	other molecular function	Pf00389, Pf02826	9380	ENSG00000137106	GRHPR	hsa:9380; Q5T945; Q9H3E9; Q9H636; Q9UBQ7; Q9UKX1		Glyoxylate metabolism and glycine degradation	1	0								Not Found	Not Found	High	Not Found	Not Found	Not Found	Not Found	Not Found	Not Found	Not Found	Not Found	Not Found	Not Found	Not Found	Not Found
FALSE	High	Master Protein	Q9UNX3	60S ribosomal protein L26-like 1 OS=Homo sapiens OX=9606 GN=RPL26L1 PE=1 SV=1	0	19.244	34	7	33	1	145	17.2	10.55	64.03	7	protein metabolism;other metabolic processes;other biological processes	cytosol;translational apparatus	nucleic acid binding activity;other molecular function	Pf00467, Pf16906	51121	ENSG00000037241	RPL26L1	B3KY82; D3DQM0; hsa:51121; Q9UNX3		Major pathway of rRNA processing in the nucleolus and cytosol; Regulation of expression of SLITs and ROBOs; L13a-mediated translational silencing of Ceruloplasmin expression; Formation of a pool of free 40S subunits; GTP hydrolysis and joining of the 60S ribosomal subunit; Nonsense Mediated Decay (NMD) enhanced by the Exon Junction Complex (EJC); SRP-dependent cotranslational protein targeting to…	13	0	0.461	0.0504599	65.16	132.2	67.8	62.16	46.68	Peak Found	Peak Found	Peak Found	Peak Found	High	Peak Found	Not Found	Peak Found	Peak Found	Not Found	High	Peak Found	Peak Found	Peak Found	Peak Found
FALSE	High	Master Protein	O43432	Eukaryotic translation initiation factor 4 gamma 3 OS=Homo sapiens OX=9606 GN=EIF4G3 PE=1 SV=2	0	8.526	2	2	4	1	1585	176.5	5.38	8.57	2	protein metabolism;other metabolic processes;other biological processes	cytosol;translational apparatus	nucleic acid binding activity	Pf02020, Pf02847, Pf02854	8672	ENSG00000075151	EIF4G3	B9EGQ7; hsa:8672; O43432; Q15597; Q504Z1; Q5SWC3; Q8NEN1	Translation factors; Translation inhibitors in chronically activated PDGFRA cells	ISG15 antiviral mechanism	3	0	4.219	0.0214654	9.67	38.3	161.7	18.7		Not Found	High	High	Peak Found	High	Not Found	Not Found	Not Found	Not Found	Not Found	High	Not Found	Not Found	Not Found	Not Found
FALSE	High	Master Protein	P62280	40S ribosomal protein S11 OS=Homo sapiens OX=9606 GN=RPS11 PE=1 SV=3	0	45.045	53	8	83	8	158	18.4	10.3	141.44	8	protein metabolism;other metabolic processes	cytosol;translational apparatus;nucleus	nucleic acid binding activity;other molecular function	Pf00366, Pf16205	6205	ENSG00000142534	RPS11	B2R4F5; hsa:6205; P04643; P62280; Q498Y6; Q6IRY0	VEGFA-VEGFR2 signaling pathway; IL-18 signaling pathway; Cytoplasmic ribosomal proteins	Regulation of expression of SLITs and ROBOs; SARS-CoV-2 modulates host translation machinery; L13a-mediated translational silencing of Ceruloplasmin expression; Translation initiation complex formation; Formation of a pool of free 40S subunits; Formation of the ternary complex, and subsequently, the 43S complex; Ribosomal scanning and start codon recognition; GTP hydrolysis and joining of the 60S…	20	0	1.212	0.979798	60.64	99.7	100.3	19.75	43.43	High	High	High	High	High	High	High	High	High	High	High	High	High	High	High
FALSE	High	Master Protein	Q71UM5	40S ribosomal protein S27-like OS=Homo sapiens OX=9606 GN=RPS27L PE=1 SV=3	0	28.277	40	4	46	2	84	9.5	9.45	88.68	4	cell cycle OR cell proliferation;cell organization and biogenesis;protein metabolism;other metabolic processes;stress response;signal transduction;other biological processes	cytosol;translational apparatus;nucleus	enzyme regulator activity;nucleic acid binding activity;other molecular function	Pf01667	51065	ENSG00000185088	RPS27L	hsa:51065; Q71UM5; Q9BTJ1		Regulation of expression of SLITs and ROBOs; SARS-CoV-2 modulates host translation machinery; L13a-mediated translational silencing of Ceruloplasmin expression; Translation initiation complex formation; Formation of a pool of free 40S subunits; Formation of the ternary complex, and subsequently, the 43S complex; Ribosomal scanning and start codon recognition; GTP hydrolysis and joining of the 60S…	17	0	1.183	0.979798	55.28	93.8	106.2	15.06	78.17	High	High	High	Peak Found	High	High	High	High	High	Peak Found	High	High	High	High	High
FALSE	High	Master Protein	P62750	60S ribosomal protein L23a OS=Homo sapiens OX=9606 GN=RPL23A PE=1 SV=1	0	25.898	35	6	36	6	156	17.7	10.45	68.76	6	cell organization and biogenesis;protein metabolism;other metabolic processes	cytosol;translational apparatus;nucleus	nucleic acid binding activity;other molecular function	Pf00276, Pf03939	6147	ENSG00000198242	RPL23A	B2R5B2; hsa:6147; P29316; P39024; P62750; Q92774	Cytoplasmic ribosomal proteins	Major pathway of rRNA processing in the nucleolus and cytosol; Regulation of expression of SLITs and ROBOs; L13a-mediated translational silencing of Ceruloplasmin expression; Formation of a pool of free 40S subunits; GTP hydrolysis and joining of the 60S ribosomal subunit; Nonsense Mediated Decay (NMD) enhanced by the Exon Junction Complex (EJC); SRP-dependent cotranslational protein targeting to…	14	0	1.692	0.913753	68.06	77	123	35.57	49.49	Peak Found	High	High	High	High	High	High	High	High	High	High	High	High	High	High
FALSE	High	Master Protein	P62263	40S ribosomal protein S14 OS=Homo sapiens OX=9606 GN=RPS14 PE=1 SV=3	0	117.043	68	11	92	11	151	16.3	10.05	239.04	11	cell organization and biogenesis;protein metabolism;RNA metabolism OR transcription;other metabolic processes;developmental processes;other biological processes	cytosol;translational apparatus;nucleus;other cell component	nucleic acid binding activity;other molecular function	Pf00411	6208	ENSG00000164587	RPS14	B2R5G5; D3DQG5; hsa:6208; P06366; P62263; Q5BJI0	Cytoplasmic ribosomal proteins	Regulation of expression of SLITs and ROBOs; SARS-CoV-2 modulates host translation machinery; L13a-mediated translational silencing of Ceruloplasmin expression; Translation initiation complex formation; Formation of a pool of free 40S subunits; Formation of the ternary complex, and subsequently, the 43S complex; Ribosomal scanning and start codon recognition; GTP hydrolysis and joining of the 60S…	19	0	1.131	0.979798	59.85	98	102	22.58	24.44	High	High	High	High	High	High	High	High	High	Peak Found	High	High	High	High	High
FALSE	High	Master Protein	P62701	40S ribosomal protein S4, X isoform OS=Homo sapiens OX=9606 GN=RPS4X PE=1 SV=2	0	111.77	63	19	173	14	263	29.6	10.15	365.96	19	protein metabolism;other metabolic processes;other biological processes	cytosol;translational apparatus;nucleus;other cell component	nucleic acid binding activity;other molecular function	Pf00467, Pf00900, Pf01479, Pf08071, Pf16121	6191	ENSG00000198034	RPS4X	hsa:6191; P12631; P12750; P27576; P55831; P62701; Q14727; Q6IPY4	Cytoplasmic ribosomal proteins	Regulation of expression of SLITs and ROBOs; SARS-CoV-2 modulates host translation machinery; L13a-mediated translational silencing of Ceruloplasmin expression; Translation initiation complex formation; Formation of a pool of free 40S subunits; Formation of the ternary complex, and subsequently, the 43S complex; Ribosomal scanning and start codon recognition; GTP hydrolysis and joining of the 60S…	18	5	1.507	0.979798	58.9	86.3	113.7	21	22.2	High	High	High	High	High	High	High	High	High	High	High	High	High	High	High
FALSE	High	Master Protein	P46782	40S ribosomal protein S5 OS=Homo sapiens OX=9606 GN=RPS5 PE=1 SV=4	0	84.086	58	12	71	12	204	22.9	9.72	249.13	12	cell organization and biogenesis;protein metabolism;other metabolic processes;other biological processes	cytosol;translational apparatus;nucleus;other cell component	nucleic acid binding activity;other molecular function	Pf00177	6193	ENSG00000083845	RPS5	B2R4T2; hsa:6193; P46782; Q96BN0	Cytoplasmic ribosomal proteins	Major pathway of rRNA processing in the nucleolus and cytosol; Regulation of expression of SLITs and ROBOs; L13a-mediated translational silencing of Ceruloplasmin expression; Formation of a pool of free 40S subunits; GTP hydrolysis and joining of the 60S ribosomal subunit; Nonsense Mediated Decay (NMD) enhanced by the Exon Junction Complex (EJC); SRP-dependent cotranslational protein targeting to…	18	0	1.292	0.99034	47.49	85.6	114.4	17.95	25.62	High	High	High	High	High	High	High	High	High	High	High	High	High	High	High
FALSE	High	Master Protein	P39023	60S ribosomal protein L3 OS=Homo sapiens OX=9606 GN=RPL3 PE=1 SV=2	0	66.054	39	15	76	15	403	46.1	10.18	117.57	15	cell organization and biogenesis;protein metabolism;other metabolic processes;other biological processes	cytosol;translational apparatus;nucleus;other cell component	nucleic acid binding activity;other molecular function	Pf00297	6122	ENSG00000100316	RPL3	B2RDV9; hsa:6122; P39023; Q15548; Q5I0G0	Cytoplasmic ribosomal proteins	Regulation of expression of SLITs and ROBOs; L13a-mediated translational silencing of Ceruloplasmin expression; Formation of a pool of free 40S subunits; GTP hydrolysis and joining of the 60S ribosomal subunit; SRP-dependent cotranslational protein targeting to membrane; Major pathway of rRNA processing in the nucleolus and cytosol; Nonsense Mediated Decay (NMD) enhanced by the Exon Junction Comp…	14	0	1.064	0.968016	56.81	107	93	27.42	22.3	High	High	High	High	High	High	High	High	High	High	High	High	High	High	High
FALSE	High	Master Protein	P62829	60S ribosomal protein L23 OS=Homo sapiens OX=9606 GN=RPL23 PE=1 SV=1	0	55.924	41	8	80	8	140	14.9	10.51	186.62	8	cell cycle OR cell proliferation;cell organization and biogenesis;protein metabolism;other metabolic processes;transport;other biological processes	cytosol;translational apparatus;nucleus;other cell component	enzyme regulator activity;nucleic acid binding activity;other molecular function	Pf00238	9349	ENSG00000125691	RPL23	hsa:9349; P23131; P24048; P62829; Q29246; Q3SWV7; Q6P5S1	Cytoplasmic ribosomal proteins	Regulation of expression of SLITs and ROBOs; L13a-mediated translational silencing of Ceruloplasmin expression; Formation of a pool of free 40S subunits; GTP hydrolysis and joining of the 60S ribosomal subunit; SRP-dependent cotranslational protein targeting to membrane; Major pathway of rRNA processing in the nucleolus and cytosol; Nonsense Mediated Decay (NMD) enhanced by the Exon Junction Comp…	14	0	1.187	0.979798	39.56	90.8	109.2	14.02	28.87	High	High	High	High	High	High	High	High	High	High	High	High	High	High	High
FALSE	High	Master Protein	P62277	40S ribosomal protein S13 OS=Homo sapiens OX=9606 GN=RPS13 PE=1 SV=2	0	53.996	46	9	74	9	151	17.2	10.54	172.05	9	protein metabolism;other metabolic processes;other biological processes	cytosol;translational apparatus;nucleus;other cell component	nucleic acid binding activity;other molecular function	Pf00312, Pf08069	6207	ENSG00000110700	RPS13	B2R549; hsa:6207; P19116; P62277; Q02546; Q29200; Q498Y0	Cytoplasmic ribosomal proteins	Regulation of expression of SLITs and ROBOs; SARS-CoV-2 modulates host translation machinery; L13a-mediated translational silencing of Ceruloplasmin expression; Translation initiation complex formation; Formation of a pool of free 40S subunits; Formation of the ternary complex, and subsequently, the 43S complex; Ribosomal scanning and start codon recognition; GTP hydrolysis and joining of the 60S…	18	0	1.53	0.979798	54.86	78.5	121.5	22.14	23.67	High	High	High	High	High	High	High	High	High	High	High	High	High	High	High
FALSE	High	Master Protein	P46783	40S ribosomal protein S10 OS=Homo sapiens OX=9606 GN=RPS10 PE=1 SV=1	0	51.746	49	8	83	8	165	18.9	10.15	196.79	8	protein metabolism;other metabolic processes	cytosol;translational apparatus;nucleus;other cell component	other molecular function	Pf03501	6204	ENSG00000124614	RPS10	B2R4E3; hsa:6204; P46783; Q5TZC0	Cytoplasmic ribosomal proteins	Regulation of expression of SLITs and ROBOs; SARS-CoV-2 modulates host translation machinery; L13a-mediated translational silencing of Ceruloplasmin expression; Translation initiation complex formation; Formation of a pool of free 40S subunits; Formation of the ternary complex, and subsequently, the 43S complex; Ribosomal scanning and start codon recognition; GTP hydrolysis and joining of the 60S…	18	0	1.408	0.979798	58.3	80.5	119.5	25.81	58.66	High	High	High	High	High	High	High	High	High	High	High	High	High	High	High
FALSE	High	Master Protein	P30050	60S ribosomal protein L12 OS=Homo sapiens OX=9606 GN=RPL12 PE=1 SV=1	0	49.664	59	7	66	7	165	17.8	9.42	190.95	7	protein metabolism;other metabolic processes	cytosol;translational apparatus;nucleus;other cell component	nucleic acid binding activity;other molecular function	Pf00298, Pf03946	6136	ENSG00000197958	RPL12	hsa:6136; P30050; Q5VVV2; Q6PB27	Cytoplasmic ribosomal proteins	Regulation of expression of SLITs and ROBOs; L13a-mediated translational silencing of Ceruloplasmin expression; Formation of a pool of free 40S subunits; GTP hydrolysis and joining of the 60S ribosomal subunit; SRP-dependent cotranslational protein targeting to membrane; Major pathway of rRNA processing in the nucleolus and cytosol; Nonsense Mediated Decay (NMD) enhanced by the Exon Junction Comp…	14	0	1.329	0.991052	52.23	78.3	121.7	35.18	52.01	High	High	High	High	High	High	High	High	High	High	High	High	High	High	High
FALSE	High	Master Protein	P15880	40S ribosomal protein S2 OS=Homo sapiens OX=9606 GN=RPS2 PE=1 SV=2	0	49.048	48	12	73	12	293	31.3	10.24	104.71	12	protein metabolism;other metabolic processes;other biological processes	cytosol;translational apparatus;nucleus;other cell component	nucleic acid binding activity;other molecular function	Pf00333, Pf03719	6187	ENSG00000140988	RPS2	B2R5G0; D3DU82; hsa:6187; P15880; Q3MIB1	Cytoplasmic ribosomal proteins	Regulation of expression of SLITs and ROBOs; SARS-CoV-2 modulates host translation machinery; L13a-mediated translational silencing of Ceruloplasmin expression; Translation initiation complex formation; Formation of a pool of free 40S subunits; Formation of the ternary complex, and subsequently, the 43S complex; Ribosomal scanning and start codon recognition; GTP hydrolysis and joining of the 60S…	21	0	1.428	0.979798	50.4	84.7	115.3	17.01	35.49	High	High	High	High	High	High	High	High	High	High	High	High	High	High	High
FALSE	High	Master Protein	P60866	40S ribosomal protein S20 OS=Homo sapiens OX=9606 GN=RPS20 PE=1 SV=1	0	45.917	32	5	59	5	119	13.4	9.94	88.69	5	protein metabolism;other metabolic processes;other biological processes	cytosol;translational apparatus;nucleus;other cell component	enzyme regulator activity;other molecular function	Pf00338	6224	ENSG00000008988	RPS20	B2R4F4; B4DW28; hsa:6224; P17075; P60866; Q5M8S9	Cytoplasmic ribosomal proteins	Regulation of expression of SLITs and ROBOs; SARS-CoV-2 modulates host translation machinery; L13a-mediated translational silencing of Ceruloplasmin expression; Translation initiation complex formation; Formation of a pool of free 40S subunits; Formation of the ternary complex, and subsequently, the 43S complex; Ribosomal scanning and start codon recognition; GTP hydrolysis and joining of the 60S…	18	0	1.243	0.979798	58.79	87.1	112.9	30.23	37.12	High	High	High	High	High	High	High	High	High	High	High	High	High	High	High
FALSE	High	Master Protein	P22090	40S ribosomal protein S4, Y isoform 1 OS=Homo sapiens OX=9606 GN=RPS4Y1 PE=1 SV=2	0	44.554	27	6	57	1	263	29.4	10.24	113.55	6	protein metabolism;other metabolic processes	cytosol;translational apparatus;nucleus;other cell component	nucleic acid binding activity;other molecular function	Pf00467, Pf00900, Pf08071, Pf16121	6192	ENSG00000129824	RPS4Y1	A8K9V4; hsa:6192; P22090	Cytoplasmic ribosomal proteins	Regulation of expression of SLITs and ROBOs; SARS-CoV-2 modulates host translation machinery; L13a-mediated translational silencing of Ceruloplasmin expression; Translation initiation complex formation; Formation of a pool of free 40S subunits; Formation of the ternary complex, and subsequently, the 43S complex; Ribosomal scanning and start codon recognition; GTP hydrolysis and joining of the 60S…	18	0	0.01	2.2875e-16		200		1.76		Not Found	Not Found	Not Found	Not Found	Not Found	Not Found	Not Found	High	Peak Found	Not Found	Not Found	Not Found	Not Found	Not Found	Not Found
FALSE	High	Master Protein	P62249	40S ribosomal protein S16 OS=Homo sapiens OX=9606 GN=RPS16 PE=1 SV=2	0	44.442	56	9	86	9	146	16.4	10.21	206.92	9	protein metabolism;RNA metabolism OR transcription;other metabolic processes;other biological processes	cytosol;translational apparatus;nucleus;other cell component	nucleic acid binding activity;other molecular function	Pf00380	6217	ENSG00000105193	RPS16	B2RDD5; hsa:6217; P17008; P62249	Cytoplasmic ribosomal proteins	Major pathway of rRNA processing in the nucleolus and cytosol; Regulation of expression of SLITs and ROBOs; L13a-mediated translational silencing of Ceruloplasmin expression; Formation of a pool of free 40S subunits; GTP hydrolysis and joining of the 60S ribosomal subunit; Nonsense Mediated Decay (NMD) enhanced by the Exon Junction Complex (EJC); SRP-dependent cotranslational protein targeting to…	18	0	1.209	0.979798	57.97	90.2	109.8	14.05	34.42	High	High	High	High	High	High	High	High	High	High	High	High	High	High	High
FALSE	High	Master Protein	P62269	40S ribosomal protein S18 OS=Homo sapiens OX=9606 GN=RPS18 PE=1 SV=3	0	42.184	58	11	44	11	152	17.7	10.99	90.54	11	protein metabolism;other metabolic processes	cytosol;translational apparatus;nucleus;other cell component	nucleic acid binding activity;other molecular function	Pf00416	6222	ENSG00000096150; ENSG00000223367; ENSG00000226225; ENSG00000231500; ENSG00000235650	RPS18	hsa:6222; P25232; P62269; Q5SUJ3; Q6IPF8	Cytoplasmic ribosomal proteins	Regulation of expression of SLITs and ROBOs; SARS-CoV-2 modulates host translation machinery; L13a-mediated translational silencing of Ceruloplasmin expression; Translation initiation complex formation; Formation of a pool of free 40S subunits; Formation of the ternary complex, and subsequently, the 43S complex; Ribosomal scanning and start codon recognition; GTP hydrolysis and joining of the 60S…	18	0	1.441	0.979798	44.98	84.1	115.9	18.54	16.38	High	High	High	High	High	Peak Found	High	High	High	High	High	High	High	High	High
FALSE	High	Master Protein	P62888	60S ribosomal protein L30 OS=Homo sapiens OX=9606 GN=RPL30 PE=1 SV=2	0	40.634	51	4	31	4	115	12.8	9.63	95.21	4	protein metabolism;other metabolic processes;stress response;other biological processes	cytosol;translational apparatus;nucleus;other cell component	other molecular function	Pf01248	6156	ENSG00000156482	RPL30	B2R591; hsa:6156; P04645; P62888; Q502Z6	Cytoplasmic ribosomal proteins	Regulation of expression of SLITs and ROBOs; L13a-mediated translational silencing of Ceruloplasmin expression; Formation of a pool of free 40S subunits; GTP hydrolysis and joining of the 60S ribosomal subunit; SRP-dependent cotranslational protein targeting to membrane; Major pathway of rRNA processing in the nucleolus and cytosol; Nonsense Mediated Decay (NMD) enhanced by the Exon Junction Comp…	14	0	1.169	0.979798	68.62	96	104	20.32	95.17	High	Peak Found	High	High	High	High	High	High	High	High	High	High	High	High	High
FALSE	High	Master Protein	P46781	40S ribosomal protein S9 OS=Homo sapiens OX=9606 GN=RPS9 PE=1 SV=3	0	39.367	34	10	63	10	194	22.6	10.65	129.8	10	protein metabolism;other metabolic processes;other biological processes	cytosol;translational apparatus;nucleus;other cell component	nucleic acid binding activity;other molecular function	Pf00163, Pf01479	6203	ENSG00000170889; ENSG00000274005; ENSG00000274626; ENSG00000274646; ENSG00000274950; ENSG00000275323; ENSG00000277079; ENSG00000277359; ENSG00000278081; ENSG00000278270	RPS9	A9C4C1; hsa:6203; P46781; Q4QRK7; Q9BVZ0	Cytoplasmic ribosomal proteins	Major pathway of rRNA processing in the nucleolus and cytosol; rRNA modification in the nucleus and cytosol; Regulation of expression of SLITs and ROBOs; L13a-mediated translational silencing of Ceruloplasmin expression; Formation of a pool of free 40S subunits; GTP hydrolysis and joining of the 60S ribosomal subunit; Nonsense Mediated Decay (NMD) enhanced by the Exon Junction Complex (EJC); SRP-…	19	0	1.477	0.979798	44.78	70.8	129.2	28.38	30.45	High	High	High	High	High	High	High	Peak Found	High	High	High	High	High	High	High
FALSE	High	Master Protein	P62244	40S ribosomal protein S15a OS=Homo sapiens OX=9606 GN=RPS15A PE=1 SV=2	0	39.339	48	6	46	6	130	14.8	10.13	112.04	6	protein metabolism;other metabolic processes;other biological processes	cytosol;translational apparatus;nucleus;other cell component	other molecular function	Pf00410	6210	ENSG00000134419	RPS15A	hsa:6210; P39027; P39031; P62244; Q3MHD9; Q8C023; Q9BV24	Cytoplasmic ribosomal proteins	Major pathway of rRNA processing in the nucleolus and cytosol; Regulation of expression of SLITs and ROBOs; L13a-mediated translational silencing of Ceruloplasmin expression; Formation of a pool of free 40S subunits; GTP hydrolysis and joining of the 60S ribosomal subunit; Nonsense Mediated Decay (NMD) enhanced by the Exon Junction Complex (EJC); SRP-dependent cotranslational protein targeting to…	18	0	1.313	0.999696	54.41	84.4	115.6	39.11	64.14	High	High	High	High	High	High	High	High	High	High	High	High	High	High	High
FALSE	High	Master Protein	P39019	40S ribosomal protein S19 OS=Homo sapiens OX=9606 GN=RPS19 PE=1 SV=2	0	38.32	49	11	84	11	145	16.1	10.32	151.59	11	cell organization and biogenesis;protein metabolism;RNA metabolism OR transcription;other metabolic processes;stress response;developmental processes;other biological processes	cytosol;translational apparatus;nucleus;other cell component	other molecular function	Pf01090	6223	ENSG00000105372	RPS19	hsa:6223; P39019	Complement system; Cytoplasmic ribosomal proteins	Regulation of expression of SLITs and ROBOs; SARS-CoV-2 modulates host translation machinery; L13a-mediated translational silencing of Ceruloplasmin expression; Translation initiation complex formation; Formation of a pool of free 40S subunits; Formation of the ternary complex, and subsequently, the 43S complex; Ribosomal scanning and start codon recognition; GTP hydrolysis and joining of the 60S…	19	0	1.231	0.979798	57.21	91.4	108.6	21.25	28.46	High	High	High	High	High	High	High	High	High	High	High	High	High	High	High
FALSE	High	Master Protein	P62841	40S ribosomal protein S15 OS=Homo sapiens OX=9606 GN=RPS15 PE=1 SV=2	0	34.512	54	5	29	5	145	17	10.39	49.98	5	cell organization and biogenesis;protein metabolism;RNA metabolism OR transcription;other metabolic processes;transport;developmental processes;other biological processes	cytosol;translational apparatus;nucleus;other cell component	enzyme regulator activity;nucleic acid binding activity;other molecular function	Pf00203	6209	ENSG00000115268	RPS15	A5D8V9; hsa:6209; P11174; P62841; Q3KRA1; Q9UDC2	Cytoplasmic ribosomal proteins	Regulation of expression of SLITs and ROBOs; SARS-CoV-2 modulates host translation machinery; L13a-mediated translational silencing of Ceruloplasmin expression; Translation initiation complex formation; Formation of a pool of free 40S subunits; Formation of the ternary complex, and subsequently, the 43S complex; Ribosomal scanning and start codon recognition; GTP hydrolysis and joining of the 60S…	18	0	2.263	0.565956	76.18	53.5	146.5	34.32	58.81	High	High	High	High	Peak Found	High	High	High	High	High	High	High	High	High	High
FALSE	High	Master Protein	Q04637	Eukaryotic translation initiation factor 4 gamma 1 OS=Homo sapiens OX=9606 GN=EIF4G1 PE=1 SV=4	0	32.981	6	6	9	5	1599	175.4	5.33	16.87	6	protein metabolism;other metabolic processes;stress response;other biological processes	cytosol;translational apparatus;nucleus;other cell component	nucleic acid binding activity;other molecular function	Pf02020, Pf02847, Pf02854	1981	ENSG00000114867	EIF4G1	D3DNT2; D3DNT4; D3DNT5; E9PFM1; G5E9S1; hsa:1981; O43177; O95066; Q04637; Q5HYG0; Q6ZN21; Q8N102	Translation factors; VEGFA-VEGFR2 signaling pathway; Acute viral myocarditis; Fragile X syndrome; Translation inhibitors in chronically activated PDGFRA cells; Malignant pleural mesothelioma	AUF1 (hnRNP D0) binds and destabilizes mRNA; Regulation of expression of SLITs and ROBOs; L13a-mediated translational silencing of Ceruloplasmin expression; Translation initiation complex formation; Ribosomal scanning and start codon recognition; GTP hydrolysis and joining of the 60S ribosomal subunit; ISG15 antiviral mechanism; Nonsense Mediated Decay (NMD) enhanced by the Exon Junction Complex …	18	1	1.719	0.903995	50.96	69.9	130.1	42.97	45.18	Peak Found	High	High	Peak Found	High	Not Found	Peak Found	Peak Found	Peak Found	Peak Found	Peak Found	High	High	High	Peak Found
FALSE	High	Master Protein	P08708	40S ribosomal protein S17 OS=Homo sapiens OX=9606 GN=RPS17 PE=1 SV=2	0	30.742	40	4	49	4	135	15.5	9.85	59.59	4	protein metabolism;RNA metabolism OR transcription;other metabolic processes;other biological processes	cytosol;translational apparatus;nucleus;other cell component	other molecular function	Pf00833	6218	ENSG00000182774; ENSG00000278229	RPS17	B2R4U4; hsa:6218; P08708; P0CW22	Cytoplasmic ribosomal proteins	Major pathway of rRNA processing in the nucleolus and cytosol; Regulation of expression of SLITs and ROBOs; L13a-mediated translational silencing of Ceruloplasmin expression; Formation of a pool of free 40S subunits; GTP hydrolysis and joining of the 60S ribosomal subunit; Nonsense Mediated Decay (NMD) enhanced by the Exon Junction Complex (EJC); SRP-dependent cotranslational protein targeting to…	18	0	1.392	0.979798	60.96	67.2	132.8	30.79	43.37	High	High	High	High	High	High	High	High	High	High	High	High	High	High	High
FALSE	High	Master Protein	P62913	60S ribosomal protein L11 OS=Homo sapiens OX=9606 GN=RPL11 PE=1 SV=2	0	24.789	42	6	25	6	178	20.2	9.6	65.69	6	cell organization and biogenesis;protein metabolism;RNA metabolism OR transcription;other metabolic processes;transport;other biological processes	cytosol;translational apparatus;nucleus;other cell component	enzyme regulator activity;nucleic acid binding activity;other molecular function	Pf00281, Pf00673	6135	ENSG00000142676	RPL11	hsa:6135; P25121; P39026; P62913; Q8TDH2; Q9Y674	Cytoplasmic ribosomal proteins	Regulation of expression of SLITs and ROBOs; L13a-mediated translational silencing of Ceruloplasmin expression; Formation of a pool of free 40S subunits; GTP hydrolysis and joining of the 60S ribosomal subunit; SRP-dependent cotranslational protein targeting to membrane; Major pathway of rRNA processing in the nucleolus and cytosol; Nonsense Mediated Decay (NMD) enhanced by the Exon Junction Comp…	14	0	1.238	0.979798	54.3	95.6	104.4	13.18	71.68	High	High	High	High	High	High	High	High	High	Peak Found	High	High	High	High	High
FALSE	High	Master Protein	P42677	40S ribosomal protein S27 OS=Homo sapiens OX=9606 GN=RPS27 PE=1 SV=3	0	23.538	40	4	31	2	84	9.5	9.45	65.06	4	cell organization and biogenesis;protein metabolism;RNA metabolism OR transcription;other metabolic processes	cytosol;translational apparatus;nucleus;other cell component	nucleic acid binding activity;other molecular function	Pf01667	6232	ENSG00000177954	RPS27	hsa:6232; P42677; Q5T4L6	Cytoplasmic ribosomal proteins	Separation of Sister Chromatids; Resolution of Sister Chromatid Cohesion; RHO GTPases Activate Formins; EML4 and NUDC in mitotic spindle formation; Regulation of expression of SLITs and ROBOs; SARS-CoV-2 modulates host translation machinery; Amplification of signal from unattached kinetochores via a MAD2 inhibitory signal; L13a-mediated translational silencing of Ceruloplasmin expression; Transla…	24	3	1.283	0.99034	58.62	92.4	107.6	22.61	32.76	Peak Found	Peak Found	Peak Found	Peak Found	High	Peak Found	Peak Found	Peak Found	Peak Found	Peak Found	Peak Found	High	High	Peak Found	Peak Found
FALSE	High	Master Protein	P35268	60S ribosomal protein L22 OS=Homo sapiens OX=9606 GN=RPL22 PE=1 SV=2	0	23.504	40	4	21	4	128	14.8	9.19	53.69	4	protein metabolism;other metabolic processes;developmental processes;other biological processes	cytosol;translational apparatus;nucleus;other cell component	other molecular function	Pf01776	6146	ENSG00000116251	RPL22	B2R495; hsa:6146; P35268; Q6IBD1	Cytoplasmic ribosomal proteins	Regulation of expression of SLITs and ROBOs; L13a-mediated translational silencing of Ceruloplasmin expression; Formation of a pool of free 40S subunits; GTP hydrolysis and joining of the 60S ribosomal subunit; SRP-dependent cotranslational protein targeting to membrane; Major pathway of rRNA processing in the nucleolus and cytosol; Nonsense Mediated Decay (NMD) enhanced by the Exon Junction Comp…	14	0	1.559	0.979798	83.55	88.3	111.7	26.89	95.15	Peak Found	High	High	Peak Found	High	High	High	High	High	High	High	High	High	High	High
FALSE	High	Master Protein	P61254	60S ribosomal protein L26 OS=Homo sapiens OX=9606 GN=RPL26 PE=1 SV=1	0	20.319	34	7	38	1	145	17.2	10.55	78.64	7	cell cycle OR cell proliferation;protein metabolism;RNA metabolism OR transcription;other metabolic processes;stress response;signal transduction;other biological processes	cytosol;translational apparatus;nucleus;other cell component	nucleic acid binding activity;other molecular function	Pf00467, Pf16906	6154	ENSG00000161970	RPL26	B2R4F0; D3DTR8; hsa:6154; P61254; Q02877; Q6IPY2	VEGFA-VEGFR2 signaling pathway; Cytoplasmic ribosomal proteins	Major pathway of rRNA processing in the nucleolus and cytosol; Regulation of expression of SLITs and ROBOs; L13a-mediated translational silencing of Ceruloplasmin expression; Formation of a pool of free 40S subunits; GTP hydrolysis and joining of the 60S ribosomal subunit; Nonsense Mediated Decay (NMD) enhanced by the Exon Junction Complex (EJC); SRP-dependent cotranslational protein targeting to…	15	6	1.408	0.979798	60.93	88.2	111.8	30.85	67.66	Peak Found	High	High	High	Peak Found	High	Peak Found	Peak Found	Peak Found	Peak Found	High	Not Found	Peak Found	Not Found	Not Found
FALSE	High	Master Protein	P84098	60S ribosomal protein L19 OS=Homo sapiens OX=9606 GN=RPL19 PE=1 SV=1	0	17.57	18	3	17	3	196	23.5	11.47	39.78	3	protein metabolism;other metabolic processes	cytosol;translational apparatus;nucleus;other cell component	other molecular function	Pf01280	6143	ENSG00000108298	RPL19	B2R4K2; hsa:6143; P14118; P22908; P84098; Q502Y6; Q7Z6E4	Cytoplasmic ribosomal proteins	Regulation of expression of SLITs and ROBOs; L13a-mediated translational silencing of Ceruloplasmin expression; Formation of a pool of free 40S subunits; GTP hydrolysis and joining of the 60S ribosomal subunit; SRP-dependent cotranslational protein targeting to membrane; Major pathway of rRNA processing in the nucleolus and cytosol; Nonsense Mediated Decay (NMD) enhanced by the Exon Junction Comp…	14	0	0.958	0.846192	52.13	98	102	22.52	38.58	Peak Found	High	High	Peak Found	Peak Found	High	High	High	Peak Found	High	High	High	High	High	Peak Found
FALSE	High	Master Protein	P62851	40S ribosomal protein S25 OS=Homo sapiens OX=9606 GN=RPS25 PE=1 SV=1	0	15.439	24	4	39	4	125	13.7	10.11	84.94	4	protein metabolism;RNA metabolism OR transcription;other metabolic processes;other biological processes	cytosol;translational apparatus;nucleus;other cell component	other molecular function	Pf03297	6230	ENSG00000118181; ENSG00000280831	RPS25	B2R4M7; hsa:6230; P25111; P62851	Cytoplasmic ribosomal proteins	Regulation of expression of SLITs and ROBOs; SARS-CoV-2 modulates host translation machinery; L13a-mediated translational silencing of Ceruloplasmin expression; Translation initiation complex formation; Formation of a pool of free 40S subunits; Formation of the ternary complex, and subsequently, the 43S complex; Ribosomal scanning and start codon recognition; GTP hydrolysis and joining of the 60S…	18	0	1.476	0.979798	45.34	82.4	117.6	13.21	51.92	High	High	High	High	High	High	High	High	High	High	High	High	High	High	High
FALSE	High	Master Protein	P42766	60S ribosomal protein L35 OS=Homo sapiens OX=9606 GN=RPL35 PE=1 SV=2	0	7.265	26	3	5	3	123	14.5	11.05	2.04	3	protein metabolism;RNA metabolism OR transcription;other metabolic processes	cytosol;translational apparatus;nucleus;other cell component	nucleic acid binding activity;other molecular function	Pf00831	11224	ENSG00000136942	RPL35	A8K4V7; hsa:11224; P42766; Q4VBY5; Q5JTN5; Q6IBC7; Q96QJ7; Q9BYF4	Cytoplasmic ribosomal proteins	Regulation of expression of SLITs and ROBOs; L13a-mediated translational silencing of Ceruloplasmin expression; Formation of a pool of free 40S subunits; GTP hydrolysis and joining of the 60S ribosomal subunit; SRP-dependent cotranslational protein targeting to membrane; Major pathway of rRNA processing in the nucleolus and cytosol; Nonsense Mediated Decay (NMD) enhanced by the Exon Junction Comp…	14	0	1.797	0.846192	68.02	68.6	131.4	30.32	37.67	Peak Found	Peak Found	Peak Found	Peak Found	Peak Found	Peak Found	High	High	High	Peak Found	Peak Found	Peak Found	High	Peak Found	Peak Found
FALSE	High	Master Protein	Q8NE71	ATP-binding cassette sub-family F member 1 OS=Homo sapiens OX=9606 GN=ABCF1 PE=1 SV=2	0	6.492	2	1	1	1	845	95.9	6.8	2.82	1	protein metabolism;other metabolic processes;stress response;other biological processes	cytosol;translational apparatus;nucleus;other cell component	translation activity;nucleic acid binding activity;other molecular function	Pf00005, Pf12848	23	ENSG00000204574; ENSG00000206490; ENSG00000225989; ENSG00000231129; ENSG00000232169; ENSG00000236149; ENSG00000236342	ABCF1	A2BF75; hsa:23; O14897; Q69YP6; Q8NE71	IL-18 signaling pathway	ABC-family proteins mediated transport	2	0	1.47	0.979798	54.42	79.7	120.3	9.97	84.38	Peak Found	Peak Found	Peak Found	Peak Found	Peak Found	Peak Found	Peak Found	High	Peak Found	Peak Found	Peak Found	Peak Found	Peak Found	Peak Found	Peak Found
FALSE	High	Master Protein	P62917	60S ribosomal protein L8 OS=Homo sapiens OX=9606 GN=RPL8 PE=1 SV=2	0	76.996	53	11	48	11	257	28	11.03	105.65	11	protein metabolism;other metabolic processes	cytosol;translational apparatus;other cell component	nucleic acid binding activity;other molecular function	Pf00181, Pf03947	6132	ENSG00000161016	RPL8	A8K094; D3DWN2; hsa:6132; P25120; P62917; Q567Q7; Q969V7; Q9BWQ9	Cytoplasmic ribosomal proteins	Regulation of expression of SLITs and ROBOs; L13a-mediated translational silencing of Ceruloplasmin expression; Formation of a pool of free 40S subunits; GTP hydrolysis and joining of the 60S ribosomal subunit; SRP-dependent cotranslational protein targeting to membrane; Major pathway of rRNA processing in the nucleolus and cytosol; Nonsense Mediated Decay (NMD) enhanced by the Exon Junction Comp…	14	0	0.877	0.773192	52.04	108	92	21.27	41.41	Peak Found	High	High	High	High	High	High	High	High	High	High	High	High	High	High
FALSE	High	Master Protein	P60842	Eukaryotic initiation factor 4A-I OS=Homo sapiens OX=9606 GN=EIF4A1 PE=1 SV=1	0	66.661	28	8	55	7	406	46.1	5.48	154.79	8	protein metabolism;other metabolic processes	cytosol;translational apparatus;other cell component	nucleic acid binding activity;other molecular function	Pf00270, Pf00271	1973	ENSG00000161960	EIF4A1	B2R6L8; D3DTP9; hsa:1973; J3QLC4; P04765; P60842; Q5U018; Q61516	Translation factors; Fragile X syndrome; Translation inhibitors in chronically activated PDGFRA cells; Interferon type I signaling pathways	L13a-mediated translational silencing of Ceruloplasmin expression; Translation initiation complex formation; Ribosomal scanning and start codon recognition; GTP hydrolysis and joining of the 60S ribosomal subunit; ISG15 antiviral mechanism; Deadenylation of mRNA	11	1	1.771	0.86322	47.13	80.4	119.6	29.08	31.04	High	High	High	High	High	High	Peak Found	High	Peak Found	High	High	High	High	High	High
FALSE	High	Master Protein	P32969	60S ribosomal protein L9 OS=Homo sapiens OX=9606 GN=RPL9 PE=1 SV=1	0	59.553	63	10	88	10	192	21.9	9.95	192.89	10	protein metabolism;other metabolic processes	cytosol;translational apparatus;other cell component	nucleic acid binding activity;other molecular function	Pf00347	6133	ENSG00000163682	RPL9; RPL9P7; RPL9P8; RPL9P9	hsa:6133; P32969	Cytoplasmic ribosomal proteins	Regulation of expression of SLITs and ROBOs; L13a-mediated translational silencing of Ceruloplasmin expression; Formation of a pool of free 40S subunits; GTP hydrolysis and joining of the 60S ribosomal subunit; SRP-dependent cotranslational protein targeting to membrane; Major pathway of rRNA processing in the nucleolus and cytosol; Nonsense Mediated Decay (NMD) enhanced by the Exon Junction Comp…	14	0	1.387	0.979798	62.15	85	115	19.11	29.63	High	High	High	High	High	High	High	High	High	High	High	High	High	High	High
FALSE	High	Master Protein	P18124	60S ribosomal protein L7 OS=Homo sapiens OX=9606 GN=RPL7 PE=1 SV=1	0	57.836	46	12	88	12	248	29.2	10.65	156.42	12	protein metabolism;RNA metabolism OR transcription;other metabolic processes;other biological processes	cytosol;translational apparatus;other cell component	nucleic acid binding activity;other molecular function	Pf00327, Pf08079	6129	ENSG00000147604	RPL7	A8K504; hsa:6129; P18124; Q15289; Q3KQU0; Q5I0X1; Q6IBM9	VEGFA-VEGFR2 signaling pathway; Cytoplasmic ribosomal proteins	Major pathway of rRNA processing in the nucleolus and cytosol; Regulation of expression of SLITs and ROBOs; L13a-mediated translational silencing of Ceruloplasmin expression; Formation of a pool of free 40S subunits; GTP hydrolysis and joining of the 60S ribosomal subunit; Nonsense Mediated Decay (NMD) enhanced by the Exon Junction Complex (EJC); SRP-dependent cotranslational protein targeting to…	15	0	0.962	0.848649	46.5	110.1	89.9	11.8	27.9	High	High	High	High	High	High	High	High	High	High	High	High	High	High	High
FALSE	High	Master Protein	P18621	60S ribosomal protein L17 OS=Homo sapiens OX=9606 GN=RPL17 PE=1 SV=3	0	51.951	49	10	64	10	184	21.4	10.17	89.76	10	protein metabolism;other metabolic processes	cytosol;translational apparatus;other cell component	other molecular function	Pf00237	6139	ENSG00000265681	RPL17	B2R4H3; B4E3C2; B5ME31; hsa:6139; J3QL51; P18621; Q3KQW2; Q6NZ54; Q7M4M5	Cytoplasmic ribosomal proteins	Regulation of expression of SLITs and ROBOs; L13a-mediated translational silencing of Ceruloplasmin expression; Formation of a pool of free 40S subunits; GTP hydrolysis and joining of the 60S ribosomal subunit; SRP-dependent cotranslational protein targeting to membrane; Major pathway of rRNA processing in the nucleolus and cytosol; Nonsense Mediated Decay (NMD) enhanced by the Exon Junction Comp…	14	0	1.266	0.99034	45.45	87.1	112.9	16.87	23.82	High	High	High	High	High	High	High	High	High	High	High	High	High	High	High
FALSE	High	Master Protein	P62906	60S ribosomal protein L10a OS=Homo sapiens OX=9606 GN=RPL10A PE=1 SV=2	0	43.921	35	7	49	7	217	24.8	9.94	84.01	7	protein metabolism;RNA metabolism OR transcription;other metabolic processes	cytosol;translational apparatus;other cell component	other molecular function	Pf00687	4736	ENSG00000198755	RPL10A	B2R801; hsa:4736; P52859; P53025; P62906; Q5TZT6; Q8J013	VEGFA-VEGFR2 signaling pathway; Cytoplasmic ribosomal proteins	Regulation of expression of SLITs and ROBOs; L13a-mediated translational silencing of Ceruloplasmin expression; Formation of a pool of free 40S subunits; GTP hydrolysis and joining of the 60S ribosomal subunit; SRP-dependent cotranslational protein targeting to membrane; Major pathway of rRNA processing in the nucleolus and cytosol; Nonsense Mediated Decay (NMD) enhanced by the Exon Junction Comp…	15	0	0.844	0.728953	48.29	109.2	90.8	30.21	42.34	High	High	High	High	High	High	High	High	High	Peak Found	High	High	High	High	High
FALSE	High	Master Protein	P63173	60S ribosomal protein L38 OS=Homo sapiens OX=9606 GN=RPL38 PE=1 SV=2	0	38.681	53	4	66	4	70	8.2	10.1	179.45	4	cell organization and biogenesis;protein metabolism;other metabolic processes;developmental processes;other biological processes	cytosol;translational apparatus;other cell component	nucleic acid binding activity;other molecular function	Pf01781	6169	ENSG00000172809	RPL38	B2R5A8; hsa:6169; P23411; P63173	Mesodermal commitment pathway; Mesodermal commitment pathway; Cytoplasmic ribosomal proteins	Regulation of expression of SLITs and ROBOs; L13a-mediated translational silencing of Ceruloplasmin expression; Formation of a pool of free 40S subunits; GTP hydrolysis and joining of the 60S ribosomal subunit; SRP-dependent cotranslational protein targeting to membrane; Major pathway of rRNA processing in the nucleolus and cytosol; Nonsense Mediated Decay (NMD) enhanced by the Exon Junction Comp…	16	0	1.16	0.979798	46.89	93.9	106.1	15.34	64.27	High	High	High	High	High	High	High	High	High	High	High	High	High	High	High
FALSE	High	Master Protein	P05387	60S acidic ribosomal protein P2 OS=Homo sapiens OX=9606 GN=RPLP2 PE=1 SV=1	0	28.857	73	4	33	4	115	11.7	4.54	66.16	4	protein metabolism;other metabolic processes	cytosol;translational apparatus;other cell component	other molecular function	Pf00428	6181	ENSG00000177600	RPLP2	hsa:6181; P05387; Q6FG96	VEGFA-VEGFR2 signaling pathway; Cytoplasmic ribosomal proteins	Major pathway of rRNA processing in the nucleolus and cytosol; Regulation of expression of SLITs and ROBOs; L13a-mediated translational silencing of Ceruloplasmin expression; Formation of a pool of free 40S subunits; GTP hydrolysis and joining of the 60S ribosomal subunit; Nonsense Mediated Decay (NMD) enhanced by the Exon Junction Complex (EJC); SRP-dependent cotranslational protein targeting to…	15	0	1.838	0.834408	49.27	70.9	129.1	27.42	31.4	High	High	High	High	Peak Found	High	High	High	Peak Found	High	High	High	High	High	High
FALSE	High	Master Protein	Q02543	60S ribosomal protein L18a OS=Homo sapiens OX=9606 GN=RPL18A PE=1 SV=2	0	26.781	38	8	43	8	176	20.7	10.71	72.26	8	protein metabolism;other metabolic processes	cytosol;translational apparatus;other cell component	other molecular function	Pf01775	6142	ENSG00000105640	RPL18A	hsa:6142; Q02543	VEGFA-VEGFR2 signaling pathway; Cytoplasmic ribosomal proteins	Regulation of expression of SLITs and ROBOs; L13a-mediated translational silencing of Ceruloplasmin expression; Formation of a pool of free 40S subunits; GTP hydrolysis and joining of the 60S ribosomal subunit; SRP-dependent cotranslational protein targeting to membrane; Major pathway of rRNA processing in the nucleolus and cytosol; Nonsense Mediated Decay (NMD) enhanced by the Exon Junction Comp…	15	0	1.119	0.979798	53.26	105.6	94.4	17.48	38.39	High	High	High	High	High	High	High	High	High	High	High	High	High	High	High
FALSE	High	Master Protein	P62910	60S ribosomal protein L32 OS=Homo sapiens OX=9606 GN=RPL32 PE=1 SV=2	0	26.731	44	5	31	5	135	15.9	11.33	64.53	5	protein metabolism;other metabolic processes	cytosol;translational apparatus;other cell component	other molecular function	Pf01655	6161	ENSG00000144713	RPL32	B2R4Q3; hsa:6161; P02433; P62910	Cytoplasmic ribosomal proteins	Regulation of expression of SLITs and ROBOs; L13a-mediated translational silencing of Ceruloplasmin expression; Formation of a pool of free 40S subunits; GTP hydrolysis and joining of the 60S ribosomal subunit; SRP-dependent cotranslational protein targeting to membrane; Major pathway of rRNA processing in the nucleolus and cytosol; Nonsense Mediated Decay (NMD) enhanced by the Exon Junction Comp…	14	0	1.03	0.929564	45.12	93.7	106.3	26.79	26.14	High	High	Peak Found	High	High	High	High	High	High	High	High	High	High	High	High
FALSE	High	Master Protein	P40429	60S ribosomal protein L13a OS=Homo sapiens OX=9606 GN=RPL13A PE=1 SV=2	0	26.08	33	8	34	8	203	23.6	10.93	27.53	8	protein metabolism;other metabolic processes;stress response;other biological processes	cytosol;translational apparatus;other cell component	nucleic acid binding activity;other molecular function	Pf00572	23521	ENSG00000142541	RPL13A	A8K505; hsa:23521; P40429	VEGFA-VEGFR2 signaling pathway; Cytoplasmic ribosomal proteins	Regulation of expression of SLITs and ROBOs; L13a-mediated translational silencing of Ceruloplasmin expression; Formation of a pool of free 40S subunits; GTP hydrolysis and joining of the 60S ribosomal subunit; SRP-dependent cotranslational protein targeting to membrane; Major pathway of rRNA processing in the nucleolus and cytosol; Nonsense Mediated Decay (NMD) enhanced by the Exon Junction Comp…	15	0	1.122	0.979798	51.41	100.9	99.1	27.91	55.55	High	High	High	High	High	High	High	High	High	High	High	High	High	High	High
FALSE	High	Master Protein	P50914	60S ribosomal protein L14 OS=Homo sapiens OX=9606 GN=RPL14 PE=1 SV=4	0	20.465	21	4	40	4	215	23.4	10.93	95.51	4	protein metabolism;RNA metabolism OR transcription;other metabolic processes;other biological processes	cytosol;translational apparatus;other cell component	other molecular function	Pf01929	9045	ENSG00000188846	RPL14	hsa:9045; P50914; Q45RF0; Q53G20; Q8TBD5; Q8WUT0; Q92579; Q96GR0; Q9BSB8; Q9BW65; Q9BYF6	Cytoplasmic ribosomal proteins	Regulation of expression of SLITs and ROBOs; L13a-mediated translational silencing of Ceruloplasmin expression; Formation of a pool of free 40S subunits; GTP hydrolysis and joining of the 60S ribosomal subunit; SRP-dependent cotranslational protein targeting to membrane; Major pathway of rRNA processing in the nucleolus and cytosol; Nonsense Mediated Decay (NMD) enhanced by the Exon Junction Comp…	14	0	0.954	0.845986	46.67	101.2	98.8	12.33	32.06	High	High	High	High	High	High	High	High	High	High	High	High	High	High	High
FALSE	High	Master Protein	P62899	60S ribosomal protein L31 OS=Homo sapiens OX=9606 GN=RPL31 PE=1 SV=1	0	18.538	40	6	29	6	125	14.5	10.54	52.45	6	protein metabolism;other metabolic processes	cytosol;translational apparatus;other cell component	other molecular function	Pf01198	6160	ENSG00000071082	RPL31	B7Z4K2; D3DVJ4; hsa:6160; P12947; P62899; Q53SQ5; Q6IRZ0; Q6LBJ6	Cytoplasmic ribosomal proteins	Regulation of expression of SLITs and ROBOs; L13a-mediated translational silencing of Ceruloplasmin expression; Formation of a pool of free 40S subunits; GTP hydrolysis and joining of the 60S ribosomal subunit; SRP-dependent cotranslational protein targeting to membrane; Major pathway of rRNA processing in the nucleolus and cytosol; Nonsense Mediated Decay (NMD) enhanced by the Exon Junction Comp…	14	0	1.518	0.979798	72.49	81.3	118.7	41.72	48.87	High	High	High	High	High	High	High	High	High	High	High	High	High	High	Peak Found
FALSE	High	Master Protein	P46779	60S ribosomal protein L28 OS=Homo sapiens OX=9606 GN=RPL28 PE=1 SV=3	0	15.21	36	6	27	6	137	15.7	12.02	54.6	6	protein metabolism;other metabolic processes	cytosol;translational apparatus;other cell component	other molecular function	Pf01778	6158	ENSG00000108107	RPL28	B2R4A6; B4DEP9; C9JB50; E9PB24; G5E9L2; hsa:6158; P46779; Q6IAY0; Q96FX1; Q9BWQ0	Cytoplasmic ribosomal proteins	Regulation of expression of SLITs and ROBOs; L13a-mediated translational silencing of Ceruloplasmin expression; Formation of a pool of free 40S subunits; GTP hydrolysis and joining of the 60S ribosomal subunit; SRP-dependent cotranslational protein targeting to membrane; Major pathway of rRNA processing in the nucleolus and cytosol; Nonsense Mediated Decay (NMD) enhanced by the Exon Junction Comp…	14	0	1.043	0.947419	51.31	103.9	96.1	25.18	26.82	High	High	High	High	High	High	High	High	High	Peak Found	High	Peak Found	High	High	Peak Found
FALSE	High	Master Protein	P61513	60S ribosomal protein L37a OS=Homo sapiens OX=9606 GN=RPL37A PE=1 SV=2	0	12.972	32	3	9	3	92	10.3	10.43	16.97	3	protein metabolism;other metabolic processes	cytosol;translational apparatus;other cell component	other molecular function	Pf01780	6168	ENSG00000197756	RPL37A	hsa:6168; P12751; P61513; Q6FGF5	Cytoplasmic ribosomal proteins	Regulation of expression of SLITs and ROBOs; L13a-mediated translational silencing of Ceruloplasmin expression; Formation of a pool of free 40S subunits; GTP hydrolysis and joining of the 60S ribosomal subunit; SRP-dependent cotranslational protein targeting to membrane; Major pathway of rRNA processing in the nucleolus and cytosol; Nonsense Mediated Decay (NMD) enhanced by the Exon Junction Comp…	14	0	0.902	0.773192	64.56	117.3	82.7	37.16	55.87	Peak Found	Peak Found	High	High	Peak Found	Peak Found	High	High	High	High	High	High	Peak Found	High	Peak Found
FALSE	High	Master Protein	P18077	60S ribosomal protein L35a OS=Homo sapiens OX=9606 GN=RPL35A PE=1 SV=2	0	10.398	20	3	11	3	110	12.5	11.06	12.2	3	protein metabolism;RNA metabolism OR transcription;other metabolic processes;other biological processes	cytosol;translational apparatus;other cell component	nucleic acid binding activity;other molecular function	Pf01247	6165	ENSG00000182899	RPL35A	hsa:6165; P18077; Q08ES9; Q9BVN7	Cytoplasmic ribosomal proteins	Regulation of expression of SLITs and ROBOs; L13a-mediated translational silencing of Ceruloplasmin expression; Formation of a pool of free 40S subunits; GTP hydrolysis and joining of the 60S ribosomal subunit; SRP-dependent cotranslational protein targeting to membrane; Major pathway of rRNA processing in the nucleolus and cytosol; Nonsense Mediated Decay (NMD) enhanced by the Exon Junction Comp…	14	0	1.023	0.903995	46.52	99.7	100.3	38.7	45.2	Peak Found	High	Peak Found	Peak Found	Peak Found	Peak Found	Peak Found	High	High	Peak Found	High	High	Peak Found	High	High
FALSE	High	Master Protein	O15371	Eukaryotic translation initiation factor 3 subunit D OS=Homo sapiens OX=9606 GN=EIF3D PE=1 SV=1	0	9.739	5	1	2	1	548	63.9	6.05	7.95	1	cell organization and biogenesis;protein metabolism;other metabolic processes;other biological processes	cytosol;translational apparatus;other cell component	nucleic acid binding activity	Pf05091	8664	ENSG00000100353	EIF3D	A8MWD3; B2R7D4; B4DTF8; B4DVY1; hsa:8664; O15371; Q3MJD9; Q5M9Q6	Translation factors; VEGFA-VEGFR2 signaling pathway; nsp1 from SARS-CoV-2 inhibits translation initiation in the host cell	L13a-mediated translational silencing of Ceruloplasmin expression; Translation initiation complex formation; Formation of a pool of free 40S subunits; Formation of the ternary complex, and subsequently, the 43S complex; Ribosomal scanning and start codon recognition; GTP hydrolysis and joining of the 60S ribosomal subunit	9	0	1.64	0.979798	28.37	75.8	124.2	31.15	23.18	Not Found	Peak Found	Not Found	Not Found	Peak Found	Not Found	Not Found	Not Found	Not Found	Peak Found	High	High	Not Found	Not Found	Not Found
FALSE	High	Master Protein	P05386	60S acidic ribosomal protein P1 OS=Homo sapiens OX=9606 GN=RPLP1 PE=1 SV=1	0	9.139	14	1	9	1	114	11.5	4.32	23.75	1	protein metabolism;other metabolic processes;other biological processes	cytosol;translational apparatus;other cell component	enzyme regulator activity;other molecular function	Pf00428	6176	ENSG00000137818	RPLP1	A6NIB2; hsa:6176; P05386	Cytoplasmic ribosomal proteins	Regulation of expression of SLITs and ROBOs; L13a-mediated translational silencing of Ceruloplasmin expression; Formation of a pool of free 40S subunits; GTP hydrolysis and joining of the 60S ribosomal subunit; SRP-dependent cotranslational protein targeting to membrane; Major pathway of rRNA processing in the nucleolus and cytosol; Nonsense Mediated Decay (NMD) enhanced by the Exon Junction Comp…	14	0	1.751	0.87842	59.21	73.6	126.4	47.88	34.91	High	Peak Found	Peak Found	High	Peak Found	High	High	High	Peak Found	Peak Found	High	High	Peak Found	Peak Found	High
FALSE	High	Master Protein	Q13347	Eukaryotic translation initiation factor 3 subunit I OS=Homo sapiens OX=9606 GN=EIF3I PE=1 SV=1	0	7.467	14	2	2	2	325	36.5	5.64	5.56	2	cell organization and biogenesis;protein metabolism;other metabolic processes	cytosol;translational apparatus;other cell component	nucleic acid binding activity	Pf00400	8668	ENSG00000084623	EIF3I	hsa:8668; Q13347	Translation factors; nsp1 from SARS-CoV-2 inhibits translation initiation in the host cell	L13a-mediated translational silencing of Ceruloplasmin expression; Translation initiation complex formation; Formation of a pool of free 40S subunits; Formation of the ternary complex, and subsequently, the 43S complex; Ribosomal scanning and start codon recognition; GTP hydrolysis and joining of the 60S ribosomal subunit	8	0	1.66	0.979798	69.92	65.7	134.3	46.21	66.48	Peak Found	Peak Found	High	Not Found	Not Found	Not Found	Peak Found	Not Found	Peak Found	Peak Found	Peak Found	High	Peak Found	Peak Found	Not Found
FALSE	High	Master Protein	P47914	60S ribosomal protein L29 OS=Homo sapiens OX=9606 GN=RPL29 PE=1 SV=2	0	7.381	14	2	9	2	159	17.7	11.66	14.65	2	protein metabolism;other metabolic processes;developmental processes	cytosol;translational apparatus;other cell component	other molecular function	Pf01779	6159	ENSG00000162244	RPL29	A8K0H3; B2R4M8; hsa:6159; P47914; Q6IPY3	Cytoplasmic ribosomal proteins	Major pathway of rRNA processing in the nucleolus and cytosol; Regulation of expression of SLITs and ROBOs; L13a-mediated translational silencing of Ceruloplasmin expression; Formation of a pool of free 40S subunits; GTP hydrolysis and joining of the 60S ribosomal subunit; Nonsense Mediated Decay (NMD) enhanced by the Exon Junction Complex (EJC); SRP-dependent cotranslational protein targeting to…	14	0	1.331	0.99034	89.58	91	109	82.66	117.57	Peak Found	High	High	Peak Found	High	High	Peak Found	High	High	Peak Found	Peak Found	Peak Found	Peak Found	High	High
FALSE	High	Master Protein	Q15056	Eukaryotic translation initiation factor 4H OS=Homo sapiens OX=9606 GN=EIF4H PE=1 SV=5	0	6.123	9	1	1	1	248	27.4	7.23	3.68	1	cell organization and biogenesis;protein metabolism;other metabolic processes;other biological processes	cytosol;translational apparatus;other cell component	translation activity;nucleic acid binding activity	Pf00076	7458	ENSG00000106682	EIF4H	A8K3R1; D3DXF6; D3DXF8; hsa:7458; Q15056	Translation factors; 7q11.23 copy number variation syndrome	L13a-mediated translational silencing of Ceruloplasmin expression; GTP hydrolysis and joining of the 60S ribosomal subunit; Translation initiation complex formation; Ribosomal scanning and start codon recognition	7	0	2.158	0.701159	65.83	58.6	141.4	48.68	45.85	Peak Found	Not Found	Peak Found	Not Found	Not Found	Peak Found	Not Found	Peak Found	Not Found	Not Found	Peak Found	Peak Found	High	Peak Found	Not Found
FALSE	High	Master Protein	Q15293	Reticulocalbin-1 OS=Homo sapiens OX=9606 GN=RCN1 PE=1 SV=1	0	17.611	14	3	6	3	331	38.9	5	12.85	3	developmental processes	ER/Golgi	other molecular function	Pf13202	5954	ENSG00000049449	RCN1	B7Z1M1; D3DR00; hsa:5954; Q15293	VEGFA-VEGFR2 signaling pathway	Regulation of Insulin-like Growth Factor (IGF) transport and uptake by Insulin-like Growth Factor Binding Proteins (IGFBPs); Post-translational protein phosphorylation	3	0	2.34	0.584592	80.19	67	133	68.45	75.19	High	Peak Found	Peak Found	Peak Found	Peak Found	Peak Found	Not Found	Peak Found	Not Found	High	High	High	High	Peak Found	Peak Found
FALSE	High	Master Protein	Q8IXB1	DnaJ homolog subfamily C member 10 OS=Homo sapiens OX=9606 GN=DNAJC10 PE=1 SV=2	0	12.29	5	3	5	3	793	91	7.18	6.39	3	protein metabolism;other metabolic processes;stress response;signal transduction;other biological processes	ER/Golgi	other molecular function	Pf00085, Pf00226	54431	ENSG00000077232	DNAJC10	hsa:54431; Q17RJ6; Q3B7W8; Q4ZG06; Q53QT7; Q6UWZ6; Q86T61; Q8IXB1; Q8NC82; Q8TD87; Q96K38; Q96K44; Q96K54; Q9NSY6			0	0	1.512	0.979798	34.13	52.9	147.1	93.58	38.8	Peak Found	Peak Found	Peak Found	Peak Found	Peak Found	Peak Found	Peak Found	Peak Found	Peak Found	Peak Found	High	Peak Found	High	High	High
FALSE	High	Master Protein	Q16270	Insulin-like growth factor-binding protein 7 OS=Homo sapiens OX=9606 GN=IGFBP7 PE=1 SV=1	0	10.783	16	3	4	3	282	29.1	7.9	5.84	3	cell adhesion;stress response;developmental processes;other biological processes	ER/Golgi	other molecular function	Pf00219, Pf07648, Pf07679	3490	ENSG00000163453	IGFBP7	B4E1N2; B7Z9W7; hsa:3490; Q07822; Q16270; Q53YE6; Q9UCA8	Interactions between LOXL4 and oxidative stress pathway; VEGFA-VEGFR2 signaling pathway	Regulation of Insulin-like Growth Factor (IGF) transport and uptake by Insulin-like Growth Factor Binding Proteins (IGFBPs); Post-translational protein phosphorylation; Senescence-Associated Secretory Phenotype (SASP)	5	0	0.593	0.22376	45.93	112	88	58.02	22.28	Peak Found	Peak Found	Peak Found	High	High	Peak Found	Peak Found	Peak Found	Peak Found	Peak Found	Not Found	Not Found	Peak Found	High	Not Found
FALSE	High	Master Protein	Q8NBJ5	Procollagen galactosyltransferase 1 OS=Homo sapiens OX=9606 GN=COLGALT1 PE=1 SV=1	0	9.892	5	2	2	2	622	71.6	7.31	5.21	2	cell organization and biogenesis;other biological processes	ER/Golgi	other molecular function	Pf01755, Pf13704	79709	ENSG00000130309	COLGALT1	hsa:79709; Q8NBJ5; Q8NC64	Type I collagen synthesis in the context of osteogenesis imperfecta	Collagen biosynthesis and modifying enzymes	2	0	0.866	0.754128	51.05	96.4	103.6	29.14	40.44	Not Found	Peak Found	Not Found	Peak Found	High	Not Found	Peak Found	Not Found	Not Found	Not Found	Peak Found	Peak Found	Not Found	Peak Found	Not Found
FALSE	High	Master Protein	O95084	Serine protease 23 OS=Homo sapiens OX=9606 GN=PRSS23 PE=1 SV=1	0	68.901	34	9	71	9	383	43	9.42	146.61	9		ER/Golgi;nucleus	other molecular function	Pf00089	11098	ENSG00000150687	PRSS23	B2RDJ1; B4E2J3; hsa:11098; O95084; Q6IBI0	Malignant pleural mesothelioma	Regulation of Insulin-like Growth Factor (IGF) transport and uptake by Insulin-like Growth Factor Binding Proteins (IGFBPs); Post-translational protein phosphorylation	3	0	0.399	0.0179235	55.69	152.7	47.3	28.9	35.16	High	High	High	High	High	High	High	High	High	High	High	High	High	High	High
FALSE	High	Master Protein	P23284	Peptidyl-prolyl cis-trans isomerase B OS=Homo sapiens OX=9606 GN=PPIB PE=1 SV=2	0	61.063	46	11	91	10	216	23.7	9.41	154.39	11	protein metabolism;other metabolic processes;developmental processes;other biological processes	ER/Golgi;nucleus;other cell component	other molecular function	Pf00160	5479	ENSG00000166794	PPIB	A8K534; hsa:5479; P23284; Q6IBH5; Q9BVK5	Prolactin signaling pathway; Type I collagen synthesis in the context of osteogenesis imperfecta	Collagen biosynthesis and modifying enzymes	3	1	1.285	0.99034	56.52	95.9	104.1	32.85	58.85	High	High	High	High	High	High	High	High	High	High	High	High	High	High	High
FALSE	High	Master Protein	O43390	Heterogeneous nuclear ribonucleoprotein R OS=Homo sapiens OX=9606 GN=HNRNPR PE=1 SV=1	0	9.073	3	2	6	1	633	70.9	8.13	13.27	2	RNA metabolism OR transcription;other metabolic processes	ER/Golgi;nucleus;other cell component	nucleic acid binding activity	Pf00076, Pf18360	10236	ENSG00000125944; ENSG00000282958	HNRNPR	hsa:10236; O43390; Q2L7G6; Q5TEH1; Q9BV64; S4R3J4	mRNA processing	mRNA Splicing - Major Pathway; Processing of Capped Intron-Containing Pre-mRNA	3	0	1.595	0.979798	52.23	80.8	119.2	18.96	86.25	Peak Found	Peak Found	Peak Found	Peak Found	Not Found	Not Found	Peak Found	Not Found	High	Peak Found	High	Peak Found	High	High	Peak Found
FALSE	High	Master Protein	Q14697	Neutral alpha-glucosidase AB OS=Homo sapiens OX=9606 GN=GANAB PE=1 SV=3	0	143.22	36	20	106	20	944	106.8	6.14	275.35	20	protein metabolism;other metabolic processes	ER/Golgi;other cell component	other molecular function	Pf01055, Pf13802	23193	ENSG00000089597	GANAB	A6NC20; hsa:23193; Q14697; Q8WTS9; Q9P0X0		Maturation of spike protein; Calnexin/calreticulin cycle; Maturation of spike protein	4	0	1.365	0.986613	66.81	85.3	114.7	42.74	40.83	High	High	High	High	High	High	Peak Found	High	High	High	High	High	High	High	High
FALSE	High	Master Protein	P09382	Galectin-1 OS=Homo sapiens OX=9606 GN=LGALS1 PE=1 SV=2	0	60.945	84	8	114	8	135	14.7	5.5	312.59	8	cell adhesion;developmental processes;other biological processes	ER/Golgi;other cell component	other molecular function	Pf00337	3956	ENSG00000100097	LGALS1	B2R5E8; hsa:3956; P09382; Q9UDK5		Regulation of Insulin-like Growth Factor (IGF) transport and uptake by Insulin-like Growth Factor Binding Proteins (IGFBPs); Post-translational protein phosphorylation	2	0	0.699	0.432197	65.15	115.1	84.9	21.28	27.93	High	High	High	High	High	High	High	High	High	High	High	High	High	High	High
FALSE	High	Master Protein	Q96D15	Reticulocalbin-3 OS=Homo sapiens OX=9606 GN=RCN3 PE=1 SV=1	0	6.126	4	1	1	1	328	37.5	4.89	2.67	1	protein metabolism;other metabolic processes;stress response;transport;developmental processes;other biological processes	ER/Golgi;other cell component	other molecular function	Pf13202	57333	ENSG00000142552	RCN3	hsa:57333; Q96D15; Q9HBZ8			0	0	2.033	0.834408	37.39	69.1	130.9	23.68	34.89	Not Found	Peak Found	Peak Found	Peak Found	Peak Found	Peak Found	Not Found	Peak Found	Not Found	Peak Found	Peak Found	High	Peak Found	Peak Found	Peak Found
FALSE	High	Master Protein	Q56VL3	OCIA domain-containing protein 2 OS=Homo sapiens OX=9606 GN=OCIAD2 PE=1 SV=1	0.001	4.942	8	1	2	1	154	16.9	9.03	4.51	1	transport;other biological processes	ER/Golgi;other cytoplasmic organelle		Pf07051	132299	ENSG00000145247	OCIAD2	B4DPE7; hsa:132299; Q56VL3; Q8N544			0	0	100	2.2875e-16			200		92.88	Not Found	Not Found	Not Found	Not Found	Not Found	Not Found	Not Found	Not Found	Not Found	Peak Found	High	Not Found	Peak Found	High	Not Found
FALSE	High	Master Protein	P98095	Fibulin-2 OS=Homo sapiens OX=9606 GN=FBLN2 PE=1 SV=2	0	214.136	40	28	104	28	1184	126.5	4.82	280.74	28	cell organization and biogenesis;other biological processes	extracellular matrix	extracellular structural activity;other molecular function	Pf01821, Pf07645, Pf12662, Pf14670	2199	ENSG00000163520	FBLN2	B7Z9C5; hsa:2199; P98095; Q8IUI0; Q8IUI1	7q11.23 copy number variation syndrome	Molecules associated with elastic fibres	2	0	3.62	0.0618376	86.11	51.9	148.1	26.67	83.92	Peak Found	Peak Found	High	High	High	High	High	Peak Found	High	High	High	High	High	High	High
FALSE	High	Master Protein	Q6ZMP0	Thrombospondin type-1 domain-containing protein 4 OS=Homo sapiens OX=9606 GN=THSD4 PE=2 SV=2	0	213.462	44	32	126	32	1018	112.4	7.65	257.89	32	cell organization and biogenesis	extracellular matrix	other molecular function	Pf00090, Pf05986, Pf08686, Pf19030, Pf19236	79875	ENSG00000187720	THSD4	B2RTY3; B4DR13; hsa:79875; Q6MZI3; Q6UXZ8; Q6ZMP0; Q9H8E4		Defective B3GALTL causes PpS; O-glycosylation of TSR domain-containing proteins	2	0	0.424	0.0285157	63.87	101.2	98.8	54.18	143.84	High	High	High	High	High	High	High	High	High	High	High	High	High	High	High
FALSE	High	Master Protein	P08493	Matrix Gla protein OS=Homo sapiens OX=9606 GN=MGP PE=1 SV=2	0	19.451	23	2	7	2	103	12.3	9.67	18.46	2	developmental processes;other biological processes	extracellular matrix	extracellular structural activity;bone, tooth or skin structural activity;other molecular function		4256	ENSG00000111341	MGP	A0M8W5; B2R519; hsa:4256; J3KMX7; P08493; Q2TU41; Q567P9; Q6ICN5	NOTCH1 regulation of endothelial cell calcification; Endochondral ossification; Endochondral ossification with skeletal dysplasias		3	0	0.348	0.00384899	107.95	156.3	43.7	66.19	73.31	Peak Found	Peak Found	High	High	High	Peak Found	High	Peak Found	High	Not Found	Peak Found	Peak Found	Peak Found	Not Found	Peak Found
FALSE	High	Master Protein	Q8N2S1	Latent-transforming growth factor beta-binding protein 4 OS=Homo sapiens OX=9606 GN=LTBP4 PE=1 SV=2	0	7.834	1	1	1	1	1624	173.3	5.43	3.26	1	cell-cell signaling;cell organization and biogenesis;transport;signal transduction;other biological processes	extracellular matrix	signal transduction activity or receptor binding;kinase activity;other molecular function	Pf00683, Pf07645, Pf12661, Pf12662	8425	ENSG00000090006	LTBP4	hsa:8425; O00508; O75412; O75413; Q8N2S1		Molecules associated with elastic fibres; TGF-beta receptor signaling activates SMADs	2	0	0.709	0.440048	66.49	117	83	78.15		Not Found	Not Found	Peak Found	Not Found	Peak Found	Peak Found	Not Found	Not Found	High	Not Found	Not Found	Not Found	Not Found	Not Found	Peak Found
FALSE	High	Master Protein	P24821	Tenascin OS=Homo sapiens OX=9606 GN=TNC PE=1 SV=3	0	402.218	42	61	369	61	2201	240.7	4.89	876.44	61	cell adhesion;cell-cell signaling;cell organization and biogenesis;stress response;developmental processes;other biological processes	extracellular matrix;ER/Golgi	extracellular structural activity;other molecular function	Pf00041, Pf00147, Pf07974, Pf18720	3371	ENSG00000041982	TNC	C9IYT7; C9J575; C9J6D9; C9J848; hsa:3371; P24821; Q14583; Q15567; Q5T7S3	Focal adhesion; TGF-beta signaling pathway; Amplification and expansion of oncogenic pathways as metastatic traits; TGF-beta signaling in thyroid cells for epithelial-mesenchymal transition; Focal adhesion: PI3K-Akt-mTOR-signaling pathway; PI3K-Akt signaling pathway; Orexin receptor pathway	Integrin cell surface interactions; ECM proteoglycans; Regulation of Insulin-like Growth Factor (IGF) transport and uptake by Insulin-like Growth Factor Binding Proteins (IGFBPs); Post-translational protein phosphorylation; Syndecan interactions	12	0	0.787	0.626296	99.58	141.3	58.7	73.81	89.37	High	High	High	High	High	High	High	High	High	High	High	High	High	High	High
FALSE	High	Master Protein	Q99715	Collagen alpha-1(XII) chain OS=Homo sapiens OX=9606 GN=COL12A1 PE=1 SV=2	0	73.373	7	13	24	13	3063	332.9	5.53	68.93	13	cell adhesion;cell organization and biogenesis;developmental processes	extracellular matrix;ER/Golgi	extracellular structural activity	Pf00041, Pf00092, Pf01391	1303	ENSG00000111799	COL12A1	hsa:1303; O43853; Q15955; Q5VYK1; Q5VYK2; Q71UR3; Q99715; Q99716		Collagen degradation; Assembly of collagen fibrils and other multimeric structures; Collagen chain trimerization	4	0	1.042	0.947419	48.9	86.4	113.6	68.01	70.83	Peak Found	High	High	High	High	High	Peak Found	Peak Found	Peak Found	Peak Found	High	High	High	High	High
FALSE	High	Master Protein	Q6PCB0	von Willebrand factor A domain-containing protein 1 OS=Homo sapiens OX=9606 GN=VWA1 PE=1 SV=1	0	38.216	17	4	11	4	445	46.8	7.68	32.24	4	cell organization and biogenesis;stress response	extracellular matrix;ER/Golgi	other molecular function	Pf00041, Pf00092	64856	ENSG00000179403	VWA1	A8K692; B3KUA1; E9PB53; hsa:64856; Q6PCB0; Q7L5D7; Q9H6J5		Regulation of Insulin-like Growth Factor (IGF) transport and uptake by Insulin-like Growth Factor Binding Proteins (IGFBPs); Post-translational protein phosphorylation	2	0	0.973	0.86322	116.93	105.3	94.7	72.01	103.93	Peak Found	High	Peak Found	Peak Found	High	High	Peak Found	Peak Found	Peak Found	Peak Found	Peak Found	Peak Found	Peak Found	Peak Found	Peak Found
FALSE	High	Master Protein	Q14766	Latent-transforming growth factor beta-binding protein 1 OS=Homo sapiens OX=9606 GN=LTBP1 PE=1 SV=4	0	258.879	32	34	283	34	1721	186.7	5.96	605.9	34	signal transduction;other biological processes	extracellular matrix;ER/Golgi;other cell component	kinase activity;other molecular function	Pf00683, Pf07645, Pf12662	4052	ENSG00000049323	LTBP1	A1L3V1; hsa:4052; P22064; Q14766; Q53SD8; Q53SF3; Q53SG1; Q59HF7; Q8TD95	Hypothesized pathways in pathogenesis of cardiovascular disease; TGF-beta receptor signaling in skeletal dysplasias; TGF-beta receptor signaling	Regulation of Insulin-like Growth Factor (IGF) transport and uptake by Insulin-like Growth Factor Binding Proteins (IGFBPs); Post-translational protein phosphorylation; Molecules associated with elastic fibres; TGF-beta receptor signaling activates SMADs	7	0	0.666	0.367289	64.92	100	100	19.99	101.45	High	High	High	High	High	High	High	High	High	High	High	High	High	High	High
FALSE	High	Master Protein	P39060	Collagen alpha-1(XVIII) chain OS=Homo sapiens OX=9606 GN=COL18A1 PE=1 SV=5	0	116.02	12	13	51	13	1754	178.1	6.01	160.21	13	cell adhesion;cell organization and biogenesis;developmental processes;other biological processes	extracellular matrix;ER/Golgi;other cell component	extracellular structural activity;other molecular function	Pf01391, Pf01392, Pf06121, Pf06482, Pf20010	80781	ENSG00000182871	COL18A1	A8MVI4; hsa:80781; P39060; Q58EX6; Q6RZ39; Q6RZ40; Q6RZ41; Q8N4S4; Q8WXI5; Q96T70; Q9UK38; Q9Y6Q7; Q9Y6Q8		Integrin cell surface interactions; Laminin interactions; Activation of Matrix Metalloproteinases; Collagen degradation; Assembly of collagen fibrils and other multimeric structures; Collagen chain trimerization	7	0	0.219	5.037e-05	56.79	183.6	16.4	22.26	52.42	High	High	High	High	High	High	High	Peak Found	High	Peak Found	Peak Found	High	Peak Found	High	Peak Found
FALSE	High	Master Protein	P02765	Alpha-2-HS-glycoprotein OS=Homo sapiens OX=9606 GN=AHSG PE=1 SV=2	0	12.147	4	2	12	2	367	39.3	5.72	34.04	2	stress response;transport;developmental processes;other biological processes	extracellular matrix;ER/Golgi;other cell component	enzyme regulator activity	Pf00031	197	ENSG00000145192	AHSG	A8K9N6; B2R7G1; hsa:197; O14961; O14962; P02765; Q9P152		Neutrophil degranulation; Regulation of Insulin-like Growth Factor (IGF) transport and uptake by Insulin-like Growth Factor Binding Proteins (IGFBPs); Post-translational protein phosphorylation; Platelet degranulation	4	0	4.471	0.00880967	135.98	48.9	151.1	128.6	121.35	Peak Found	Peak Found	High	Peak Found	High	Peak Found	Peak Found	High	High	High	High	Peak Found	High	High	High
FALSE	High	Master Protein	P13611	Versican core protein OS=Homo sapiens OX=9606 GN=VCAN PE=1 SV=3	0	103.939	7	16	99	16	3396	372.6	4.51	278.79	16	cell adhesion;developmental processes;other biological processes	extracellular matrix;ER/Golgi;other cytoplasmic organelle;other cell component	extracellular structural activity;other molecular function	Pf00008, Pf00059, Pf00084, Pf00193, Pf07686	1462	ENSG00000038427	VCAN	hsa:1462; P13611; P20754; Q13010; Q13189; Q15123; Q9UCL9; Q9UNW5	Spinal cord injury	ECM proteoglycans; A tetrasaccharide linker sequence is required for GAG synthesis; Defective B4GALT7 causes EDS, progeroid type; Defective B3GAT3 causes JDSSDHD; Defective B3GALT6 causes EDSP2 and SEMDJL1; Regulation of Insulin-like Growth Factor (IGF) transport and uptake by Insulin-like Growth Factor Binding Proteins (IGFBPs); Post-translational protein phosphorylation; Chondroitin sulfate bio…	14	0	0.754	0.547821	64.05	136.6	63.4	45.76	50.88	High	High	High	High	High	High	High	High	High	High	High	High	High	High	High
FALSE	High	Master Protein	P35442	Thrombospondin-2 OS=Homo sapiens OX=9606 GN=THBS2 PE=1 SV=2	0	27.631	6	4	20	2	1172	129.9	4.83	46.25	4	cell adhesion;other biological processes	extracellular matrix;other cell component	other molecular function	Pf00090, Pf00093, Pf02412, Pf05735, Pf07645, Pf12947	7058	ENSG00000186340	THBS2	A6H8N1; A7E232; hsa:7058; P35442; Q5RI52	miRNA targets in ECM and membrane receptors; Focal adhesion; Focal adhesion: PI3K-Akt-mTOR-signaling pathway; miR-509-3p alteration of YAP1/ECM axis; PI3K-Akt signaling pathway	Signaling by PDGF; Defective B3GALTL causes PpS; O-glycosylation of TSR domain-containing proteins	8	0	0.985	0.845986	60.26	88.4	111.6	41.98	58.65	Peak Found	High	Peak Found	Peak Found	High	Not Found	Peak Found	Not Found	High	Not Found	High	Not Found	Peak Found	Peak Found	Not Found
FALSE	High	Master Protein	Q53GQ0	Very-long-chain 3-oxoacyl-CoA reductase OS=Homo sapiens OX=9606 GN=HSD17B12 PE=1 SV=2	0	10.482	10	2	6	2	312	34.3	9.32	13	2	cell organization and biogenesis;other metabolic processes;other biological processes	extracellular matrix;other membranes;ER/Golgi	other molecular function	Pf00106	51144	ENSG00000149084	HSD17B12	A8K9B0; D3DR23; hsa:51144; Q53GQ0; Q96EA9; Q96JU2; Q9Y6G8	Mitochondrial fatty acid synthesis pathway	Synthesis of very long-chain fatty acyl-CoAs; Androgen biosynthesis	3	0	1.037	0.919581	41.77	123.1	76.9	28.24	56.43	Peak Found	High	Peak Found	Peak Found	Peak Found	High	Not Found	Peak Found	High	Not Found	High	High	Peak Found	Peak Found	Peak Found
FALSE	High	Master Protein	Q92896	Golgi apparatus protein 1 OS=Homo sapiens OX=9606 GN=GLG1 PE=1 SV=2	0.002	3.195	1	1	1	1	1179	134.5	6.9	2.86	1	developmental processes;other biological processes	extracellular matrix;plasma membrane;other membranes;cytoskeleton;ER/Golgi	signal transduction activity or receptor binding;other molecular function	Pf00839	2734	ENSG00000090863	GLG1	B7Z8Y4; D3DUJ7; hsa:2734; Q13221; Q6P9D1; Q92896		Cell surface interactions at the vascular wall	1	0	2.151	0.819014	54.41	70	130	41.03	42.25	Not Found	Not Found	Not Found	Peak Found	Peak Found	Not Found	Not Found	Peak Found	Peak Found	Peak Found	High	Not Found	Peak Found	Peak Found	Not Found
FALSE	High	Master Protein	Q03001	Dystonin OS=Homo sapiens OX=9606 GN=DST PE=1 SV=4	0	6.926	0	2	3	1	7570	860.1	5.25	5.97	2	cell adhesion;cell organization and biogenesis;stress response;transport;signal transduction;other biological processes	extracellular matrix;plasma membrane;other membranes;cytosol;cytoskeleton;ER/Golgi;nucleus;other cell component	signal transduction activity or receptor binding;cytoskeletal activity;other molecular function	Pf00307, Pf00435, Pf00681, Pf02187, Pf13499, Pf17902, Pf18373	667	ENSG00000151914	DST	B7Z3H1; E7ERU0; hsa:667; O94833; Q03001; Q12825; Q13266; Q13267; Q13775; Q5TBT0; Q5TBT2; Q5TF23; Q5TF24; Q8N1T8; Q8N8J3; Q8WXK8; Q8WXK9; Q96AK9; Q96DQ5; Q96J76; Q96QT5; Q9H555; Q9UGD7; Q9UGD8; Q9UN10		Type I hemidesmosome assembly; RND2 GTPase cycle; RND3 GTPase cycle; RND1 GTPase cycle; RHOV GTPase cycle; RHOU GTPase cycle	6	0								Not Found	Not Found	Not Found	Not Found	Not Found	Not Found	Not Found	Not Found	Not Found	Not Found	Not Found	Not Found	Not Found	Not Found	High
FALSE	High	Master Protein	P21980	Protein-glutamine gamma-glutamyltransferase 2 OS=Homo sapiens OX=9606 GN=TGM2 PE=1 SV=2	0	498.088	78	49	764	49	687	77.3	5.22	1880.82	49	cell organization and biogenesis;protein metabolism;other metabolic processes;transport;developmental processes;signal transduction;other biological processes	extracellular matrix;plasma membrane;other membranes;cytosol;mitochondrion;ER/Golgi;nucleus;other cell component	other molecular function	Pf00868, Pf00927, Pf01841	7052	ENSG00000198959	TGM2	E1P5V9; hsa:7052; P21980; Q16436; Q6B838; Q9BTN7; Q9H035; Q9UH35	IL-18 signaling pathway		1	0	0.202	1.97404e-05	58.52	164.7	35.3	14.49	29.74	High	High	High	High	High	High	High	High	High	High	High	High	High	High	High
FALSE	High	Master Protein	P12111	Collagen alpha-3(VI) chain OS=Homo sapiens OX=9606 GN=COL6A3 PE=1 SV=5	0	920.347	54	125	911	125	3177	343.5	6.68	2341.09	125	cell adhesion;other biological processes	extracellular matrix;plasma membrane;other membranes;ER/Golgi;other cell component	enzyme regulator activity;extracellular structural activity	Pf00014, Pf00092, Pf01391	1293	ENSG00000163359	COL6A3	A8MT30; B4E3U5; B7ZMJ7; E9PFQ6; E9PGQ9; hsa:1293; P12111; Q16501; Q53QF4; Q53QF6	miRNA targets in ECM and membrane receptors; PI3K-Akt signaling pathway; 2q37 copy number variation syndrome	Integrin cell surface interactions; ECM proteoglycans; NCAM1 interactions; Signaling by PDGF; Collagen degradation; Assembly of collagen fibrils and other multimeric structures; Collagen chain trimerization	11	0	0.594	0.221796	87.6	130.7	69.3	47.1	48.66	High	High	High	High	High	High	High	High	High	High	High	High	High	High	High
FALSE	High	Master Protein	P98160	Basement membrane-specific heparan sulfate proteoglycan core protein OS=Homo sapiens OX=9606 GN=HSPG2 PE=1 SV=4	0	2133.57	63	189	2673	189	4391	468.5	6.51	7525.3	189	other metabolic processes;stress response;transport;developmental processes;other biological processes	extracellular matrix;plasma membrane;other membranes;ER/Golgi;other cytoplasmic organelle	signal transduction activity or receptor binding;extracellular structural activity;other molecular function	Pf00008, Pf00052, Pf00053, Pf00054, Pf00057, Pf02210, Pf07679, Pf13927	3339	ENSG00000142798	HSPG2	hsa:3339; P98160; Q16287; Q5SZI3; Q9H3V5	Hepatitis B infection	Integrin cell surface interactions; ECM proteoglycans; A tetrasaccharide linker sequence is required for GAG synthesis; HS-GAG biosynthesis; HS-GAG degradation; Non-integrin membrane-ECM interactions; Defective B4GALT7 causes EDS, progeroid type; Defective B3GAT3 causes JDSSDHD; Defective EXT2 causes exostoses 2; Defective EXT1 causes exostoses 1, TRPS2 and CHDS; Defective B3GALT6 causes EDSP2 an…	17	0	0.976	0.870155	62.38	106.9	93.1	17.6	63.28	High	High	High	High	High	High	High	High	High	High	High	High	High	High	High
FALSE	High	Master Protein	Q96RW7	Hemicentin-1 OS=Homo sapiens OX=9606 GN=HMCN1 PE=1 SV=2	0	46.361	3	8	11	8	5635	613	6.49	28.43	8	cell adhesion;cell cycle OR cell proliferation;cell organization and biogenesis;other biological processes	extracellular matrix;plasma membrane;other membranes;other cell component	other molecular function	Pf00090, Pf07474, Pf07645, Pf07679, Pf12662, Pf13927	83872	ENSG00000143341	HMCN1	A6NGE3; hsa:83872; Q5TYR7; Q96DN3; Q96DN8; Q96RW7; Q96SC3			0	0	1.013	0.906214	76.23	80.6	119.4	104.69	60.09	Peak Found	Peak Found	Peak Found	Peak Found	Peak Found	Peak Found	Peak Found	High	High	Peak Found	Not Found	Peak Found	High	High	High
FALSE	High	Master Protein	P32322	Pyrroline-5-carboxylate reductase 1, mitochondrial OS=Homo sapiens OX=9606 GN=PYCR1 PE=1 SV=2	0	22.175	15	3	7	3	319	33.3	7.61	20.17	3	other metabolic processes;stress response;other biological processes	mitochondrion	other molecular function	Pf03807, Pf14748	5831	ENSG00000183010	PYCR1	A6NFM2; B4DMU0; hsa:5831; P32322; Q6FHI4; Q96DI6; Q9HBQ4	Amino acid metabolism; Metabolic reprogramming in colon cancer	Glutamate and glutamine metabolism	3	0	0.626	0.301334	30.81	160.5	39.5	23.89	15.05	Peak Found	High	High	Peak Found	High	High	Not Found	Not Found	Not Found	Not Found	Peak Found	Not Found	Peak Found	Not Found	Peak Found
FALSE	High	Master Protein	P61604	10 kDa heat shock protein, mitochondrial OS=Homo sapiens OX=9606 GN=HSPE1 PE=1 SV=2	0	11.693	20	2	12	2	102	10.9	8.92	25.14	2	stress response;other biological processes	mitochondrion	other molecular function	Pf00166	3336	ENSG00000115541	HSPE1	hsa:3336; O95421; P61604; Q04984; Q53X54; Q9UDH0		RHOG GTPase cycle	1	0	1.097	0.974702	79.78	112	88	63.33	64.49	High	High	High	Peak Found	High	High	Not Found	High	High	Peak Found	Peak Found	High	High	Peak Found	High
FALSE	High	Master Protein	Q5T2N8	ATPase family AAA domain-containing protein 3C OS=Homo sapiens OX=9606 GN=ATAD3C PE=2 SV=2	0	8.234	3	1	3	1	411	46.4	9.31	9.2	1	cell organization and biogenesis	mitochondrion	other molecular function	Pf00004, Pf12037	219293	ENSG00000215915	ATAD3C	hsa:219293; Q5T2N8; Q8N1Z5			0	0	1.169	0.979798	45.11	105.6	94.4	36.91	32.38	Peak Found	Not Found	Peak Found	High	High	Not Found	Peak Found	Not Found	Peak Found	Peak Found	High	Peak Found	Not Found	Peak Found	Peak Found
FALSE	High	Master Protein	P24752	Acetyl-CoA acetyltransferase, mitochondrial OS=Homo sapiens OX=9606 GN=ACAT1 PE=1 SV=1	0.001	5.009	4	1	1	1	427	45.2	8.85	2.69	1	other metabolic processes;stress response;developmental processes;other biological processes	mitochondrion	other molecular function	Pf00108, Pf02803	38	ENSG00000075239	ACAT1	B2R6H1; G3XAB4; hsa:38; P24752; Q96FG8	Fatty acid beta-oxidation; Ketone bodies synthesis and degradation; Tryptophan metabolism; SARS-CoV-2 and COVID-19 pathway	Branched-chain amino acid catabolism; Utilization of Ketone Bodies; Synthesis of Ketone Bodies	7	0	0.875	0.758653	54.53	114.8	85.2	21.66	62.38	Peak Found	Peak Found	Peak Found	Not Found	Peak Found	Peak Found	Peak Found	Peak Found	Peak Found	Peak Found	High	Peak Found	Peak Found	Peak Found	Peak Found
FALSE	High	Master Protein	Q9Y305	Acyl-coenzyme A thioesterase 9, mitochondrial OS=Homo sapiens OX=9606 GN=ACOT9 PE=1 SV=2	0.001	4.134	4	1	1	1	439	49.9	8.6	0	1	other metabolic processes	mitochondrion	other molecular function		23597	ENSG00000123130	ACOT9	B3KNC9; B7ZM94; hsa:23597; Q9Y305	VEGFA-VEGFR2 signaling pathway	Mitochondrial Fatty Acid Beta-Oxidation	2	0	0.593	0.215516	91.86	125.6	74.4		71.89	Not Found	Not Found	Not Found	Not Found	Peak Found	Not Found	Not Found	Not Found	Not Found	Not Found	High	Peak Found	Peak Found	Peak Found	Peak Found
FALSE	High	Master Protein	P13674	Prolyl 4-hydroxylase subunit alpha-1 OS=Homo sapiens OX=9606 GN=P4HA1 PE=1 SV=2	0	36.194	21	8	28	8	534	61	6.01	67.2	8	cell organization and biogenesis;protein metabolism;other metabolic processes	mitochondrion;ER/Golgi;other cell component	other molecular function	Pf08336, Pf13640	5033	ENSG00000122884	P4HA1	C9JL12; hsa:5033; P13674; Q15082; Q15083; Q5VSQ5	Type I collagen synthesis in the context of osteogenesis imperfecta	Collagen biosynthesis and modifying enzymes	2	0	0.762	0.566872	43.59	111.1	88.9	23.99	24.59	Peak Found	High	High	High	High	High	High	High	High	Peak Found	High	High	High	High	Peak Found
FALSE	High	Master Protein	P00367	Glutamate dehydrogenase 1, mitochondrial OS=Homo sapiens OX=9606 GN=GLUD1 PE=1 SV=2	0	10.028	7	2	2	2	558	61.4	7.8	6.16	2	other metabolic processes;other biological processes	mitochondrion;ER/Golgi;other cell component	other molecular function	Pf00208, Pf02812	2746	ENSG00000148672	GLUD1	B3KV55; B4DGN5; hsa:2746; P00367; Q5TBU3	VEGFA-VEGFR2 signaling pathway; Amino acid metabolism; Metabolic reprogramming in colon cancer; 22q11.2 copy number variation syndrome; Amino acid metabolism pathway excerpt: histidine catabolism extension	Transcriptional activation of mitochondrial biogenesis; Glutamate and glutamine metabolism	7	0	2.219	0.640523	41.27	58.3	141.7	46.26	21.13	Not Found	Peak Found	Peak Found	Peak Found	High	Not Found	Not Found	High	Peak Found	Not Found	Peak Found	Peak Found	Peak Found	Peak Found	Peak Found
FALSE	High	Master Protein	Q3SY69	Mitochondrial 10-formyltetrahydrofolate dehydrogenase OS=Homo sapiens OX=9606 GN=ALDH1L2 PE=1 SV=2	0.001	5.101	1	1	2	1	923	101.7	6.52	4.75	1	other metabolic processes	mitochondrion;nucleus	other molecular function	Pf00171, Pf00550, Pf00551, Pf02911	160428	ENSG00000136010	ALDH1L2	hsa:160428; Q3SY68; Q3SY69; Q68D62; Q6AI55; Q8N922		Metabolism of folate and pterines	1	0	0.924	0.834408	23.11	104	96	21.25	4.64	High	Peak Found	Peak Found	High	Peak Found	Peak Found	Not Found	Peak Found	Peak Found	Not Found	Not Found	Not Found	Not Found	Peak Found	Peak Found
FALSE	High	Master Protein	P04181	Ornithine aminotransferase, mitochondrial OS=Homo sapiens OX=9606 GN=OAT PE=1 SV=1	0	20.665	22	5	5	5	439	48.5	7.03	8.91	5	other metabolic processes;other biological processes	mitochondrion;nucleus;other cell component	other molecular function	Pf00202	4942	ENSG00000065154	OAT	D3DRF0; hsa:4942; P04181; Q16068; Q16069; Q68CS0; Q6IAV9; Q9UD03	Amino acid metabolism; 22q11.2 copy number variation syndrome; Creatine pathway	Glutamate and glutamine metabolism	4	0	1.378	0.980989	59.73	139	61	37.9	59.38	Peak Found	Peak Found	High	Peak Found	High	Peak Found	Peak Found	Peak Found	Peak Found	Peak Found	High	Peak Found	Peak Found	Peak Found	Peak Found
FALSE	High	Master Protein	Q12906	Interleukin enhancer-binding factor 3 OS=Homo sapiens OX=9606 GN=ILF3 PE=1 SV=3	0	19.52	4	2	6	2	894	95.3	8.76	20.95	2	protein metabolism;other metabolic processes;stress response;other biological processes	mitochondrion;nucleus;other cell component	nucleic acid binding activity	Pf00035, Pf07528	3609	ENSG00000129351	ILF3	A8K6F2; G5E9M5; hsa:3609; O43409; Q12906; Q6P1X1; Q86XY7; Q99544; Q99545; Q9BZH4; Q9BZH5; Q9NQ95; Q9NQ96; Q9NQ97; Q9NQ98; Q9NQ99; Q9NQA0; Q9NQA1; Q9NQA2; Q9NRN2; Q9NRN3; Q9NRN4; Q9UMZ9; Q9UN00; Q9UN84; Q9UNA2			0	0	1.861	0.834408	72.01	69.8	130.2	48.89	64.73	Not Found	Peak Found	Peak Found	Not Found	High	Peak Found	Peak Found	Peak Found	Not Found	Peak Found	High	High	Peak Found	High	Peak Found
FALSE	High	Master Protein	P09874	Poly [ADP-ribose] polymerase 1 OS=Homo sapiens OX=9606 GN=PARP1 PE=1 SV=4	0	19.117	8	5	9	5	1014	113	8.88	11.02	5	cell organization and biogenesis;protein metabolism;DNA metabolism;RNA metabolism OR transcription;other metabolic processes;stress response;developmental processes;signal transduction;other biological processes	mitochondrion;nucleus;other cell component	nucleic acid binding activity;other molecular function	Pf00533, Pf00644, Pf00645, Pf02877, Pf05406, Pf08063	142	ENSG00000143799	PARP1	B1ANJ4; hsa:142; P09874; Q8IUZ9	Corticotropin-releasing hormone signaling pathway; Nanoparticle triggered regulated necrosis; Fas ligand pathway and stress induction of heat shock proteins; NAD metabolism, sirtuins and aging; NAD+ metabolism; NAD+ biosynthetic pathways; Breast cancer pathway; Acute viral myocarditis; Joubert syndrome; Male infertility; Base excision repair; IL-18 signaling pathway; DNA repair pathways, full net…	DNA Damage Recognition in GG-NER; SUMOylation of DNA damage response and repair proteins; Downregulation of SMAD2/3:SMAD4 transcriptional activity; HDR through MMEJ (alt-NHEJ); Formation of Incision Complex in GG-NER; vRNA Synthesis; POLB-Dependent Long Patch Base Excision Repair; Dual Incision in GG-NER	23	0	2.518	0.367289	22.05	27.7	172.3	87.25	42.39	Peak Found	Peak Found	Peak Found	Peak Found	Peak Found	Peak Found	Peak Found	Peak Found	Peak Found	Peak Found	High	High	High	High	Peak Found
FALSE	High	Master Protein	P11177	Pyruvate dehydrogenase E1 component subunit beta, mitochondrial OS=Homo sapiens OX=9606 GN=PDHB PE=1 SV=3	0	13.164	12	3	5	3	359	39.2	6.65	9.16	3	other metabolic processes	mitochondrion;nucleus;other cell component	other molecular function	Pf02779, Pf02780	5162	ENSG00000168291	PDHB	B2R7L0; B4DDD7; hsa:5162; P11177; Q6FH45; Q9BQ27; Q9UFK3	Metabolic reprogramming in colon cancer; Orexin receptor pathway	Glyoxylate metabolism and glycine degradation; Regulation of pyruvate dehydrogenase (PDH) complex; Signaling by Retinoic Acid	6	0	1.202	0.979798	48.05	82.6	117.4	29.6	49.79	Peak Found	High	Peak Found	Peak Found	Peak Found	Peak Found	Peak Found	Peak Found	Peak Found	High	High	High	Peak Found	Peak Found	Peak Found
FALSE	High	Master Protein	P08559	Pyruvate dehydrogenase E1 component subunit alpha, somatic form, mitochondrial OS=Homo sapiens OX=9606 GN=PDHA1 PE=1 SV=3	0	9.495	6	2	6	2	390	43.3	8.06	11.17	2	other metabolic processes	mitochondrion;nucleus;other cell component	other molecular function	Pf00676	5160	ENSG00000131828	PDHA1	A5YVE9; B2R5P7; B7Z3T7; B7Z3X5; hsa:5160; P08559; Q53H41; Q5JPT8; Q9NP12; Q9UBJ8; Q9UBU0; Q9UNG4; Q9UNG5	TCA cycle and deficiency of pyruvate dehydrogenase complex (PDHc); Amino acid metabolism; Lipid metabolism pathway; PI3K/AKT/mTOR - vitamin D3 signaling; Metabolic reprogramming in colon cancer; Thiamine metabolic pathways; TCA cycle in senescence; Neuroinflammation and glutamatergic signaling; Acetylcholine synthesis; Glycolysis and gluconeogenesis	Glyoxylate metabolism and glycine degradation; Regulation of pyruvate dehydrogenase (PDH) complex; Signaling by Retinoic Acid	14	0	0.887	0.778532	56.62	66.6	133.4	51.97	51	Peak Found	Peak Found	Peak Found	Peak Found	High	High	Peak Found	Not Found	High	Peak Found	High	Peak Found	Peak Found	High	High
FALSE	High	Master Protein	Q9ULX9	Transcription factor MafF OS=Homo sapiens OX=9606 GN=MAFF PE=1 SV=2	0.002	3.268	10	1	2	1	164	17.7	9.8	4.38	1	developmental processes;other biological processes	mitochondrion;nucleus;other cell component	nucleic acid binding activity;other molecular function	Pf03131	23764	ENSG00000185022	MAFF	B4DV49; hsa:23764; Q9ULX9; Q9Y525	Nuclear receptors meta-pathway; NRF2 pathway; Myometrial relaxation and contraction pathways; Ethanol metabolism production of ROS by CYP2E1; Orexin receptor pathway	Factors involved in megakaryocyte development and platelet production	6	0	100	2.2875e-16			200		44.69	Not Found	Not Found	Not Found	Not Found	Not Found	Not Found	Not Found	Not Found	Not Found	Peak Found	High	High	Peak Found	Peak Found	Peak Found
FALSE	High	Master Protein	P49411	Elongation factor Tu, mitochondrial OS=Homo sapiens OX=9606 GN=TUFM PE=1 SV=2	0	35.368	23	7	16	7	452	49.5	7.61	25.63	7	protein metabolism;other metabolic processes;other biological processes	mitochondrion;other cell component	nucleic acid binding activity;other molecular function	Pf00009, Pf03143, Pf03144	7284	ENSG00000178952	TUFM	hsa:7284; O15276; P49411	16p11.2 distal deletion syndrome	Mitochondrial translation elongation; SARS-CoV-2 modulates autophagy	3	0	1.442	0.979798	54.5	76.3	123.7	32.77	26.57	High	Peak Found	High	Peak Found	High	Peak Found	Not Found	Peak Found	Peak Found	Peak Found	High	High	High	High	High
FALSE	High	Master Protein	P10515	Dihydrolipoyllysine-residue acetyltransferase component of pyruvate dehydrogenase complex, mitochondrial OS=Homo sapiens OX=9606 GN=DLAT PE=1 SV=3	0	14.2	4	2	5	2	647	69	7.84	16.22	2	other metabolic processes	mitochondrion;other cell component	other molecular function	Pf00198, Pf00364, Pf02817	1737	ENSG00000150768	DLAT	hsa:1737; P10515; Q16783; Q53EP3	TCA cycle and deficiency of pyruvate dehydrogenase complex (PDHc); Neuroinflammation and glutamatergic signaling; Glycolysis and gluconeogenesis	Glyoxylate metabolism and glycine degradation; Regulation of pyruvate dehydrogenase (PDH) complex; Signaling by Retinoic Acid	7	0	0.736	0.514176	45.96	114	86	24.36	15.22	Peak Found	High	Peak Found	Peak Found	High	Peak Found	Peak Found	Peak Found	Peak Found	Peak Found	Peak Found	Peak Found	High	High	High
FALSE	High	Master Protein	P13804	Electron transfer flavoprotein subunit alpha, mitochondrial OS=Homo sapiens OX=9606 GN=ETFA PE=1 SV=1	0.001	5.069	4	1	4	1	333	35.1	8.38	6.1	1	other metabolic processes	mitochondrion;other cell component	other molecular function	Pf00766, Pf01012	2108	ENSG00000140374	ETFA	B4DT43; hsa:2108; P13804; Q53XN3		Respiratory electron transport	1	0	1.287	0.979798	63.04	85.6	114.4	40.14	43.75	Peak Found	Peak Found	High	Peak Found	High	Peak Found	Peak Found	Peak Found	Peak Found	Peak Found	High	High	Peak Found	Peak Found	Peak Found
FALSE	High	Master Protein	P20742	Pregnancy zone protein OS=Homo sapiens OX=9606 GN=PZP PE=1 SV=4	0	20.563	2	3	31	1	1482	163.8	6.38	42.75	3	other biological processes	non-structural extracellular	enzyme regulator activity;other molecular function	Pf00207, Pf01835, Pf07677, Pf07678, Pf07703, Pf17789, Pf17791		ENSG00000126838	PZP	A6ND27; P20742; Q15273; Q2NKL2; Q7M4N7			0	0	2.641	0.337544	119.73	86.5	113.5	62.74	104.29	Peak Found	Peak Found	High	Peak Found	Peak Found	Peak Found	Peak Found	Peak Found	Peak Found	High	Peak Found	Peak Found	Peak Found	Peak Found	Peak Found
FALSE	High	Master Protein	P80162	C-X-C motif chemokine 6 OS=Homo sapiens OX=9606 GN=CXCL6 PE=1 SV=4	0	13.334	22	2	18	2	114	11.9	9.86	41.33	2	cell-cell signaling;stress response;signal transduction;other biological processes	non-structural extracellular	signal transduction activity or receptor binding;other molecular function	Pf00048	6372	ENSG00000124875	CXCL6	B2R4X3; hsa:6372; P80162; Q4W5D4	SARS-CoV-2 innate immunity evasion and cell-specific immune response; Overview of proinflammatory and profibrotic mediators	G alpha (i) signalling events; Chemokine receptors bind chemokines	4	0	2.949	0.206359	93.66	43.3	156.7	92.07	86.72	High	High	High	Peak Found	High	Peak Found	Peak Found	Not Found	Peak Found	High	High	High	High	High	High
FALSE	High	Master Protein	P83110	Serine protease HTRA3 OS=Homo sapiens OX=9606 GN=HTRA3 PE=1 SV=2	0	10.766	11	2	3	2	453	48.6	7.09	6.5	2	protein metabolism;other biological processes	non-structural extracellular	other molecular function	Pf00219, Pf02163, Pf07648, Pf13180, Pf13365	94031	ENSG00000170801	HTRA3	hsa:94031; P83110; Q7Z7A2			0	0	1.478	0.979798	21.5	81.8	118.2	10.32	33.32	Not Found	Not Found	Peak Found	Not Found	Not Found	Not Found	Not Found	Not Found	Peak Found	Not Found	High	High	Peak Found	Peak Found	Peak Found
FALSE	High	Master Protein	P15169	Carboxypeptidase N catalytic chain OS=Homo sapiens OX=9606 GN=CPN1 PE=1 SV=1	0	7.474	3	1	1	1	458	52.3	7.34	3.05	1	protein metabolism;other metabolic processes;other biological processes	non-structural extracellular	other molecular function	Pf00246, Pf13620	1369	ENSG00000120054	CPN1	B1AP59; hsa:1369; P15169	Complement system; Steroid biosynthesis; RAS and bradykinin pathways in COVID-19; Kinin-Kallikrein pathway	Regulation of Complement cascade	5	0								Not Found	Not Found	Not Found	Not Found	Not Found	Not Found	Not Found	Not Found	Not Found	Not Found	Not Found	Not Found	Not Found	Not Found	Not Found
FALSE	High	Master Protein	P22352	Glutathione peroxidase 3 OS=Homo sapiens OX=9606 GN=GPX3 PE=1 SV=2	0	6.574	5	1	11	1	226	25.5	8.13	28.03	1	other metabolic processes;stress response;other biological processes	non-structural extracellular	other molecular function	Pf00255	2878	ENSG00000211445	GPX3	hsa:2878; O43787; P22352; Q86W78; Q9NZ74; Q9UEL1	Glutathione metabolism; Selenium micronutrient network; Folate metabolism; Nuclear receptors meta-pathway; NRF2 pathway; One-carbon metabolism and related pathways; Oxidative stress response; Metapathway biotransformation Phase I and II	Detoxification of Reactive Oxygen Species	9	0	1.248	0.979798	27.74	86.6	113.4	21.24	21.99	Peak Found	Peak Found	High	High	High	High	Peak Found	Peak Found	High	High	High	High	Peak Found	High	High
FALSE	High	Master Protein	Q14520	Hyaluronan-binding protein 2 OS=Homo sapiens OX=9606 GN=HABP2 PE=1 SV=1	0	6.193	4	2	11	2	560	62.6	6.54	31.41	2	cell adhesion;protein metabolism	non-structural extracellular	other molecular function	Pf00008, Pf00051, Pf00089	3026	ENSG00000148702	HABP2	A8K467; B7Z8U5; F5H5M6; hsa:3026; O00663; Q14520			0	0	3.151	0.292952	123.28	39.9	160.1	65.23	96.21	High	High	Peak Found	Not Found	Not Found	Peak Found	Not Found	High	High	High	High	High	Peak Found	High	High
FALSE	High	Master Protein	Q5JTB6	Placenta-specific protein 9 OS=Homo sapiens OX=9606 GN=PLAC9 PE=1 SV=1	0	5.725	10	1	6	1	97	10.3	4.92	17.77	1		non-structural extracellular		Pf15205	219348	ENSG00000189129	PLAC9	hsa:219348; Q5JTB6			0	0	0.829	0.68902	164.29	109.4	90.6	125.53	71.15	Not Found	High	Not Found	Not Found	High	Not Found	High	High	High	Peak Found	High	Not Found	Not Found	Not Found	Not Found
FALSE	High	Master Protein	P05543	Thyroxine-binding globulin OS=Homo sapiens OX=9606 GN=SERPINA7 PE=1 SV=2	0	5.279	2	1	4	1	415	46.3	6.3	8.25	1	transport;other biological processes	non-structural extracellular	enzyme regulator activity	Pf00079	6906	ENSG00000123561	SERPINA7	D3DUX1; hsa:6906; P05543			0	0	7.935	0.00108259	98.98	27.9	172.1	87.66	85.35	High	Not Found	Peak Found	Peak Found	Not Found	Peak Found	Not Found	Not Found	Not Found	Peak Found	Peak Found	Not Found	Not Found	Not Found	Not Found
FALSE	High	Master Protein	Q6KF10	Growth/differentiation factor 6 OS=Homo sapiens OX=9606 GN=GDF6 PE=1 SV=1	0.001	5.142	11	2	2	2	455	50.6	8.88	4.71	2	protein metabolism;other metabolic processes;developmental processes;signal transduction;other biological processes	non-structural extracellular	signal transduction activity or receptor binding;other molecular function	Pf00019, Pf00688	392255	ENSG00000156466	GDF6	hsa:392255; Q6KF10; Q6PI58			0	0	0.901	0.773192	43.29	111.8	88.2	38.2	112.53	Peak Found	Peak Found	Peak Found	Peak Found	Peak Found	High	Not Found	Peak Found	Peak Found	Not Found	Peak Found	Peak Found	Peak Found	Peak Found	Peak Found
FALSE	High	Master Protein	P02753	Retinol-binding protein 4 OS=Homo sapiens OX=9606 GN=RBP4 PE=1 SV=3	0.001	4.277	5	1	5	1	201	23	6.07	8.29	1	other metabolic processes;transport;developmental processes;other biological processes	non-structural extracellular	transporter activity;other molecular function	Pf00061	5950	ENSG00000138207	RBP4	D3DR38; hsa:5950; O43478; O43479; P02753; Q5VY24; Q8WWA3; Q9P178	Sterol regulatory element-binding proteins (SREBP) signaling; Vitamin A and carotenoid metabolism	Retinoid metabolism and transport; The canonical retinoid cycle in rods (twilight vision); Retinoid cycle disease events; Retinoid metabolism disease events	6	0	2.47	0.640523	124.39	38.8	161.2	72.48	108.75	High	Peak Found	Not Found	Peak Found	Peak Found	Peak Found	Not Found	Peak Found	Peak Found	High	Peak Found	Peak Found	Not Found	Peak Found	Peak Found
FALSE	High	Master Protein	P15085	Carboxypeptidase A1 OS=Homo sapiens OX=9606 GN=CPA1 PE=1 SV=2	0.001	3.326	2	1	16	1	419	47.1	5.76	33.01	1	protein metabolism;other metabolic processes	non-structural extracellular	other molecular function	Pf00246, Pf02244	1357	ENSG00000091704	CPA1	A4D1M1; hsa:1357; P15085; Q53XU0; Q9BS67; Q9UCF2			0	0	1.78	0.85871	86.11	70.1	129.9	31.29	129.15	High	Peak Found	Peak Found	High	High	High	High	High	High	High	High	High	High	High	High
FALSE	High	Master Protein	P07477	Trypsin-1 OS=Homo sapiens OX=9606 GN=PRSS1 PE=1 SV=1	0.002	3.175	8	1	2	1	247	26.5	6.51	2.5	1	cell organization and biogenesis;protein metabolism;other biological processes	non-structural extracellular	other molecular function	Pf00089	5644	ENSG00000204983; ENSG00000274247	PRSS1	A1A509; A6NJ71; B2R5I5; hsa:5644; P07477; Q5NV57; Q7M4N3; Q7M4N4; Q92955; Q9HAN4; Q9HAN5; Q9HAN6; Q9HAN7		Activation of Matrix Metalloproteinases; Uptake of dietary cobalamins into enterocytes	2	0	1.113	0.979798	87.04	100.1	99.9	44.5	120.87	Peak Found	Peak Found	Peak Found	Peak Found	Peak Found	Peak Found	Peak Found	Peak Found	Peak Found	Peak Found	Peak Found	Peak Found	Peak Found	Peak Found	Peak Found
FALSE	High	Master Protein	O95445	Apolipoprotein M OS=Homo sapiens OX=9606 GN=APOM PE=1 SV=2	0.002	3.066	7	2	4	2	188	21.2	6.01	0	2	cell organization and biogenesis;protein metabolism;other metabolic processes;transport;other biological processes	non-structural extracellular	transporter activity;other molecular function	Pf11032	55937	ENSG00000204444; ENSG00000206409; ENSG00000224290; ENSG00000226215; ENSG00000227567; ENSG00000231974; ENSG00000235754	APOM	B0UX98; hsa:55937; O95445; Q5SRP4; Q9P046; Q9UMP6		Retinoid metabolism and transport	1	0	1.856	0.834408	88.97	59	141	54.44	122.44	Peak Found	Peak Found	High	Peak Found	Peak Found	Peak Found	Peak Found	Not Found	Peak Found	Peak Found	High	Peak Found	Peak Found	Peak Found	Not Found
FALSE	High	Master Protein	P78556	C-C motif chemokine 20 OS=Homo sapiens OX=9606 GN=CCL20 PE=1 SV=1	0.008	2.236	7	1	3	1	96	10.8	8.94	0	1	cell-cell signaling;stress response;signal transduction;other biological processes	non-structural extracellular	signal transduction activity or receptor binding	Pf00048	6364	ENSG00000115009	CCL20	hsa:6364; P78556; Q53S51; Q99664	Ebstein-Barr virus LMP1 signaling; Glucocorticoid receptor pathway; Nuclear receptors meta-pathway; Chemokine signaling pathway; IL-18 signaling pathway; Overview of proinflammatory and profibrotic mediators	G alpha (i) signalling events; Interleukin-10 signaling; Chemokine receptors bind chemokines	9	0	0.54	0.175449	87.79	135.1	64.9	54.69	69.8	High	High	High	Peak Found	Not Found	Not Found	Not Found	Not Found	Not Found	Peak Found	Peak Found	Peak Found	Not Found	Not Found	Not Found
FALSE	High	Master Protein	Q13885	Tubulin beta-2A chain OS=Homo sapiens OX=9606 GN=TUBB2A PE=1 SV=1	0	263.605	69	25	471	4	445	49.9	4.89	1219.01	25	cell cycle OR cell proliferation;cell organization and biogenesis;developmental processes	non-structural extracellular;cytoskeleton;other cell component	cytoskeletal activity;other molecular function	Pf00091, Pf03953	7280	ENSG00000137267	TUBB2A	hsa:7280; Q13885; Q6FGZ8; Q8IWR2	Alzheimer's disease and miRNA effects; Pathogenic Escherichia coli infection; Parkin-ubiquitin proteasomal system pathway; Alzheimer's disease	Recycling pathway of L1; COPI-dependent Golgi-to-ER retrograde traffic; Separation of Sister Chromatids; The role of GTSE1 in G2/M progression after G2 checkpoint; Translocation of SLC2A4 (GLUT4) to the plasma membrane; Microtubule-dependent trafficking of connexons from Golgi to the plasma membrane; Gap junction assembly; MHC class II antigen presentation; Resolution of Sister Chromatid Cohesion…	34	1	2.241	0.574753	47.14	60.2	139.8	21.68	13.06	Peak Found	High	High	High	High	High	Peak Found	Peak Found	Peak Found	High	High	High	High	High	High
FALSE	High	Master Protein	Q13509	Tubulin beta-3 chain OS=Homo sapiens OX=9606 GN=TUBB3 PE=1 SV=2	0	206.036	60	23	401	7	450	50.4	4.93	997.39	23	cell cycle OR cell proliferation;cell organization and biogenesis;developmental processes;signal transduction	non-structural extracellular;cytoskeleton;other cell component	signal transduction activity or receptor binding;cytoskeletal activity;other molecular function	Pf00091, Pf03953	10381	ENSG00000258947	TUBB3	A8K854; hsa:10381; Q13509; Q9BTZ0; Q9BW10	Alzheimer's disease and miRNA effects; Pathogenic Escherichia coli infection; Parkin-ubiquitin proteasomal system pathway; Exercise-induced circadian regulation; Alzheimer's disease	Recycling pathway of L1; COPI-dependent Golgi-to-ER retrograde traffic; Separation of Sister Chromatids; The role of GTSE1 in G2/M progression after G2 checkpoint; Translocation of SLC2A4 (GLUT4) to the plasma membrane; Microtubule-dependent trafficking of connexons from Golgi to the plasma membrane; Gap junction assembly; MHC class II antigen presentation; Resolution of Sister Chromatid Cohesion…	35	2	1.729	0.899973	52.42	80.9	119.1	29.2	32.23	Peak Found	High	High	High	High	High	High	High	High	High	High	High	High	High	High
FALSE	High	Master Protein	Q9BUF5	Tubulin beta-6 chain OS=Homo sapiens OX=9606 GN=TUBB6 PE=1 SV=1	0	169.154	59	20	310	9	446	49.8	4.88	757.95	20	cell cycle OR cell proliferation;cell organization and biogenesis	non-structural extracellular;cytoskeleton;other cell component	cytoskeletal activity;other molecular function	Pf00091, Pf03953	84617	ENSG00000176014	TUBB6	B3KM76; hsa:84617; Q9BUF5; Q9HA42	Alzheimer's disease and miRNA effects; Pathogenic Escherichia coli infection; Parkin-ubiquitin proteasomal system pathway; Alzheimer's disease	Recycling pathway of L1; COPI-dependent Golgi-to-ER retrograde traffic; Separation of Sister Chromatids; The role of GTSE1 in G2/M progression after G2 checkpoint; Translocation of SLC2A4 (GLUT4) to the plasma membrane; Microtubule-dependent trafficking of connexons from Golgi to the plasma membrane; Gap junction assembly; MHC class II antigen presentation; Resolution of Sister Chromatid Cohesion…	34	0	2.101	0.68902	51.39	65	135	21.4	22.31	High	High	High	High	High	High	High	High	High	High	High	High	High	High	High
FALSE	High	Master Protein	Q9H4B7	Tubulin beta-1 chain OS=Homo sapiens OX=9606 GN=TUBB1 PE=1 SV=1	0	65.469	16	8	143	3	451	50.3	5.17	360.53	8	cell cycle OR cell proliferation;cell organization and biogenesis	non-structural extracellular;cytoskeleton;other cell component	cytoskeletal activity;other molecular function	Pf00091, Pf03953	81027	ENSG00000101162	TUBB1	hsa:81027; Q9H4B7	Alzheimer's disease and miRNA effects; Pathogenic Escherichia coli infection; Parkin-ubiquitin proteasomal system pathway; Alzheimer's disease	Recycling pathway of L1; COPI-dependent Golgi-to-ER retrograde traffic; Separation of Sister Chromatids; The role of GTSE1 in G2/M progression after G2 checkpoint; Translocation of SLC2A4 (GLUT4) to the plasma membrane; Microtubule-dependent trafficking of connexons from Golgi to the plasma membrane; Gap junction assembly; MHC class II antigen presentation; Resolution of Sister Chromatid Cohesion…	34	0	1.292	0.99034	58.37	75.3	124.7	24.56	90.69	High	High	High	High	High	High	Peak Found	High	Peak Found	Peak Found	Peak Found	High	Peak Found	High	Peak Found
FALSE	High	Master Protein	Q86UX7	Fermitin family homolog 3 OS=Homo sapiens OX=9606 GN=FERMT3 PE=1 SV=1	0	20.3	5	2	15	2	667	75.9	6.98	38.88	2	cell adhesion;cell organization and biogenesis;signal transduction;other biological processes	non-structural extracellular;cytoskeleton;other cell component	signal transduction activity or receptor binding	Pf00169, Pf00373, Pf18124	83706	ENSG00000149781	FERMT3	hsa:83706; Q86UX7; Q8IUA1; Q8N207; Q9BT48	Leukocyte-intrinsic Hippo pathway functions	Platelet degranulation	2	0	1.889	0.821578	23.13	44	156	14.87	71.46	Not Found	Peak Found	Peak Found	Not Found	High	Peak Found	High	High	Peak Found	Peak Found	High	High	High	High	High
FALSE	High	Master Protein	Q99439	Calponin-2 OS=Homo sapiens OX=9606 GN=CNN2 PE=1 SV=4	0	18.008	14	3	16	3	309	33.7	7.33	24.51	3	cell organization and biogenesis;stress response;developmental processes;other biological processes	non-structural extracellular;cytoskeleton;other cell component	cytoskeletal activity;other molecular function	Pf00307, Pf00402	1265	ENSG00000064666	CNN2	A5D8U8; A6NFI4; D6W5X9; hsa:1265; Q92578; Q99439	Myometrial relaxation and contraction pathways; Burn wound healing	Neutrophil degranulation; Gene and protein expression by JAK-STAT signaling after Interleukin-12 stimulation	4	0	1.066	0.968016	63.38	99	101	35.26	92.12	High	High	High	High	High	High	Peak Found	High	Peak Found	Peak Found	High	High	High	High	Peak Found
FALSE	High	Master Protein	O94919	Endonuclease domain-containing 1 protein OS=Homo sapiens OX=9606 GN=ENDOD1 PE=1 SV=2	0.001	4.075	3	1	1	1	500	55	5.71	2.63	1	other metabolic processes	non-structural extracellular;cytosol	nucleic acid binding activity;other molecular function	Pf01223	23052	ENSG00000149218	ENDOD1	A8K6K8; hsa:23052; O94919; Q6GQY5; Q8TAQ8		Platelet degranulation	1	0	1.575	0.979798	70.64	84.5	115.5	15.91	68.07	Peak Found	Peak Found	Peak Found	Peak Found	High	Not Found	Not Found	Peak Found	Peak Found	Not Found	Peak Found	Not Found	Not Found	Not Found	Not Found
FALSE	High	Master Protein	P37802	Transgelin-2 OS=Homo sapiens OX=9606 GN=TAGLN2 PE=1 SV=3	0	54.13	61	10	44	10	199	22.4	8.25	115.57	10	other biological processes	non-structural extracellular;cytosol;cytoskeleton		Pf00307, Pf00402	8407	ENSG00000158710	TAGLN2	E9KL39; hsa:8407; P37802; Q5JRQ6; Q5JRQ7; Q6FGI1; Q9BUH5; Q9H4P0		Platelet degranulation	1	0	1.314	0.999696	67.5	102.1	97.9	44.15	57.39	High	High	High	High	High	High	High	High	High	High	High	High	High	High	High
FALSE	High	Master Protein	Q14195	Dihydropyrimidinase-related protein 3 OS=Homo sapiens OX=9606 GN=DPYSL3 PE=1 SV=1	0	28.469	20	7	10	5	570	61.9	6.49	21.11	7	cell organization and biogenesis;stress response;developmental processes;other biological processes	non-structural extracellular;cytosol;cytoskeleton;ER/Golgi;other cell component	cytoskeletal activity;other molecular function	Pf01979	1809	ENSG00000113657	DPYSL3	B3SXQ8; hsa:1809; Q14195; Q93012		CRMPs in Sema3A signaling	1	0	1.245	0.979798	55.12	78.1	121.9	63.19	64.08	Peak Found	Peak Found	Peak Found	Peak Found	Peak Found	Peak Found	Peak Found	Peak Found	Peak Found	Peak Found	High	Peak Found	High	High	Peak Found
FALSE	High	Master Protein	Q9BZF9	Uveal autoantigen with coiled-coil domains and ankyrin repeats OS=Homo sapiens OX=9606 GN=UACA PE=1 SV=2	0	6.72	2	2	7	2	1416	162.4	7.03	16.27	2	signal transduction;other biological processes	non-structural extracellular;cytosol;cytoskeleton;nucleus		Pf12796	55075	ENSG00000137831	UACA	G3XAG2; hsa:55075; Q14DD3; Q8N3B8; Q96NH6; Q9BZF9; Q9HCL1; Q9NWC6		RHOH GTPase cycle; Regulation of the apoptosome activity	2	0	1.166	0.979798	56.8	92.3	107.7	42.28		Not Found	High	Not Found	High	High	High	Peak Found	High	High	Not Found	Not Found	Not Found	Not Found	Not Found	Not Found
FALSE	High	Master Protein	Q14764	Major vault protein OS=Homo sapiens OX=9606 GN=MVP PE=1 SV=4	0	128.692	40	20	129	20	893	99.3	5.48	307.5	20	transport;signal transduction;other biological processes	non-structural extracellular;cytosol;cytoskeleton;nucleus;other cell component	other molecular function	Pf01505, Pf11978, Pf17794, Pf17795, Pf17796	9961	ENSG00000013364	MVP	hsa:9961; Q14764; Q96BG4; Q9BPW6; Q9BQT1; Q9UBD1	16p11.2 proximal deletion syndrome	Neutrophil degranulation	2	0	1.38	0.979798	55.13	84.6	115.4	24.93	19.62	High	High	High	High	High	High	High	High	High	High	High	High	High	High	High
FALSE	High	Master Protein	Q9NTK5	Obg-like ATPase 1 OS=Homo sapiens OX=9606 GN=OLA1 PE=1 SV=2	0	5.235	4	1	1	1	396	44.7	7.81	2.76	1	other metabolic processes	non-structural extracellular;cytosol;cytoskeleton;nucleus;other cell component	translation activity;other molecular function	Pf01926, Pf06071	29789	ENSG00000138430	OLA1	D7EHM2; hsa:29789; Q5BJD7; Q8NCI8; Q96CU1; Q96SV2; Q9NTK5; Q9P1D3; Q9UNY9; Q9Y6G4		Platelet degranulation	1	0	1.32	0.99034	41.14	86.2	113.8	27.79	36.32	Not Found	High	Not Found	Not Found	Peak Found	Peak Found	Not Found	Peak Found	Not Found	Peak Found	Peak Found	Peak Found	Peak Found	Peak Found	Not Found
FALSE	High	Master Protein	P61160	Actin-related protein 2 OS=Homo sapiens OX=9606 GN=ACTR2 PE=1 SV=1	0	70.361	35	10	60	10	394	44.7	6.74	177.53	10	cell cycle OR cell proliferation;cell organization and biogenesis;stress response;transport;other biological processes	non-structural extracellular;cytosol;cytoskeleton;nucleus;other cytoplasmic organelle;other cell component	cytoskeletal activity;other molecular function	Pf00022	10097	ENSG00000138071	ACTR2	B2RCP5; D6W5F4; E9PF41; hsa:10097; O15142; P61160; Q96C82	Physico-chemical features and toxicity-associated pathways; Embryonic stem cell pluripotency pathways	Regulation of actin dynamics for phagocytic cup formation; FCGR3A-mediated phagocytosis; Neutrophil degranulation; RHO GTPases Activate WASPs and WAVEs; Clathrin-mediated endocytosis; EPHB-mediated forward signaling	8	0	1.237	0.979798	54.86	94	106	14.42	41.06	High	High	High	High	High	High	High	High	High	High	High	High	High	High	High
FALSE	High	Master Protein	P50990	T-complex protein 1 subunit theta OS=Homo sapiens OX=9606 GN=CCT8 PE=1 SV=4	0	30.686	18	7	13	7	548	59.6	5.6	32.4	7	cell organization and biogenesis;transport;other biological processes	non-structural extracellular;cytosol;cytoskeleton;nucleus;other cytoplasmic organelle;other cell component	other molecular function	Pf00118	10694	ENSG00000156261	CCT8	A6NN54; B4DEM7; B4DQH4; hsa:10694; P50990; Q4VBP8	16p11.2 proximal deletion syndrome	Formation of tubulin folding intermediates by CCT/TriC; Neutrophil degranulation; Association of TriC/CCT with target proteins during biosynthesis; Cooperation of PDCL (PhLP1) and TRiC/CCT in G-protein beta folding; Prefoldin mediated transfer of substrate to CCT/TriC; BBSome-mediated cargo-targeting to cilium; Folding of actin by CCT/TriC	8	0	1.316	0.999696	66.27	91.2	108.8	53.28	37.12	Peak Found	High	High	Peak Found	High	Peak Found	Peak Found	Peak Found	Peak Found	High	High	High	High	High	Peak Found
FALSE	High	Master Protein	O15511	Actin-related protein 2/3 complex subunit 5 OS=Homo sapiens OX=9606 GN=ARPC5 PE=1 SV=3	0	10.474	21	2	6	2	151	16.3	5.67	14.41	2	cell organization and biogenesis;developmental processes;other biological processes	non-structural extracellular;cytosol;cytoskeleton;nucleus;other cytoplasmic organelle;other cell component	cytoskeletal activity	Pf04699	10092	ENSG00000162704	ARPC5	A6NEC4; hsa:10092; O15511; Q6PG42	Pathogenic Escherichia coli infection; Regulation of actin cytoskeleton	Regulation of actin dynamics for phagocytic cup formation; FCGR3A-mediated phagocytosis; Neutrophil degranulation; RHO GTPases Activate WASPs and WAVEs; Clathrin-mediated endocytosis; EPHB-mediated forward signaling	8	0	1.442	0.979798	52.54	84.8	115.2	16.29	62.4	High	High	Peak Found	Peak Found	Peak Found	Peak Found	Peak Found	Peak Found	High	High	Peak Found	High	Peak Found	High	Peak Found
FALSE	High	Master Protein	P04350	Tubulin beta-4A chain OS=Homo sapiens OX=9606 GN=TUBB4A PE=1 SV=2	0	246.304	64	24	446	2	444	49.6	4.88	1098.37	24	cell cycle OR cell proliferation;cell organization and biogenesis;other biological processes	non-structural extracellular;cytosol;cytoskeleton;other cell component	cytoskeletal activity;other molecular function	Pf00091, Pf03953	10382	ENSG00000104833	TUBB4A	B3KQP4; hsa:10382; P04350; Q969E5	Alzheimer's disease and miRNA effects; Pathogenic Escherichia coli infection; Parkin-ubiquitin proteasomal system pathway; Alzheimer's disease	Recycling pathway of L1; COPI-dependent Golgi-to-ER retrograde traffic; Separation of Sister Chromatids; The role of GTSE1 in G2/M progression after G2 checkpoint; Translocation of SLC2A4 (GLUT4) to the plasma membrane; Microtubule-dependent trafficking of connexons from Golgi to the plasma membrane; Gap junction assembly; MHC class II antigen presentation; Resolution of Sister Chromatid Cohesion…	40	2	2.414	0.46181	55.69	60.1	139.9	25.49	16.24	High	Peak Found	High	Peak Found	Peak Found	Peak Found	High	Peak Found	Peak Found	High	Peak Found	High	Peak Found	Peak Found	Peak Found
FALSE	High	Master Protein	P68366	Tubulin alpha-4A chain OS=Homo sapiens OX=9606 GN=TUBA4A PE=1 SV=1	0	227.478	58	24	375	5	448	49.9	5.06	934.86	24	cell cycle OR cell proliferation;cell organization and biogenesis	non-structural extracellular;cytosol;cytoskeleton;other cell component	cytoskeletal activity;other molecular function	Pf00091, Pf03953	7277	ENSG00000127824	TUBA4A	A8MUB1; B3KNQ6; hsa:7277; P05215; P68366	Alzheimer's disease and miRNA effects; Pathogenic Escherichia coli infection; Parkin-ubiquitin proteasomal system pathway; Alzheimer's disease	Platelet degranulation ; Prefoldin mediated transfer of substrate to CCT/TriC; MHC class II antigen presentation; RHO GTPases Activate Formins; HCMV Early Events; Recruitment of NuMA to mitotic centrosomes; Regulation of PLK1 Activity at G2/M Transition; Loss of Nlp from mitotic centrosomes; Recruitment of mitotic centrosome proteins and complexes; Anchoring of the basal body to the plasma membra…	41	0	1.499	0.979798	58.78	82.1	117.9	24.73	35.99	High	High	High	High	High	High	High	Peak Found	High	High	Peak Found	High	High	High	High
FALSE	High	Master Protein	P04075	Fructose-bisphosphate aldolase A OS=Homo sapiens OX=9606 GN=ALDOA PE=1 SV=2	0	194.746	73	25	155	25	364	39.4	8.09	436.2	25	cell organization and biogenesis;other metabolic processes;other biological processes	non-structural extracellular;cytosol;cytoskeleton;other cell component	cytoskeletal activity;other molecular function	Pf00274	226	ENSG00000149925	ALDOA	B4DXI7; hsa:226; P04075; Q6FH76; Q6FI10; Q96B15; Q9BWD9; Q9UCN2	VEGFA-VEGFR2 signaling pathway; Clear cell renal cell carcinoma pathways; Aerobic glycolysis; 16p11.2 proximal deletion syndrome; Glycolysis and gluconeogenesis; Sudden infant death syndrome (SIDS) susceptibility pathways	Neutrophil degranulation; Glycolysis; Gluconeogenesis; Platelet degranulation	10	0	0.653	0.338045	75.18	140	60	32.08	34.61	High	High	High	High	High	High	High	High	High	High	High	High	High	High	Peak Found
FALSE	High	Master Protein	P52907	F-actin-capping protein subunit alpha-1 OS=Homo sapiens OX=9606 GN=CAPZA1 PE=1 SV=3	0	50.55	38	7	78	6	286	32.9	5.69	178.5	7	cell organization and biogenesis	non-structural extracellular;cytosol;cytoskeleton;other cell component	cytoskeletal activity	Pf01267	829	ENSG00000116489	CAPZA1	hsa:829; P52907; Q53FQ6; Q6FHD5		Gene and protein expression by JAK-STAT signaling after Interleukin-12 stimulation; MHC class II antigen presentation; COPI-mediated anterograde transport; COPI-independent Golgi-to-ER retrograde traffic; HSP90 chaperone cycle for steroid hormone receptors (SHR) in the presence of ligand; Sensory processing of sound by inner hair cells of the cochlea; Factors involved in megakaryocyte development…	8	0	1.388	0.979798	44.09	91.6	108.4	11.62	48.78	High	High	High	High	High	High	High	High	High	High	High	High	High	High	High
FALSE	High	Master Protein	Q14204	Cytoplasmic dynein 1 heavy chain 1 OS=Homo sapiens OX=9606 GN=DYNC1H1 PE=1 SV=5	0	512.062	27	86	311	86	4646	532.1	6.4	724.25	86	cell cycle OR cell proliferation;cell organization and biogenesis;transport;other biological processes	non-structural extracellular;cytosol;cytoskeleton;other cytoplasmic organelle;other cell component	cytoskeletal activity;other molecular function	Pf03028, Pf08385, Pf08393, Pf12774, Pf12775, Pf12777, Pf12780, Pf12781, Pf17852, Pf18198, Pf18199	1778	ENSG00000197102	DYNC1H1	B0I1R0; hsa:1778; Q14204; Q6DKQ7; Q8WU28; Q92814; Q9Y4G5	Ciliary landscape; Intraflagellar transport proteins binding to dynein	Separation of Sister Chromatids; MHC class II antigen presentation; Resolution of Sister Chromatid Cohesion; HSP90 chaperone cycle for steroid hormone receptors (SHR) in the presence of ligand; Recruitment of NuMA to mitotic centrosomes; RHO GTPases Activate Formins; COPI-mediated anterograde transport; COPI-independent Golgi-to-ER retrograde traffic; HCMV Early Events; Aggrephagy; EML4 and NUDC …	22	0	1.467	0.979798	48.41	91.4	108.6	22.18	35.16	High	High	High	High	High	High	High	High	High	High	High	High	High	High	High
FALSE	High	Master Protein	P68371	Tubulin beta-4B chain OS=Homo sapiens OX=9606 GN=TUBB4B PE=1 SV=1	0	307.801	71	27	525	1	445	49.8	4.89	1360.25	27	cell cycle OR cell proliferation;cell organization and biogenesis;stress response	non-structural extracellular;cytosol;cytoskeleton;other cytoplasmic organelle;other cell component	signal transduction activity or receptor binding;cytoskeletal activity;nucleic acid binding activity;other molecular function	Pf00091, Pf03953	10383	ENSG00000188229	TUBB4B	A2BFA2; hsa:10383; P05217; P68371	Alzheimer's disease and miRNA effects; Pathogenic Escherichia coli infection; Parkin-ubiquitin proteasomal system pathway; Alzheimer's disease	Neutrophil degranulation; Prefoldin mediated transfer of substrate to CCT/TriC; MHC class II antigen presentation; RHO GTPases Activate Formins; HCMV Early Events; Recruitment of NuMA to mitotic centrosomes; Regulation of PLK1 Activity at G2/M Transition; Loss of Nlp from mitotic centrosomes; Recruitment of mitotic centrosome proteins and complexes; Anchoring of the basal body to the plasma membr…	41	9	2.014	0.742511	49.98	63.5	136.5	14.97	19.04	High	Peak Found	Peak Found	Peak Found	High	Peak Found	Not Found	Peak Found	High	High	Peak Found	High	High	Peak Found	Peak Found
FALSE	High	Master Protein	P78371	T-complex protein 1 subunit beta OS=Homo sapiens OX=9606 GN=CCT2 PE=1 SV=4	0	69.391	38	12	41	12	535	57.5	6.46	109.3	12	cell organization and biogenesis;transport;other biological processes	non-structural extracellular;cytosol;cytoskeleton;other cytoplasmic organelle;other cell component	other molecular function	Pf00118	10576	ENSG00000166226	CCT2	A8K402; B5BTY7; B7Z243; B7Z7K4; B7ZAT2; hsa:10576; P78371; Q14D36; Q6IAT3	16p11.2 proximal deletion syndrome	Formation of tubulin folding intermediates by CCT/TriC; Neutrophil degranulation; Association of TriC/CCT with target proteins during biosynthesis; Cooperation of PDCL (PhLP1) and TRiC/CCT in G-protein beta folding; Prefoldin mediated transfer of substrate to CCT/TriC; RHOBTB2 GTPase cycle; RHOBTB1 GTPase cycle; BBSome-mediated cargo-targeting to cilium; Folding of actin by CCT/TriC	10	0	1.475	0.979798	58.7	78.5	121.5	42.63	40.34	High	High	High	High	High	High	Peak Found	Peak Found	Peak Found	High	High	High	High	High	High
FALSE	High	Master Protein	P14618	Pyruvate kinase PKM OS=Homo sapiens OX=9606 GN=PKM PE=1 SV=4	0	406.85	83	44	586	44	531	57.9	7.84	1590.38	44	other metabolic processes;other biological processes	non-structural extracellular;cytosol;ER/Golgi;nucleus;other cell component	nucleic acid binding activity;kinase activity;other molecular function	Pf00224, Pf02887	5315	ENSG00000067225	PKM	A6NFK3; B2R5N8; B3KRY0; B4DFX8; B4DUU6; hsa:5315; P14618; P14786; Q53GK4; Q96E76; Q9BWB5; Q9UCV6; Q9UPF2	Photodynamic therapy-induced HIF-1 survival signaling; Amino acid metabolism; Clear cell renal cell carcinoma pathways; Metabolic reprogramming in colon cancer; Aerobic glycolysis; Glycolysis in senescence; Glucose metabolism in triple-negative breast cancer cells; Glycolysis and gluconeogenesis	Neutrophil degranulation	9	0	1.219	0.979798	54.62	95.2	104.8	11.39	13.8	High	High	High	High	High	High	High	High	High	High	High	High	High	High	High
FALSE	High	Master Protein	O14558	Heat shock protein beta-6 OS=Homo sapiens OX=9606 GN=HSPB6 PE=1 SV=2	0	26.583	37	4	11	4	160	17.1	6.4	24.19	4	other biological processes	non-structural extracellular;cytosol;ER/Golgi;nucleus;other cell component	other molecular function	Pf00011, Pf00525	126393	ENSG00000004776	HSPB6	hsa:126393; O14551; O14558; Q6NVI3; Q96MG9			0	0	0.184	1.64548e-06	74.7	170.8	29.2	83.7	133.17	Peak Found	Peak Found	Peak Found	High	High	High	High	High	Peak Found	Not Found	Peak Found	Peak Found	Peak Found	Not Found	Not Found
FALSE	High	Master Protein	Q86VP6	Cullin-associated NEDD8-dissociated protein 1 OS=Homo sapiens OX=9606 GN=CAND1 PE=1 SV=2	0.001	4.33	2	2	5	2	1230	136.3	5.78	11.03	2	cell organization and biogenesis;protein metabolism;other metabolic processes;other biological processes	non-structural extracellular;cytosol;ER/Golgi;nucleus;other cell component	other molecular function	Pf08623	55832	ENSG00000111530	CAND1	B2RAU3; hsa:55832; O94918; Q6PIY4; Q86VP6; Q8NDJ4; Q96JZ9; Q96T19; Q9BTC4; Q9H0G2; Q9P0H7; Q9UF85	Endoderm differentiation	Neddylation; Neutrophil degranulation; Iron uptake and transport	4	0	1.017	0.903995	52.7	103.9	96.1	49.62	31.92	Not Found	Not Found	Peak Found	Not Found	Peak Found	Peak Found	Not Found	Peak Found	Peak Found	High	High	High	Peak Found	High	Peak Found
FALSE	High	Master Protein	Q12904	Aminoacyl tRNA synthase complex-interacting multifunctional protein 1 OS=Homo sapiens OX=9606 GN=AIMP1 PE=1 SV=2	0.002	3.213	5	1	1	1	312	34.3	8.43	2.32	1	cell-cell signaling;protein metabolism;other metabolic processes;stress response;developmental processes;signal transduction;other biological processes	non-structural extracellular;cytosol;ER/Golgi;nucleus;other cell component	signal transduction activity or receptor binding;nucleic acid binding activity;other molecular function	Pf01588	9255	ENSG00000164022	AIMP1	B3KTR2; B4E1S7; hsa:9255; Q12904; Q6FG28; Q96CQ9	Ciliary landscape	Cytosolic tRNA aminoacylation; Selenoamino acid metabolism	3	0								Not Found	Not Found	Not Found	Not Found	Not Found	Not Found	Not Found	Not Found	Not Found	Not Found	Not Found	Not Found	Not Found	High	Not Found
FALSE	High	Master Protein	P55145	Mesencephalic astrocyte-derived neurotrophic factor OS=Homo sapiens OX=9606 GN=MANF PE=1 SV=3	0.001	3.781	9	1	2	1	182	20.7	8.69	3.78	1	cell organization and biogenesis;stress response;developmental processes;signal transduction;other biological processes	non-structural extracellular;cytosol;ER/Golgi;other cell component	signal transduction activity or receptor binding;other molecular function	Pf10208, Pf20145	7873	ENSG00000145050	MANF	hsa:7873; P55145; Q14CX4; Q86U67; Q96IS4	Orexin receptor pathway	Platelet degranulation	2	0								Not Found	Not Found	Not Found	Not Found	Not Found	Not Found	Not Found	Not Found	Not Found	Not Found	Not Found	High	Not Found	Not Found	Not Found
FALSE	High	Master Protein	P09211	Glutathione S-transferase P OS=Homo sapiens OX=9606 GN=GSTP1 PE=1 SV=2	0	19.325	23	3	7	3	210	23.3	5.64	19.68	3	cell cycle OR cell proliferation;other metabolic processes;stress response;developmental processes;other biological processes	non-structural extracellular;cytosol;mitochondrion;nucleus;other cell component	enzyme regulator activity;other molecular function	Pf02798, Pf14497	2950	ENSG00000084207	GSTP1	hsa:2950; O00460; P09211; Q15690; Q5TZY3	Nuclear receptors meta-pathway; NRF2 pathway; Photodynamic therapy-induced NFE2L2 (NRF2) survival signaling; Exercise-induced circadian regulation; Arachidonate epoxygenase / epoxide hydrolase; Metapathway biotransformation Phase I and II	Neutrophil degranulation; Detoxification of Reactive Oxygen Species; Paracetamol ADME; Glutathione conjugation	10	0	0.913	0.822292	51.05	109.5	90.5	37.56	38.69	Peak Found	Peak Found	Peak Found	Peak Found	Peak Found	Peak Found	Peak Found	High	Peak Found	Peak Found	High	High	High	High	High
FALSE	High	Master Protein	P30041	Peroxiredoxin-6 OS=Homo sapiens OX=9606 GN=PRDX6 PE=1 SV=3	0	21.456	25	3	16	3	224	25	6.38	45.83	3	other metabolic processes;stress response;other biological processes	non-structural extracellular;cytosol;mitochondrion;nucleus;other cytoplasmic organelle;other cell component	other molecular function	Pf00578, Pf10417	9588	ENSG00000117592	PRDX6	A8JZY7; hsa:9588; P30041; P32077; Q5TAH4; Q5ZEZ8	Nuclear receptors meta-pathway; NRF2 pathway; VEGFA-VEGFR2 signaling pathway	Neutrophil degranulation; Detoxification of Reactive Oxygen Species	5	0	1.123	0.979798	49.44	82.4	117.6	50.33	44.35	High	High	High	High	High	High	Peak Found	High	Peak Found	High	High	High	High	High	Peak Found
FALSE	High	Master Protein	P41250	Glycine--tRNA ligase OS=Homo sapiens OX=9606 GN=GARS1 PE=1 SV=3	0	10.721	5	2	4	2	739	83.1	7.03	11.33	2	protein metabolism;RNA metabolism OR transcription;other metabolic processes	non-structural extracellular;cytosol;mitochondrion;other cell component	other molecular function	Pf00458, Pf00587, Pf03129	2617	ENSG00000106105	GARS1	A0A090N8G0; B3KQA2; B4DIA0; hsa:2617; P41250; Q969Y1		Cytosolic tRNA aminoacylation; Mitochondrial tRNA aminoacylation	2	0	0.847	0.713882	46.3	110	90	50.85	25.01	Peak Found	High	Peak Found	Not Found	Peak Found	High	Not Found	Peak Found	Not Found	Peak Found	High	Peak Found	High	Peak Found	Peak Found
FALSE	High	Master Protein	P13489	Ribonuclease inhibitor OS=Homo sapiens OX=9606 GN=RNH1 PE=1 SV=2	0	54.338	42	10	24	10	461	49.9	4.82	65.08	10	RNA metabolism OR transcription;other metabolic processes;other biological processes	non-structural extracellular;cytosol;nucleus	enzyme regulator activity	Pf13516, Pf18779	6050	ENSG00000023191; ENSG00000276230	RNH1	hsa:6050; P13489; Q8IZK8; Q96FD7; Q9BQ80; Q9UDK6			0	0	1.882	0.823049	71.09	66	134	104.8	153.01	Peak Found	Peak Found	High	Not Found	Peak Found	Peak Found	Peak Found	High	High	High	High	High	High	High	High
FALSE	High	Master Protein	Q16778	Histone H2B type 2-E OS=Homo sapiens OX=9606 GN=H2BC21 PE=1 SV=3	0	65.481	60	11	231	2	126	13.9	10.32	442.37	11	cell organization and biogenesis;stress response	non-structural extracellular;cytosol;nucleus;other cell component	nucleic acid binding activity;other molecular function	Pf00125	8349	ENSG00000184678	H2BC21	A3KMC7; A8K110; hsa:8349; Q16778; Q4KMY1; Q5QNX0; Q9UE88		HCMV Early Events; Ub-specific processing proteases; RUNX1 regulates transcription of genes involved in differentiation of HSCs; Deposition of new CENPA-containing nucleosomes at the centromere; B-WICH complex positively regulates rRNA expression; Recruitment and ATM-mediated phosphorylation of repair and signaling proteins at DNA double strand breaks; NoRC negatively regulates rRNA expression; A…	42	11	1.805	0.845986	92.6	81.6	118.4	25.62	59.1	High	Peak Found	High	Peak Found	High	Peak Found	High	Peak Found	High	Peak Found	High	High	High	High	High
FALSE	High	Master Protein	Q13200	26S proteasome non-ATPase regulatory subunit 2 OS=Homo sapiens OX=9606 GN=PSMD2 PE=1 SV=3	0	33.368	13	7	16	7	908	100.1	5.2	28.87	7	protein metabolism;other metabolic processes;other biological processes	non-structural extracellular;cytosol;nucleus;other cell component	enzyme regulator activity	Pf01851, Pf17781, Pf18051	5708	ENSG00000175166	PSMD2	B4DX07; B4DXY1; E7EW34; E9PCS3; hsa:5708; Q12932; Q13200; Q15321; Q53XQ4; Q96I12	Proteasome degradation; Alzheimer's disease and miRNA effects; TNF-alpha signaling pathway; Parkin-ubiquitin proteasomal system pathway; Alzheimer's disease	Separation of Sister Chromatids; The role of GTSE1 in G2/M progression after G2 checkpoint; FCERI mediated NF-kB activation; Downstream TCR signaling; Antigen processing: Ubiquitination & Proteasome degradation; Activation of NF-kappaB in B cells; Oxygen-dependent proline hydroxylation of Hypoxia-inducible Factor Alpha; ER-Phagosome pathway; Cross-presentation of soluble exogenous antigens (endos…	64	0	1.642	0.954447	48.3	65	135	52.29	80.72	Peak Found	High	High	High	High	Peak Found	Peak Found	Peak Found	Peak Found	High	High	High	High	High	High
FALSE	High	Master Protein	P51665	26S proteasome non-ATPase regulatory subunit 7 OS=Homo sapiens OX=9606 GN=PSMD7 PE=1 SV=2	0	26.1	13	2	5	2	324	37	6.77	15.27	2	protein metabolism;other metabolic processes	non-structural extracellular;cytosol;nucleus;other cell component	other molecular function	Pf01398, Pf13012	5713	ENSG00000103035	PSMD7	D3DWS9; hsa:5713; P51665; Q6PKI2; Q96E97	Proteasome degradation; Alzheimer's disease and miRNA effects; Parkin-ubiquitin proteasomal system pathway; Ciliary landscape; Alzheimer's disease	Separation of Sister Chromatids; The role of GTSE1 in G2/M progression after G2 checkpoint; FCERI mediated NF-kB activation; Downstream TCR signaling; Antigen processing: Ubiquitination & Proteasome degradation; Activation of NF-kappaB in B cells; Oxygen-dependent proline hydroxylation of Hypoxia-inducible Factor Alpha; ER-Phagosome pathway; Cross-presentation of soluble exogenous antigens (endos…	64	0	1.784	0.857078	68.3	79.8	120.2	150.64	46.14	Peak Found	High	High	Peak Found	Peak Found	Peak Found	Peak Found	High	Not Found	Peak Found	High	High	Peak Found	Peak Found	Peak Found
FALSE	High	Master Protein	P07741	Adenine phosphoribosyltransferase OS=Homo sapiens OX=9606 GN=APRT PE=1 SV=2	0	19.871	26	3	4	3	180	19.6	6.02	9.46	3	other metabolic processes;transport;other biological processes	non-structural extracellular;cytosol;nucleus;other cell component	other molecular function	Pf00156	353	ENSG00000198931	APRT	G5E9J2; hsa:353; P07741; Q3KP55; Q68DF9		Neutrophil degranulation; Purine salvage; Defective APRT disrupts adenine salvage	3	0	1.376	0.99034	34.54	96.7	103.3	45.19	49.84	Peak Found	High	High	Peak Found	Peak Found	Peak Found	Peak Found	Not Found	Peak Found	Peak Found	Peak Found	High	Peak Found	Peak Found	Peak Found
FALSE	High	Master Protein	P12956	X-ray repair cross-complementing protein 6 OS=Homo sapiens OX=9606 GN=XRCC6 PE=1 SV=2	0	16.138	10	4	6	4	609	69.8	6.64	5.53	4	cell organization and biogenesis;DNA metabolism;other metabolic processes;stress response;other biological processes	non-structural extracellular;cytosol;nucleus;other cell component	nucleic acid binding activity;other molecular function	Pf02037, Pf02735, Pf03730, Pf03731	2547	ENSG00000196419	XRCC6	B1AHC8; hsa:2547; P12956; Q6FG89; Q9UCQ2; Q9UCQ3	Non-homologous end joining; DNA repair pathways, full network	Neutrophil degranulation; Nonhomologous End-Joining (NHEJ); 2-LTR circle formation; Cytosolic sensors of pathogen-associated DNA ; IRF3-mediated induction of type I IFN	7	0	1.168	0.979798	70.14	74.7	125.3	68.27	46.42	Peak Found	High	Peak Found	Peak Found	Peak Found	Peak Found	Peak Found	Peak Found	Peak Found	Peak Found	High	High	High	Peak Found	Peak Found
FALSE	High	Master Protein	O43242	26S proteasome non-ATPase regulatory subunit 3 OS=Homo sapiens OX=9606 GN=PSMD3 PE=1 SV=2	0	6.899	5	2	3	2	534	60.9	8.44	4.24	2	protein metabolism;other metabolic processes;other biological processes	non-structural extracellular;cytosol;nucleus;other cell component	enzyme regulator activity	Pf01399, Pf08375	5709	ENSG00000108344	PSMD3	B3KMW9; B4DT72; hsa:5709; O43242; Q96EI2; Q9BQA4	Proteasome degradation; Alzheimer's disease and miRNA effects; Parkin-ubiquitin proteasomal system pathway; Alzheimer's disease	Separation of Sister Chromatids; The role of GTSE1 in G2/M progression after G2 checkpoint; FCERI mediated NF-kB activation; Downstream TCR signaling; Antigen processing: Ubiquitination & Proteasome degradation; Activation of NF-kappaB in B cells; Oxygen-dependent proline hydroxylation of Hypoxia-inducible Factor Alpha; ER-Phagosome pathway; Cross-presentation of soluble exogenous antigens (endos…	63	0	1.754	0.906214	26.78	73.2	126.8	14.41	32.15	Not Found	Not Found	Peak Found	Peak Found	Peak Found	Peak Found	Not Found	Peak Found	Peak Found	Peak Found	High	High	Peak Found	High	Peak Found
FALSE	High	Master Protein	O00232	26S proteasome non-ATPase regulatory subunit 12 OS=Homo sapiens OX=9606 GN=PSMD12 PE=1 SV=3	0	6.573	3	1	1	1	456	52.9	7.65	2.79	1	protein metabolism;other metabolic processes	non-structural extracellular;cytosol;nucleus;other cell component		Pf01399, Pf18098	5718	ENSG00000197170	PSMD12	A6NP15; hsa:5718; O00232; Q53HA2; Q6P053	Proteasome degradation; Alzheimer's disease and miRNA effects; Parkin-ubiquitin proteasomal system pathway; Ciliary landscape; Alzheimer's disease	Separation of Sister Chromatids; The role of GTSE1 in G2/M progression after G2 checkpoint; FCERI mediated NF-kB activation; Downstream TCR signaling; Antigen processing: Ubiquitination & Proteasome degradation; Activation of NF-kappaB in B cells; Oxygen-dependent proline hydroxylation of Hypoxia-inducible Factor Alpha; ER-Phagosome pathway; Cross-presentation of soluble exogenous antigens (endos…	64	0	1.534	0.979798	31.82	78.9	121.1	11.55	35.6	Not Found	Peak Found	Peak Found	Not Found	Peak Found	Not Found	Not Found	Not Found	Not Found	Peak Found	Peak Found	Peak Found	High	Peak Found	Not Found
FALSE	High	Master Protein	Q15008	26S proteasome non-ATPase regulatory subunit 6 OS=Homo sapiens OX=9606 GN=PSMD6 PE=1 SV=1	0	6.49	5	1	2	1	389	45.5	5.62	6.14	1	protein metabolism;other metabolic processes;other biological processes	non-structural extracellular;cytosol;nucleus;other cell component	enzyme regulator activity	Pf01399, Pf10602	9861	ENSG00000163636	PSMD6	A8K2E0; E9PHI9; hsa:9861; Q15008; Q6UV22	Proteasome degradation; Alzheimer's disease and miRNA effects; Parkin-ubiquitin proteasomal system pathway; Alzheimer's disease	Neutrophil degranulation; Ub-specific processing proteases; Regulation of RAS by GAPs; ER-Phagosome pathway; Regulation of expression of SLITs and ROBOs; RUNX1 regulates transcription of genes involved in differentiation of HSCs; UCH proteinases; AUF1 (hnRNP D0) binds and destabilizes mRNA; FCERI mediated NF-kB activation; Downstream TCR signaling; Antigen processing: Ubiquitination & Proteasome …	63	0	1.571	0.979798	74.19	71.8	128.2	19.28	58.32	Not Found	Peak Found	Peak Found	Not Found	Peak Found	Not Found	Not Found	Not Found	Not Found	High	Peak Found	High	Peak Found	Peak Found	Peak Found
FALSE	High	Master Protein	O00487	26S proteasome non-ATPase regulatory subunit 14 OS=Homo sapiens OX=9606 GN=PSMD14 PE=1 SV=1	0	6.014	5	1	1	1	310	34.6	6.52	2.82	1	protein metabolism;DNA metabolism;other metabolic processes;stress response;other biological processes	non-structural extracellular;cytosol;nucleus;other cell component	enzyme regulator activity;other molecular function	Pf01398, Pf13012	10213	ENSG00000115233	PSMD14	B3KNW2; hsa:10213; O00176; O00487	Alzheimer's disease and miRNA effects; Parkin-ubiquitin proteasomal system pathway; Alzheimer's disease	Separation of Sister Chromatids; The role of GTSE1 in G2/M progression after G2 checkpoint; FCERI mediated NF-kB activation; Downstream TCR signaling; Antigen processing: Ubiquitination & Proteasome degradation; Activation of NF-kappaB in B cells; Oxygen-dependent proline hydroxylation of Hypoxia-inducible Factor Alpha; ER-Phagosome pathway; Cross-presentation of soluble exogenous antigens (endos…	63	0	1.823	0.947419	54.32	67.1	132.9	55.49	43.13	Not Found	Peak Found	Peak Found	Not Found	Peak Found	Peak Found	Peak Found	Not Found	Peak Found	Peak Found	Peak Found	Peak Found	Peak Found	High	Peak Found
FALSE	High	Master Protein	O00231	26S proteasome non-ATPase regulatory subunit 11 OS=Homo sapiens OX=9606 GN=PSMD11 PE=1 SV=3	0	5.772	6	2	2	2	422	47.4	6.48	4.02	2	cell organization and biogenesis;protein metabolism;other metabolic processes;other biological processes	non-structural extracellular;cytosol;nucleus;other cell component	other molecular function	Pf01399, Pf18055, Pf18503	5717	ENSG00000108671	PSMD11	A8K3I7; E1P663; hsa:5717; O00231; O00495; Q53FT5	Proteasome degradation; Parkin-ubiquitin proteasomal system pathway; VEGFA-VEGFR2 signaling pathway	Separation of Sister Chromatids; The role of GTSE1 in G2/M progression after G2 checkpoint; FCERI mediated NF-kB activation; Downstream TCR signaling; Antigen processing: Ubiquitination & Proteasome degradation; Activation of NF-kappaB in B cells; Oxygen-dependent proline hydroxylation of Hypoxia-inducible Factor Alpha; ER-Phagosome pathway; Cross-presentation of soluble exogenous antigens (endos…	62	0	0.543	0.14722	23.16	129.6	70.4	21.83		Not Found	Not Found	Peak Found	Not Found	High	Not Found	Not Found	Not Found	Not Found	Not Found	Not Found	High	Peak Found	Not Found	Not Found
FALSE	High	Master Protein	P10599	Thioredoxin OS=Homo sapiens OX=9606 GN=TXN PE=1 SV=3	0.001	3.873	11	1	1	1	105	11.7	4.92	2.38	1	other biological processes	non-structural extracellular;cytosol;nucleus;other cell component	other molecular function	Pf00085	7295	ENSG00000136810	TXN	B1ALW1; hsa:7295; O60744; P10599; Q53X69; Q96KI3; Q9UDG5	Selenium micronutrient network; Folic acid network; Selenium micronutrient network ; Folic acid network; Selenium micronutrient network; TNF-alpha signaling pathway; Complement system; Nuclear receptors meta-pathway; NRF2 pathway; VEGFA-VEGFR2 signaling pathway	Oxidative Stress Induced Senescence; Detoxification of Reactive Oxygen Species; TP53 Regulates Metabolic Genes; Interconversion of nucleotide di- and triphosphates; The NLRP3 inflammasome; Purinergic signaling in leishmaniasis infection; Regulation of FOXO transcriptional activity by acetylation; Protein repair	18	0	3.157	0.158317	43.84	48.1	151.9	40.34	25.32	Not Found	Peak Found	Peak Found	Not Found	Not Found	Not Found	Not Found	Not Found	Peak Found	Not Found	Peak Found	Not Found	High	Peak Found	Not Found
FALSE	High	Master Protein	Q9UNM6	26S proteasome non-ATPase regulatory subunit 13 OS=Homo sapiens OX=9606 GN=PSMD13 PE=1 SV=2	0.001	3.684	6	1	4	1	376	42.9	5.81	2.19	1	cell cycle OR cell proliferation;cell organization and biogenesis;protein metabolism;other metabolic processes	non-structural extracellular;cytosol;nucleus;other cell component	other molecular function	Pf01399	5719	ENSG00000185627	PSMD13	B3KT15; hsa:5719; O75831; Q53XU2; Q9UNM6; Q9UNV3	Proteasome degradation; Alzheimer's disease and miRNA effects; Parkin-ubiquitin proteasomal system pathway; Ciliary landscape; Alzheimer's disease	Separation of Sister Chromatids; The role of GTSE1 in G2/M progression after G2 checkpoint; FCERI mediated NF-kB activation; Downstream TCR signaling; Antigen processing: Ubiquitination & Proteasome degradation; Activation of NF-kappaB in B cells; Oxygen-dependent proline hydroxylation of Hypoxia-inducible Factor Alpha; ER-Phagosome pathway; Cross-presentation of soluble exogenous antigens (endos…	64	0	2.452	0.647422	97.28	57.8	142.2	53.61	67.53	Peak Found	Not Found	Peak Found	Not Found	High	Peak Found	Not Found	Not Found	Peak Found	Peak Found	High	Peak Found	Peak Found	High	High
FALSE	High	Master Protein	P17980	26S proteasome regulatory subunit 6A OS=Homo sapiens OX=9606 GN=PSMC3 PE=1 SV=3	0.002	3.183	3	1	1	1	439	49.2	5.24	2.43	1	protein metabolism;other metabolic processes;other biological processes	non-structural extracellular;cytosol;nucleus;other cell component	other molecular function	Pf00004, Pf16450, Pf17862	5702	ENSG00000165916	PSMC3	B2R8V1; hsa:5702; P17980; Q3B757; Q3B865; Q53HU5; Q6GPG8; Q6IBS1; Q96HD3	Proteasome degradation; Alzheimer's disease and miRNA effects; Parkin-ubiquitin proteasomal system pathway; Alzheimer's disease	Separation of Sister Chromatids; The role of GTSE1 in G2/M progression after G2 checkpoint; FCERI mediated NF-kB activation; Downstream TCR signaling; Antigen processing: Ubiquitination & Proteasome degradation; Activation of NF-kappaB in B cells; Oxygen-dependent proline hydroxylation of Hypoxia-inducible Factor Alpha; ER-Phagosome pathway; Cross-presentation of soluble exogenous antigens (endos…	63	0	1.861	0.834408	57.53	68.8	131.2	33.37	44.47	Not Found	Peak Found	Peak Found	Peak Found	Peak Found	Peak Found	Not Found	Peak Found	Peak Found	Not Found	Peak Found	High	Peak Found	Peak Found	Not Found
FALSE	High	Master Protein	P53396	ATP-citrate synthase OS=Homo sapiens OX=9606 GN=ACLY PE=1 SV=3	0	50.738	13	10	32	10	1101	120.8	7.33	60.35	10	other metabolic processes	non-structural extracellular;cytosol;nucleus;other cytoplasmic organelle;other cell component	other molecular function	Pf00285, Pf00549, Pf02629, Pf16114	47	ENSG00000131473	ACLY	B4DIM0; B4E3P0; hsa:47; P53396; Q13037; Q9BRL0	Sterol regulatory element-binding proteins (SREBP) signaling; TCA cycle and deficiency of pyruvate dehydrogenase complex (PDHc); Fatty acid biosynthesis; Amino acid metabolism; Lipid metabolism pathway; Clear cell renal cell carcinoma pathways; Metabolic reprogramming in colon cancer	Neutrophil degranulation; ChREBP activates metabolic gene expression; Fatty acyl-CoA biosynthesis	10	0	1.134	0.979798	52.73	95.1	104.9	57.71	32.24	Peak Found	High	High	High	High	High	Peak Found	High	Peak Found	Peak Found	High	High	High	High	High
FALSE	High	Master Protein	Q99460	26S proteasome non-ATPase regulatory subunit 1 OS=Homo sapiens OX=9606 GN=PSMD1 PE=1 SV=2	0.001	5.201	2	1	1	1	953	105.8	5.39	2.79	1	protein metabolism;other metabolic processes;other biological processes	non-structural extracellular;cytosol;nucleus;other cytoplasmic organelle;other cell component	enzyme regulator activity;other molecular function	Pf01851, Pf13646, Pf18004	5707	ENSG00000173692	PSMD1	B8ZZH9; hsa:5707; Q24JU0; Q53TI2; Q6GMU5; Q6P2P4; Q6PJM7; Q6PKG9; Q86VU1; Q8IV79; Q99460	Proteasome degradation; Alzheimer's disease and miRNA effects; Parkin-ubiquitin proteasomal system pathway; Alzheimer's disease	Separation of Sister Chromatids; The role of GTSE1 in G2/M progression after G2 checkpoint; FCERI mediated NF-kB activation; Downstream TCR signaling; Antigen processing: Ubiquitination & Proteasome degradation; Activation of NF-kappaB in B cells; Oxygen-dependent proline hydroxylation of Hypoxia-inducible Factor Alpha; ER-Phagosome pathway; Cross-presentation of soluble exogenous antigens (endos…	63	0								Not Found	Not Found	Not Found	Not Found	Not Found	Not Found	Not Found	Not Found	Not Found	Not Found	High	Not Found	Not Found	Not Found	Not Found
FALSE	High	Master Protein	P18669	Phosphoglycerate mutase 1 OS=Homo sapiens OX=9606 GN=PGAM1 PE=1 SV=2	0	27.121	16	4	11	4	254	28.8	7.18	37	4	other metabolic processes;other biological processes	non-structural extracellular;cytosol;other cell component	other molecular function	Pf00300	5223	ENSG00000171314	PGAM1	hsa:5223; P18669; Q9BWC0	Cori cycle; Metabolic reprogramming in colon cancer; Glycolysis and gluconeogenesis	Neutrophil degranulation; Glycolysis; Gluconeogenesis	6	0	0.69	0.367289	63.36	139	61	44.03	63.3	High	High	Peak Found	High	High	High	Peak Found	High	High	Peak Found	Peak Found	High	Peak Found	Peak Found	High
FALSE	High	Master Protein	P17858	ATP-dependent 6-phosphofructokinase, liver type OS=Homo sapiens OX=9606 GN=PFKL PE=1 SV=6	0	20.136	6	3	6	1	780	85	7.5	15.47	3	other metabolic processes;other biological processes	non-structural extracellular;cytosol;other cell component	kinase activity;other molecular function	Pf00365	5211	ENSG00000141959	PFKL	hsa:5211; P17858; Q96A64; Q96IH4; Q9BR91	Photodynamic therapy-induced HIF-1 survival signaling; Clear cell renal cell carcinoma pathways; Metabolic reprogramming in colon cancer; Insulin signaling; Disorders of fructose metabolism; Glycolysis and gluconeogenesis	Neutrophil degranulation; Glycolysis	8	0	0.863	0.739151	22.71	107.7	92.3	36.42	9.92	Not Found	Not Found	Peak Found	Not Found	Peak Found	Peak Found	Not Found	Not Found	Not Found	Not Found	High	Peak Found	Not Found	Not Found	Not Found
FALSE	High	Master Protein	P22392	Nucleoside diphosphate kinase B OS=Homo sapiens OX=9606 GN=NME2 PE=1 SV=1	0	15.002	35	4	7	4	152	17.3	8.41	11.76	4	cell adhesion;protein metabolism;other metabolic processes;signal transduction;other biological processes	non-structural extracellular;cytosol;other cell component	nucleic acid binding activity;kinase activity;other molecular function	Pf00334	4831; 654364	ENSG00000243678	NME2	A8MWA3; hsa:4831; hsa:654364; P22392; Q1WM23; Q6LCT6	Pyrimidine metabolism	Neutrophil degranulation; Interconversion of nucleotide di- and triphosphates; Azathioprine ADME	4	0	0.843	0.727969	65.95	126.8	73.2	59.67	60.89	High	High	High	High	High	High	Peak Found	Peak Found	Peak Found	Peak Found	High	Peak Found	Peak Found	Peak Found	Peak Found
FALSE	High	Master Protein	P02774	Vitamin D-binding protein OS=Homo sapiens OX=9606 GN=GC PE=1 SV=2	0	29.065	12	6	17	6	474	52.9	5.45	44.42	6	other metabolic processes;transport	non-structural extracellular;cytosol;other cytoplasmic organelle;other cell component	transporter activity;cytoskeletal activity;other molecular function	Pf00273, Pf09164	2638	ENSG00000145321	GC	B4DPP2; D6RAK8; hsa:2638; P02774; Q16309; Q16310; Q53F31; Q6GTG1	Vitamin D metabolism	Vitamin D (calciferol) metabolism	2	0	6.552	0.000388609	126.93	6.9	193.1	113.71	134.5	Peak Found	Peak Found	High	Peak Found	High	Peak Found	Not Found	Peak Found	Peak Found	High	Peak Found	Peak Found	Not Found	Not Found	High
FALSE	High	Master Protein	P01584	Interleukin-1 beta OS=Homo sapiens OX=9606 GN=IL1B PE=1 SV=2	0	8.226	11	2	6	2	269	30.7	4.83	8.62	2	cell adhesion;cell-cell signaling;other metabolic processes;stress response;developmental processes;signal transduction;other biological processes	non-structural extracellular;cytosol;other cytoplasmic organelle;other cell component	signal transduction activity or receptor binding;other molecular function	Pf00340, Pf02394	3553	ENSG00000125538	IL1B	hsa:3553; P01584; Q53X59; Q53XX2; Q7M4S7; Q7RU01; Q96HE5; Q9UCT6	Nucleotide-binding oligomerization domain (NOD) pathway; Serotonin transporter activity; Selenium micronutrient network; Vitamin B12 metabolism; Folate metabolism; IL-1 signaling pathway; Leptin signaling pathway; Alzheimer's disease and miRNA effects; Allograft rejection; Spinal cord injury; IL1 and megakaryocytes in obesity; Aryl hydrocarbon receptor pathway; Nuclear receptors meta-pathway; Myo…	Interleukin-1 signaling; Interleukin-4 and Interleukin-13 signaling; Purinergic signaling in leishmaniasis infection; Interleukin-10 signaling; Pyroptosis; Interleukin-1 processing; CLEC7A/inflammasome pathway	54	0	3.516	0.121412	78.2	32.6	167.4	8.01	70.95	Not Found	Peak Found	Not Found	Not Found	Peak Found	Not Found	Not Found	Not Found	Peak Found	High	High	High	Peak Found	High	High
FALSE	High	Master Protein	P62891	60S ribosomal protein L39 OS=Homo sapiens OX=9606 GN=RPL39 PE=1 SV=2	0.002	3.138	20	1	6	1	51	6.4	12.56	12.46	1	protein metabolism;other metabolic processes;stress response	non-structural extracellular;cytosol;translational apparatus	nucleic acid binding activity;other molecular function	Pf00832	6170	ENSG00000198918	RPL39	hsa:6170; P02404; P39025; P62891; Q9BYF2	Cytoplasmic ribosomal proteins	Regulation of expression of SLITs and ROBOs; L13a-mediated translational silencing of Ceruloplasmin expression; Formation of a pool of free 40S subunits; GTP hydrolysis and joining of the 60S ribosomal subunit; SRP-dependent cotranslational protein targeting to membrane; Major pathway of rRNA processing in the nucleolus and cytosol; Nonsense Mediated Decay (NMD) enhanced by the Exon Junction Comp…	14	0	1.089	0.969955	37.11	93.1	106.9	111.9	23.29	Not Found	Not Found	Not Found	Not Found	High	High	Not Found	High	Peak Found	Not Found	High	High	Not Found	High	Peak Found
FALSE	High	Master Protein	P37108	Signal recognition particle 14 kDa protein OS=Homo sapiens OX=9606 GN=SRP14 PE=1 SV=2	0	9.605	11	1	4	1	136	14.6	10.04	13	1	transport	non-structural extracellular;cytosol;translational apparatus;nucleus;other cell component	nucleic acid binding activity;other molecular function	Pf02290	6727	ENSG00000140319	SRP14	B5BUF5; hsa:6727; P37108; Q6B0K5; Q96Q14		Neutrophil degranulation; SRP-dependent cotranslational protein targeting to membrane	2	0	1.238	0.979798	44.57	89.2	110.8	33.93	27.71	Peak Found	Peak Found	Peak Found	High	High	Peak Found	Peak Found	High	Peak Found	Peak Found	Peak Found	Peak Found	Peak Found	Peak Found	High
FALSE	High	Master Protein	P69905	Hemoglobin subunit alpha OS=Homo sapiens OX=9606 GN=HBA1 PE=1 SV=2	0	43.239	35	5	135	5	142	15.2	8.68	270.68	5	other metabolic processes;stress response;transport;other biological processes	non-structural extracellular;cytosol;translational apparatus;other cell component	other molecular function	Pf00042	3039; 3040	ENSG00000188536; ENSG00000206172	HBA1; HBA2	hsa:3039; hsa:3040; P01922; P69905; Q1HDT5; Q3MIF5; Q53F97; Q96KF1; Q9NYR7; Q9UCM0	Selenium micronutrient network; Vitamin B12 metabolism; Folate metabolism; Effects of nitric oxide	Heme signaling; Cytoprotection by HMOX1; Scavenging of heme from plasma; Erythrocytes take up carbon dioxide and release oxygen; Erythrocytes take up oxygen and release carbon dioxide	9	0	1.469	0.979798	70.07	92.1	107.9	23.29	90.81	High	High	High	High	High	High	High	High	High	High	High	High	High	High	High
FALSE	High	Master Protein	P62861	40S ribosomal protein S30 OS=Homo sapiens OX=9606 GN=FAU PE=1 SV=1	0	11.912	32	3	19	3	59	6.6	12.15	36.89	3	protein metabolism;other metabolic processes;stress response	non-structural extracellular;cytosol;translational apparatus;other cell component	other molecular function	Pf04758		ENSCHIG00000017446; ENSJHYG00000000624; ENSLLEG00000000574	Fau; FAU	A0A452F0A8; A0A7L0YXB0; A0A8C5IE60; A0A8C5LQJ8; P0C2F0; P62860; P62862; P62863; P62864; P62866; P62867; Q05472; Q5RC12; Q8HYI8; Q920W7; Q95261; Q9JJ24			0	0	1.732	0.89675	68.52	74.3	125.7	26.62	74.8	High	Peak Found	High	High	High	High	High	High	High	High	High	High	High	High	High
FALSE	High	Master Protein	Q8N6G6	ADAMTS-like protein 1 OS=Homo sapiens OX=9606 GN=ADAMTSL1 PE=1 SV=4	0	111.739	17	16	50	16	1762	193.3	7.8	128.2	16	cell organization and biogenesis	non-structural extracellular;ER/Golgi	other molecular function	Pf00090, Pf05986, Pf07679, Pf08686, Pf13927, Pf19030, Pf19236	92949	ENSG00000178031	ADAMTSL1	A6PVN1; A8K7E1; hsa:92949; Q496M6; Q496M8; Q5T708; Q5VZT8; Q8N6G6; Q8NAI9; Q96RW4; Q9BXY3		Defective B3GALTL causes PpS; O-glycosylation of TSR domain-containing proteins	2	0	0.737	0.514176	72.6	122.4	77.6	44.75	39.95	Peak Found	High	High	High	High	High	High	High	High	Peak Found	High	High	High	High	High
FALSE	High	Master Protein	P19823	Inter-alpha-trypsin inhibitor heavy chain H2 OS=Homo sapiens OX=9606 GN=ITIH2 PE=1 SV=2	0	60.877	12	10	63	10	946	106.4	6.86	154.17	10	other metabolic processes;other biological processes	non-structural extracellular;ER/Golgi	enzyme regulator activity;other molecular function	Pf00092, Pf06668, Pf08487	3698	ENSG00000151655	ITIH2	hsa:3698; P19823; Q14659; Q15484; Q5T986		Regulation of Insulin-like Growth Factor (IGF) transport and uptake by Insulin-like Growth Factor Binding Proteins (IGFBPs); Post-translational protein phosphorylation	2	0	2.921	0.215516	106.27	54.5	145.5	47.5	110.7	High	High	High	High	High	High	High	High	High	High	High	High	High	High	High
FALSE	High	Master Protein	P05546	Heparin cofactor 2 OS=Homo sapiens OX=9606 GN=SERPIND1 PE=1 SV=3	0	7.66	4	1	1	1	499	57	6.9	3.23	1	stress response;other biological processes	non-structural extracellular;ER/Golgi	enzyme regulator activity;other molecular function	Pf00079	3053	ENSG00000099937	SERPIND1	B2RAI1; D3DX34; hsa:3053; P05546; Q6IBZ5	22q11.2 copy number variation syndrome; Complement and coagulation cascades	Regulation of Insulin-like Growth Factor (IGF) transport and uptake by Insulin-like Growth Factor Binding Proteins (IGFBPs); Post-translational protein phosphorylation; Intrinsic Pathway of Fibrin Clot Formation; Common Pathway of Fibrin Clot Formation	6	0	1.828	0.946427	107.39	70.7	129.3		82.96	Peak Found	Not Found	Not Found	Not Found	Not Found	Not Found	Not Found	Not Found	Not Found	Peak Found	Not Found	Not Found	Not Found	Not Found	Not Found
FALSE	High	Master Protein	P22692	Insulin-like growth factor-binding protein 4 OS=Homo sapiens OX=9606 GN=IGFBP4 PE=1 SV=2	0.001	3.432	6	1	2	1	258	27.9	7.15	3.26	1	cell cycle OR cell proliferation;stress response;signal transduction;other biological processes	non-structural extracellular;ER/Golgi	signal transduction activity or receptor binding;other molecular function	Pf00086, Pf00219	3487	ENSG00000141753	IGFBP4	A0N9W2; B4E351; hsa:3487; P22692; Q5U012; Q9UCL6	Myometrial relaxation and contraction pathways	Regulation of Insulin-like Growth Factor (IGF) transport and uptake by Insulin-like Growth Factor Binding Proteins (IGFBPs); Post-translational protein phosphorylation	3	0	3.498	0.0772683	122.6	49.2	150.8	38.03	121.82	Peak Found	Peak Found	Peak Found	Not Found	Peak Found	Peak Found	Peak Found	High	Peak Found	Peak Found	Peak Found	Peak Found	Not Found	Peak Found	Peak Found
FALSE	High	Master Protein	P17936	Insulin-like growth factor-binding protein 3 OS=Homo sapiens OX=9606 GN=IGFBP3 PE=1 SV=2	0.002	2.743	3	1	1	1	291	31.7	8.69	2.23	1	protein metabolism;other metabolic processes;other biological processes	non-structural extracellular;ER/Golgi;nucleus	enzyme regulator activity;other molecular function	Pf00086, Pf00219	3486	ENSG00000146674	IGFBP3	A4D2F5; D3DVM0; hsa:3486; P17936; Q2V509; Q6P1M6; Q9UCL4	Vitamin D receptor pathway; Myometrial relaxation and contraction pathways; Photodynamic therapy-induced HIF-1 survival signaling; VEGFA-VEGFR2 signaling pathway; 16p11.2 proximal deletion syndrome	Regulation of Insulin-like Growth Factor (IGF) transport and uptake by Insulin-like Growth Factor Binding Proteins (IGFBPs); Post-translational protein phosphorylation; TP53 Regulates Transcription of Death Receptors and Ligands	8	0	3.457	0.215324	107.06	51.3	148.7	31.07	104.51	Not Found	Not Found	Peak Found	Not Found	Not Found	Peak Found	Peak Found	Peak Found	Peak Found	Not Found	Not Found	Peak Found	Not Found	Not Found	Not Found
FALSE	High	Master Protein	Q99988	Growth/differentiation factor 15 OS=Homo sapiens OX=9606 GN=GDF15 PE=1 SV=3	0	41.56	43	8	33	8	308	34.1	9.66	82.11	8	cell-cell signaling;signal transduction;other biological processes	non-structural extracellular;ER/Golgi;nucleus;other cell component	signal transduction activity or receptor binding;other molecular function	Pf00019	9518	ENSG00000130513	GDF15	hsa:9518; O14629; P78360; Q99988; Q9BWA0; Q9NRT0	Epithelial to mesenchymal transition in colorectal cancer		1	0	0.563	0.169152	79.48	136.4	63.6	41.09	105.01	High	High	High	High	Peak Found	High	High	High	High	Peak Found	High	High	Peak Found	High	High
FALSE	High	Master Protein	Q9Y4L1	Hypoxia up-regulated protein 1 OS=Homo sapiens OX=9606 GN=HYOU1 PE=1 SV=1	0	43.283	9	6	20	6	999	111.3	5.22	65.58	6	stress response;transport;other biological processes	non-structural extracellular;ER/Golgi;other cell component	other molecular function	Pf00012	10525	ENSG00000149428; ENSG00000280682	HYOU1	A8C1Z0; B7Z909; hsa:10525; Q2I204; Q53H25; Q9Y4L1	VEGFA-VEGFR2 signaling pathway	XBP1(S) activates chaperone genes; Scavenging by Class F Receptors	3	0	0.906	0.811247	62.29	96.2	103.8	73	78.29	Peak Found	High	High	Peak Found	High	High	Peak Found	Peak Found	High	High	High	High	Peak Found	High	High
FALSE	High	Master Protein	P02768	Albumin OS=Homo sapiens OX=9606 GN=ALB PE=1 SV=2	0	40.955	9	7	174	7	609	69.3	6.28	434.77	7	stress response;other biological processes	non-structural extracellular;ER/Golgi;other cell component	nucleic acid binding activity;other molecular function	Pf00273	213	ENSG00000163631	ALB	E7ESS9; hsa:213; O95574; P02768; P04277; Q13140; Q645G4; Q68DN5; Q6UXK4; Q86YG0; Q8IUK7; Q9P157; Q9P1I7; Q9UHS3; Q9UJZ0	Selenium micronutrient network; Vitamin B12 metabolism; Folate metabolism; Complement system; VEGFA-VEGFR2 signaling pathway	Regulation of Insulin-like Growth Factor (IGF) transport and uptake by Insulin-like Growth Factor Binding Proteins (IGFBPs); Post-translational protein phosphorylation; Platelet degranulation ; Cytoprotection by HMOX1; HDL remodeling; Scavenging of heme from plasma; Aspirin ADME; Recycling of bile acids and salts; Heme degradation; Heme biosynthesis	15	0	1.923	0.790482	109.58	91.8	108.2	36.6	109.93	High	High	High	High	High	High	High	High	High	High	High	High	High	High	High
FALSE	High	Master Protein	P02771	Alpha-fetoprotein OS=Homo sapiens OX=9606 GN=AFP PE=1 SV=1	0	14.444	6	4	15	4	609	68.6	5.68	24.33	4	other metabolic processes;developmental processes;signal transduction	non-structural extracellular;ER/Golgi;other cell component	other molecular function	Pf00273	174	ENSG00000081051	AFP	B2RBU3; hsa:174; P02771		Regulation of Insulin-like Growth Factor (IGF) transport and uptake by Insulin-like Growth Factor Binding Proteins (IGFBPs); Post-translational protein phosphorylation	2	0	2.538	0.384473	123.5	50	150	118.71	143.43	High	Peak Found	Peak Found	High	Peak Found	Peak Found	High	Peak Found	Peak Found	High	High	Peak Found	Peak Found	Peak Found	Peak Found
FALSE	High	Master Protein	P13497	Bone morphogenetic protein 1 OS=Homo sapiens OX=9606 GN=BMP1 PE=1 SV=2	0	11.151	3	2	5	2	986	111.2	6.9	14.74	2	cell organization and biogenesis;protein metabolism;developmental processes;signal transduction;other biological processes	non-structural extracellular;ER/Golgi;other cell component	signal transduction activity or receptor binding;other molecular function	Pf00431, Pf01400, Pf07645, Pf14670	649	ENSG00000168487	BMP1	A8K6F5; B2RN46; D3DSR0; hsa:649; P13497; Q13292; Q13872; Q14874; Q99421; Q99422; Q99423; Q9UL38	Adipogenesis; Cardiac progenitor differentiation; Canonical and non-canonical TGF-B signaling; EDA signaling in hair follicle development; Type I collagen synthesis in the context of osteogenesis imperfecta	Collagen biosynthesis and modifying enzymes; Degradation of the extracellular matrix; Anchoring fibril formation; Crosslinking of collagen fibrils	9	0	0.398	0.0252225	39.07	157.3	42.7	43.35		Peak Found	High	Not Found	Peak Found	High	High	Not Found	Not Found	High	Peak Found	Not Found	Not Found	Not Found	Not Found	Not Found
FALSE	High	Master Protein	P13667	Protein disulfide-isomerase A4 OS=Homo sapiens OX=9606 GN=PDIA4 PE=1 SV=2	0.002	2.798	2	1	2	1	645	72.9	5.07	2.4	1	stress response;transport;other biological processes	non-structural extracellular;ER/Golgi;other cell component	other molecular function	Pf00085, Pf13848	9601	ENSG00000155660	PDIA4	A8K4K6; hsa:9601; P13667; Q549T6			0	0	100	2.2875e-16			200		64.46	Not Found	Not Found	Not Found	Not Found	Not Found	Not Found	Not Found	Not Found	Not Found	Not Found	High	High	Not Found	Not Found	Peak Found
FALSE	High	Master Protein	Q8NBS9	Thioredoxin domain-containing protein 5 OS=Homo sapiens OX=9606 GN=TXNDC5 PE=1 SV=2	0	10.246	10	2	5	2	432	47.6	5.97	13.64	2	transport;other biological processes	non-structural extracellular;ER/Golgi;other cytoplasmic organelle	other molecular function	Pf00085	81567	ENSG00000239264	TXNDC5	B2RDM2; hsa:81567; Q5TCQ0; Q8NBS9; Q8ND33; Q8TCT2; Q9BVH9	VEGFA-VEGFR2 signaling pathway	Golgi Associated Vesicle Biogenesis; Neutrophil degranulation; Lysosome Vesicle Biogenesis	4	0	1.318	0.991099	42.68	87.1	112.9	24.18	36.78	Peak Found	High	Peak Found	Peak Found	Peak Found	High	Peak Found	Peak Found	Not Found	High	Peak Found	High	Peak Found	Not Found	High
FALSE	High	Master Protein	Q9Y5X9	Endothelial lipase OS=Homo sapiens OX=9606 GN=LIPG PE=1 SV=1	0	31.955	12	3	13	3	500	56.8	7.93	38.43	3	cell cycle OR cell proliferation;cell organization and biogenesis;other metabolic processes;transport;other biological processes	non-structural extracellular;ER/Golgi;other cytoplasmic organelle;other cell component	other molecular function	Pf00151, Pf01477	9388	ENSG00000101670	LIPG	B0LPG6; hsa:9388; Q6P9C8; Q6UW82; Q9Y5X9		HDL remodeling	1	0	0.387	0.00994369	95.67	165.1	34.9	55.51	137.52	Peak Found	High	High	Peak Found	High	High	Peak Found	High	High	Peak Found	Peak Found	Peak Found	Peak Found	Peak Found	Peak Found
FALSE	High	Master Protein	Q16363	Laminin subunit alpha-4 OS=Homo sapiens OX=9606 GN=LAMA4 PE=1 SV=4	0	207.053	22	29	106	29	1823	202.4	6.28	246.25	29	cell adhesion;other biological processes	non-structural extracellular;extracellular matrix	signal transduction activity or receptor binding;extracellular structural activity	Pf00053, Pf02210, Pf06008, Pf06009	3910	ENSG00000112769	LAMA4	hsa:3910; Q14731; Q14735; Q15335; Q16363; Q4LE44; Q5SZG8; Q9BTB8; Q9UE18; Q9UJN9	miRNA targets in ECM and membrane receptors; Focal adhesion; Focal adhesion: PI3K-Akt-mTOR-signaling pathway; PI3K-Akt signaling pathway; Small cell lung cancer; Malignant pleural mesothelioma	ECM proteoglycans; Non-integrin membrane-ECM interactions; Laminin interactions; MET activates PTK2 signaling	10	0	0.26	0.0003458	88.21	180.3	19.7	23.87	51.24	High	High	High	High	High	High	High	High	High	Peak Found	High	High	Peak Found	Peak Found	Peak Found
FALSE	High	Master Protein	Q8N6Y2	Leucine-rich repeat-containing protein 17 OS=Homo sapiens OX=9606 GN=LRRC17 PE=2 SV=1	0	163.957	55	20	133	20	441	51.8	8.24	295.58	20	developmental processes;other biological processes	non-structural extracellular;extracellular matrix		Pf13855	10234	ENSG00000128606	LRRC17	hsa:10234; Q13288; Q6UWA7; Q75MG5; Q8N6Y2			0	0	0.121	1.14173e-08	69.31	188.1	11.9	33.54	43.54	High	High	High	High	High	High	High	High	High	Peak Found	High	Peak Found	High	High	High
FALSE	High	Master Protein	P48307	Tissue factor pathway inhibitor 2 OS=Homo sapiens OX=9606 GN=TFPI2 PE=1 SV=1	0	114.594	46	13	223	13	235	26.9	8.53	538.77	13	stress response;other biological processes	non-structural extracellular;extracellular matrix	enzyme regulator activity;extracellular structural activity	Pf00014	7980	ENSG00000105825	TFPI2	hsa:7980; P48307; Q66ME8; Q8NAK6; Q9UC86			0	0	1.186	0.979798	89.11	93.2	106.8	27.97	60.27	High	High	High	High	High	High	High	High	High	High	High	High	High	High	High
FALSE	High	Master Protein	P23142	Fibulin-1 OS=Homo sapiens OX=9606 GN=FBLN1 PE=1 SV=4	0	86.925	16	11	101	11	703	77.2	5.22	212.01	11	cell organization and biogenesis;protein metabolism;other metabolic processes;stress response;developmental processes;other biological processes	non-structural extracellular;extracellular matrix	signal transduction activity or receptor binding;enzyme regulator activity;extracellular structural activity;other molecular function	Pf07645, Pf12662	2192	ENSG00000077942	FBLN1	B0QY42; B1AHL4; hsa:2192; P23142; P23143; P23144; P37888; Q5TIC4; Q8TBH8; Q9HBQ5; Q9UC21; Q9UGR4; Q9UH41		Molecules associated with elastic fibres	1	0	0.434	0.0336247	68.98	141.3	58.7	18.8	44.81	High	High	High	High	High	High	High	High	High	High	High	High	High	High	High
FALSE	High	Master Protein	Q9BY76	Angiopoietin-related protein 4 OS=Homo sapiens OX=9606 GN=ANGPTL4 PE=1 SV=2	0	46.174	20	6	38	6	406	45.2	8.85	93.55	6	other metabolic processes;stress response;developmental processes;other biological processes	non-structural extracellular;extracellular matrix	signal transduction activity or receptor binding;enzyme regulator activity;other molecular function	Pf00147	51129	ENSG00000167772	ANGPTL4	A8MY84; B4E089; D6W670; F5H0I2; hsa:51129; Q53HQ6; Q53HU1; Q6UXN0; Q9BY76; Q9HBV4; Q9NZU4; Q9Y5B3	Glucocorticoid receptor pathway; Nuclear receptors meta-pathway; PPAR signaling pathway; Familial hyperlipidemia type 1	Transcriptional regulation of white adipocyte differentiation; PPARA activates gene expression; Assembly of active LPL and LIPC lipase complexes	7	0	0.387	0.0142874	58.95	162.1	37.9	41.87	47.77	High	High	High	High	High	High	High	High	High	High	High	Peak Found	High	Peak Found	High
FALSE	High	Master Protein	P35556	Fibrillin-2 OS=Homo sapiens OX=9606 GN=FBN2 PE=1 SV=3	0	32.094	2	6	58	1	2912	314.6	4.86	103.5	6	developmental processes;signal transduction;other biological processes	non-structural extracellular;extracellular matrix	signal transduction activity or receptor binding;extracellular structural activity;other molecular function	Pf00683, Pf07645, Pf12661, Pf12662, Pf12947, Pf18193	2201	ENSG00000138829	FBN2	B4DU01; hsa:2201; P35556; Q59ES6	Hypothesized pathways in pathogenesis of cardiovascular disease	Degradation of the extracellular matrix; Molecules associated with elastic fibres	4	0	2.192	0.773192	53.61	60.6	139.4	40.13	41.98	Not Found	Peak Found	Peak Found	Peak Found	Peak Found	Peak Found	Peak Found	Peak Found	Peak Found	Peak Found	Peak Found	Peak Found	High	Peak Found	Peak Found
FALSE	High	Master Protein	P55001	Microfibrillar-associated protein 2 OS=Homo sapiens OX=9606 GN=MFAP2 PE=1 SV=1	0	26.82	24	4	25	4	183	20.8	4.97	56.58	4	developmental processes;other biological processes	non-structural extracellular;extracellular matrix		Pf01549, Pf05507	4237	ENSG00000117122	MFAP2	hsa:4237; P55001; Q53X60; Q5JXY0	Canonical and non-canonical Notch signaling	Molecules associated with elastic fibres	3	0	1.637	0.95956	83.96	59.6	140.4	61.89	58.36	High	High	High	High	High	High	High	High	High	Peak Found	High	Peak Found	High	High	High
FALSE	High	Master Protein	P03956	Interstitial collagenase OS=Homo sapiens OX=9606 GN=MMP1 PE=1 SV=3	0	25.536	22	9	12	9	469	54	6.96	19.69	9	cell organization and biogenesis;protein metabolism;other metabolic processes;other biological processes	non-structural extracellular;extracellular matrix	other molecular function	Pf00045, Pf00413, Pf01471	4312	ENSG00000196611	MMP1	hsa:4312; P03956; P08156	Matrix metalloproteinases; Oncostatin M signaling pathway; Quercetin and Nf-kB / AP-1 induced apoptosis; Bladder cancer; Photodynamic therapy-induced NF-kB survival signaling; Hepatitis C and hepatocellular carcinoma; TGF-beta signaling pathway; PPAR signaling pathway; Relationship between inflammation, COX-2 and EGFR; IL-18 signaling pathway; Burn wound healing; Overview of proinflammatory and p…	Regulation of Insulin-like Growth Factor (IGF) transport and uptake by Insulin-like Growth Factor Binding Proteins (IGFBPs); Collagen degradation; Interleukin-4 and Interleukin-13 signaling; Basigin interactions; Activation of Matrix Metalloproteinases	19	0	1.952	0.773192	80.84	75.3	124.7	31.55	59	Peak Found	Peak Found	Peak Found	Peak Found	Peak Found	Peak Found	Peak Found	Peak Found	Peak Found	High	High	High	High	Peak Found	Peak Found
FALSE	High	Master Protein	O00339	Matrilin-2 OS=Homo sapiens OX=9606 GN=MATN2 PE=1 SV=4	0	22.791	7	4	11	4	956	106.8	6.27	32.88	4	cell organization and biogenesis	non-structural extracellular;extracellular matrix	extracellular structural activity;other molecular function	Pf00092, Pf07645, Pf10393, Pf12662, Pf14670	4147	ENSG00000132561	MATN2	A8K106; E7EW74; E9PD48; E9PGL2; hsa:4147; O00339; Q6UWA5; Q7Z5X1; Q8NDE6; Q96FT5; Q9NSZ1			0	0	2.31	0.514176	48.43	37	163	46.37	50.99	Peak Found	High	Peak Found	Not Found	Not Found	Not Found	Not Found	Not Found	Not Found	Peak Found	High	Peak Found	High	High	High
FALSE	High	Master Protein	Q12805	EGF-containing fibulin-like extracellular matrix protein 1 OS=Homo sapiens OX=9606 GN=EFEMP1 PE=1 SV=2	0	19.944	17	4	5	4	493	54.6	5.07	13.35	4	protein metabolism;other metabolic processes;developmental processes;signal transduction;other biological processes	non-structural extracellular;extracellular matrix	signal transduction activity or receptor binding;kinase activity;other molecular function	Pf07645, Pf12662	2202	ENSG00000115380	EFEMP1	A8K3I4; B4DW75; D6W5D2; hsa:2202; Q12805; Q541U7		Molecules associated with elastic fibres	1	0	0.772	0.52882	45.37	111.5	88.5	35.29	56.5	Peak Found	Peak Found	Not Found	High	High	High	Peak Found	High	Peak Found	Peak Found	Peak Found	Peak Found	High	Peak Found	Peak Found
FALSE	High	Master Protein	Q76M96	Coiled-coil domain-containing protein 80 OS=Homo sapiens OX=9606 GN=CCDC80 PE=1 SV=1	0	16.393	3	2	8	2	950	108.1	9.72	21.62	2	cell organization and biogenesis;other biological processes	non-structural extracellular;extracellular matrix	other molecular function	Pf13778	151887	ENSG00000091986	CCDC80	D3DN67; hsa:151887; Q5PR20; Q6GPG9; Q76M96; Q8IVT6; Q8NBV1; Q8NHY8			0	0	1.316	0.99034	58.27	105.6	94.4	52.24	57.88	Peak Found	Peak Found	Peak Found	Peak Found	High	High	Peak Found	High	High	Peak Found	Peak Found	Peak Found	High	High	High
FALSE	High	Master Protein	P35555	Fibrillin-1 OS=Homo sapiens OX=9606 GN=FBN1 PE=1 SV=4	0	1115.03	54	119	1585	114	2871	312.1	4.93	3471.19	119	cell adhesion;other metabolic processes;developmental processes;signal transduction;other biological processes	non-structural extracellular;extracellular matrix;ER/Golgi	signal transduction activity or receptor binding;extracellular structural activity;other molecular function	Pf00683, Pf07645, Pf12662, Pf12947, Pf14670, Pf18193	2200	ENSG00000166147	FBN1	B2RUU0; D2JYH6; hsa:2200; P35555; Q15972; Q75N87	Hypothesized pathways in pathogenesis of cardiovascular disease; TGF-beta receptor signaling in skeletal dysplasias; 7q11.23 copy number variation syndrome; Progeria-associated lipodystrophy	Integrin cell surface interactions; Regulation of Insulin-like Growth Factor (IGF) transport and uptake by Insulin-like Growth Factor Binding Proteins (IGFBPs); Post-translational protein phosphorylation; Degradation of the extracellular matrix; Molecules associated with elastic fibres; TGF-beta receptor signaling activates SMADs	11	5	0.474	0.0604146	84.53	158.5	41.5	36.36	87.07	High	High	High	High	High	High	High	High	High	High	High	High	High	High	High
FALSE	High	Master Protein	Q15063	Periostin OS=Homo sapiens OX=9606 GN=POSTN PE=1 SV=2	0	331.315	55	39	283	39	836	93.3	7.53	694.99	39	cell adhesion;cell organization and biogenesis;other biological processes	non-structural extracellular;extracellular matrix;ER/Golgi	other molecular function	Pf02469	10631	ENSG00000133110	POSTN	B1ALD8; C0IMJ1; C0IMJ2; C0IMJ4; D2KRH7; F5H628; hsa:10631; Q15063; Q15064; Q29XZ0; Q3KPJ5; Q5VSY5; Q8IZF9	Hypothesized pathways in pathogenesis of cardiovascular disease; Amplification and expansion of oncogenic pathways as metastatic traits		2	0	0.226	7.63073e-05	80.7	159.4	40.6	26.68	32.36	High	High	High	High	High	High	High	High	High	High	High	High	High	High	High
FALSE	High	Master Protein	P02461	Collagen alpha-1(III) chain OS=Homo sapiens OX=9606 GN=COL3A1 PE=1 SV=4	0	169.45	22	24	132	24	1466	138.5	6.61	314.25	24	cell adhesion;cell cycle OR cell proliferation;cell organization and biogenesis;protein metabolism;other metabolic processes;stress response;developmental processes;signal transduction;other biological processes	non-structural extracellular;extracellular matrix;ER/Golgi	signal transduction activity or receptor binding;extracellular structural activity;other molecular function	Pf00093, Pf01391, Pf01410	1281	ENSG00000168542	COL3A1	D2JYH5; D3DPH4; hsa:1281; P02461; P78429; Q15112; Q16403; Q53S91; Q541P8; Q6LDB3; Q6LDJ2; Q6LDJ3; Q7KZ56; Q8N6U4; Q9UC88; Q9UC89; Q9UC90; Q9UC91; R4N3C5; V9GZI1	miRNA targets in ECM and membrane receptors; Focal adhesion: PI3K-Akt-mTOR-signaling pathway; miR-509-3p alteration of YAP1/ECM axis; Inflammatory response pathway; IL-18 signaling pathway	Integrin cell surface interactions; ECM proteoglycans; NCAM1 interactions; MET activates PTK2 signaling; Signaling by PDGF; Immunoregulatory interactions between a Lymphoid and a non-Lymphoid cell; Collagen degradation; Assembly of collagen fibrils and other multimeric structures; Collagen chain trimerization; Syndecan interactions; Scavenging by Class A Receptors	19	0	0.123	1.44014e-08	98.35	177	23	49.44	42.66	High	High	High	High	High	High	High	High	High	High	High	High	High	High	High
FALSE	High	Master Protein	P08123	Collagen alpha-2(I) chain OS=Homo sapiens OX=9606 GN=COL1A2 PE=1 SV=7	0	165.91	18	18	118	18	1366	129.2	8.95	331.83	18	cell organization and biogenesis;other metabolic processes;developmental processes;signal transduction;other biological processes	non-structural extracellular;extracellular matrix;ER/Golgi	extracellular structural activity;other molecular function	Pf01391, Pf01410	1278	ENSG00000164692	COL1A2	hsa:1278; P02464; P08123; Q13897; Q13997; Q13998; Q14038; Q14057; Q15177; Q15947; Q16480; Q16511; Q7Z5S6; Q9UEB6; Q9UEF9; Q9UM83; Q9UMI1; Q9UML5; Q9UMM6; Q9UPH0	miRNA targets in ECM and membrane receptors; Focal adhesion; TGF-beta signaling pathway; Focal adhesion: PI3K-Akt-mTOR-signaling pathway; PI3K-Akt signaling pathway; Inflammatory response pathway; IL-18 signaling pathway; Type I collagen synthesis in the context of osteogenesis imperfecta; Angiotensin II receptor type 1 pathway; CCL18 signaling pathway; NRP1-triggered signaling pathways in pancre…	Integrin cell surface interactions; ECM proteoglycans; Interleukin-4 and Interleukin-13 signaling; MET activates PTK2 signaling; Anchoring fibril formation; Crosslinking of collagen fibrils; Cell surface interactions at the vascular wall; Platelet Aggregation (Plug Formation); Immunoregulatory interactions between a Lymphoid and a non-Lymphoid cell; Collagen degradation; Collagen chain trimerizat…	31	0	0.468	0.0560683	56.78	144.3	55.7	13.43	57.5	High	High	High	High	High	High	High	High	High	High	High	High	High	High	High
FALSE	High	Master Protein	P08572	Collagen alpha-2(IV) chain OS=Homo sapiens OX=9606 GN=COL4A2 PE=1 SV=4	0	115.641	9	10	75	10	1712	167.4	8.66	222.44	10	cell organization and biogenesis;RNA metabolism OR transcription;other metabolic processes;developmental processes;signal transduction;other biological processes	non-structural extracellular;extracellular matrix;ER/Golgi	extracellular structural activity	Pf01391, Pf01413	1284	ENSG00000134871	COL4A2	hsa:1284; P08572; Q14052; Q548C3; Q5VZA9; Q66K23	miRNA targets in ECM and membrane receptors; Focal adhesion; Hepatitis C and hepatocellular carcinoma; Focal adhesion: PI3K-Akt-mTOR-signaling pathway; PI3K-Akt signaling pathway; Epithelial to mesenchymal transition in colorectal cancer; Small cell lung cancer; Malignant pleural mesothelioma	Integrin cell surface interactions; ECM proteoglycans; NCAM1 interactions; Non-integrin membrane-ECM interactions; Laminin interactions; Anchoring fibril formation; Crosslinking of collagen fibrils; Signaling by PDGF; Collagen degradation; Collagen chain trimerization; Scavenging by Class A Receptors	22	0	0.469	0.0568692	77.94	145	55	48.7	29.63	High	High	High	High	High	High	High	High	High	Peak Found	High	High	High	High	High
FALSE	High	Master Protein	P02462	Collagen alpha-1(IV) chain OS=Homo sapiens OX=9606 GN=COL4A1 PE=1 SV=4	0	75.699	5	7	30	7	1669	160.5	8.28	91.74	7	cell organization and biogenesis;developmental processes;signal transduction;other biological processes	non-structural extracellular;extracellular matrix;ER/Golgi	extracellular structural activity;other molecular function	Pf01391, Pf01413	1282	ENSG00000187498	COL4A1	A7E2W4; B1AM70; F5H5K0; hsa:1282; P02462; Q1P9S9; Q5VWF6; Q86X41; Q8NF88; Q9NYC5	Spinal cord injury; miRNA targets in ECM and membrane receptors; Focal adhesion; Overview of nanoparticle effects; Focal adhesion: PI3K-Akt-mTOR-signaling pathway; PI3K-Akt signaling pathway; Epithelial to mesenchymal transition in colorectal cancer; Small cell lung cancer; Malignant pleural mesothelioma	Integrin cell surface interactions; ECM proteoglycans; NCAM1 interactions; Non-integrin membrane-ECM interactions; Laminin interactions; Anchoring fibril formation; Crosslinking of collagen fibrils; Signaling by PDGF; Collagen degradation; Collagen chain trimerization; Scavenging by Class A Receptors	23	0	0.284	0.000882674	66.42	163.2	36.8	30.17	41.82	High	High	High	High	Peak Found	High	High	High	High	Peak Found	Not Found	Peak Found	High	High	Peak Found
FALSE	High	Master Protein	P20908	Collagen alpha-1(V) chain OS=Homo sapiens OX=9606 GN=COL5A1 PE=1 SV=3	0	63.059	6	6	36	6	1838	183.4	5.06	94.61	6	cell adhesion;cell organization and biogenesis;other metabolic processes;stress response;developmental processes;other biological processes	non-structural extracellular;extracellular matrix;ER/Golgi	signal transduction activity or receptor binding;extracellular structural activity;other molecular function	Pf01391, Pf01410	1289	ENSG00000130635	COL5A1	A0A087WXW9; hsa:1289; P20908; Q15094; Q5SUX4	Allograft rejection; miRNA targets in ECM and membrane receptors; Focal adhesion: PI3K-Akt-mTOR-signaling pathway; miR-509-3p alteration of YAP1/ECM axis	Integrin cell surface interactions; ECM proteoglycans; NCAM1 interactions; MET activates PTK2 signaling; Signaling by PDGF; Collagen degradation; Assembly of collagen fibrils and other multimeric structures; Collagen chain trimerization; Syndecan interactions	16	0	1.85	0.834408	79.43	67.3	132.7	34.94	38.8	Peak Found	High	High	High	High	High	High	High	High	Peak Found	High	High	High	High	High
FALSE	High	Master Protein	P05997	Collagen alpha-2(V) chain OS=Homo sapiens OX=9606 GN=COL5A2 PE=1 SV=3	0	48.747	9	7	37	7	1499	144.8	6.46	86.13	7	cell organization and biogenesis;developmental processes;other biological processes	non-structural extracellular;extracellular matrix;ER/Golgi	extracellular structural activity;other molecular function	Pf00093, Pf01391, Pf01410	1290	ENSG00000204262	COL5A2	hsa:1290; P05997; P78440; Q13908; Q53WR4; Q59GR4; Q6LDJ5; Q7KZ55; Q86XF6; Q96QB0; Q96QB3	miRNA targets in ECM and membrane receptors; Focal adhesion; Focal adhesion: PI3K-Akt-mTOR-signaling pathway	Integrin cell surface interactions; ECM proteoglycans; NCAM1 interactions; MET activates PTK2 signaling; Signaling by PDGF; Collagen degradation; Assembly of collagen fibrils and other multimeric structures; Collagen chain trimerization; Syndecan interactions	15	0	1.48	0.979798	74	86.2	113.8	42	65.4	Peak Found	High	High	High	High	High	Peak Found	High	High	High	High	High	High	High	High
FALSE	High	Master Protein	O00622	CCN family member 1 OS=Homo sapiens OX=9606 GN=CCN1 PE=1 SV=1	0	39.425	28	7	44	7	381	42	8.21	103.68	7	cell adhesion;cell organization and biogenesis;other metabolic processes;stress response;developmental processes;signal transduction;other biological processes	non-structural extracellular;extracellular matrix;ER/Golgi	signal transduction activity or receptor binding;other molecular function	Pf00007, Pf00093, Pf00219, Pf19035	3491	ENSG00000142871	CCN1	hsa:3491; O00622; O14934; O43775; Q9BZL7	Oncostatin M signaling pathway; VEGFA-VEGFR2 signaling pathway; Hypertrophy model	Regulation of Insulin-like Growth Factor (IGF) transport and uptake by Insulin-like Growth Factor Binding Proteins (IGFBPs); Post-translational protein phosphorylation	5	0	0.837	0.718399	66.14	108.1	91.9	33.99	63.41	High	High	High	High	High	High	High	High	High	High	High	High	High	High	High
FALSE	High	Master Protein	P27658	Collagen alpha-1(VIII) chain OS=Homo sapiens OX=9606 GN=COL8A1 PE=1 SV=2	0	7.553	6	3	5	3	744	73.3	9.61	4.11	3	cell adhesion;cell cycle OR cell proliferation;cell organization and biogenesis;developmental processes;other biological processes	non-structural extracellular;extracellular matrix;ER/Golgi	extracellular structural activity	Pf00386, Pf01391	1295	ENSG00000144810	COL8A1	D3DN42; hsa:1295; P27658; Q53XI6; Q96D07		Collagen degradation; Integrin cell surface interactions; Assembly of collagen fibrils and other multimeric structures; Collagen chain trimerization	5	0	0.634	0.301563	85.52	133.5	66.5	64.44	62.85	High	High	High	Peak Found	Peak Found	Peak Found	Peak Found	Peak Found	Peak Found	Not Found	Not Found	Not Found	Peak Found	Not Found	Not Found
FALSE	High	Master Protein	P11047	Laminin subunit gamma-1 OS=Homo sapiens OX=9606 GN=LAMC1 PE=1 SV=3	0	254.156	31	38	220	38	1609	177.5	5.12	560.86	38	cell adhesion;cell organization and biogenesis;other biological processes	non-structural extracellular;extracellular matrix;ER/Golgi;other cell component	extracellular structural activity	Pf00052, Pf00053, Pf00055	3915	ENSG00000135862	LAMC1	hsa:3915; P11047; Q5VYE7	Alpha 6 beta 4 signaling pathway; Complement system; Endoderm differentiation; miRNA targets in ECM and membrane receptors; Focal adhesion; Focal adhesion: PI3K-Akt-mTOR-signaling pathway; PI3K-Akt signaling pathway; Inflammatory response pathway; Small cell lung cancer; Malignant pleural mesothelioma	ECM proteoglycans; Non-integrin membrane-ECM interactions; Regulation of Insulin-like Growth Factor (IGF) transport and uptake by Insulin-like Growth Factor Binding Proteins (IGFBPs); Post-translational protein phosphorylation; Degradation of the extracellular matrix; Laminin interactions; MET activates PTK2 signaling; L1CAM interactions; EGR2 and SOX10-mediated initiation of Schwann cell myelina…	19	0	0.385	0.0137513	60.23	151.2	48.8	19.35	45.3	High	High	High	High	High	High	High	High	High	High	High	High	High	High	High
FALSE	High	Master Protein	P07942	Laminin subunit beta-1 OS=Homo sapiens OX=9606 GN=LAMB1 PE=1 SV=2	0	177.208	28	31	133	31	1786	197.9	4.94	300.19	31	cell adhesion;cell organization and biogenesis;developmental processes;other biological processes	non-structural extracellular;extracellular matrix;ER/Golgi;other cell component	signal transduction activity or receptor binding;extracellular structural activity;other molecular function	Pf00053, Pf00055	3912	ENSG00000091136	LAMB1	hsa:3912; P07942; Q14D91	Alpha 6 beta 4 signaling pathway; Complement system; Focal adhesion; Focal adhesion: PI3K-Akt-mTOR-signaling pathway; PI3K-Akt signaling pathway; Inflammatory response pathway; Small cell lung cancer; Malignant pleural mesothelioma	ECM proteoglycans; Non-integrin membrane-ECM interactions; Regulation of Insulin-like Growth Factor (IGF) transport and uptake by Insulin-like Growth Factor Binding Proteins (IGFBPs); Post-translational protein phosphorylation; Degradation of the extracellular matrix; Laminin interactions; MET activates PTK2 signaling; L1CAM interactions; EGR2 and SOX10-mediated initiation of Schwann cell myelina…	17	0	0.446	0.0395963	46.38	159.1	40.9	22.72	60.03	High	High	High	High	High	High	High	High	High	High	High	High	High	High	High
FALSE	High	Master Protein	P55268	Laminin subunit beta-2 OS=Homo sapiens OX=9606 GN=LAMB2 PE=1 SV=2	0	163.536	25	24	69	24	1798	195.9	6.52	164.04	24	cell adhesion;cell organization and biogenesis;stress response;developmental processes;other biological processes	non-structural extracellular;extracellular matrix;ER/Golgi;other cell component	signal transduction activity or receptor binding;extracellular structural activity;other molecular function	Pf00053, Pf00055	3913	ENSG00000172037	LAMB2	hsa:3913; P55268; Q16321	Alpha 6 beta 4 signaling pathway; Primary focal segmental glomerulosclerosis (FSGS); miRNA targets in ECM and membrane receptors; Focal adhesion; Focal adhesion: PI3K-Akt-mTOR-signaling pathway; PI3K-Akt signaling pathway; Inflammatory response pathway; Small cell lung cancer; Nephrotic syndrome; Genes controlling nephrogenesis; Malignant pleural mesothelioma	ECM proteoglycans; Non-integrin membrane-ECM interactions; Regulation of Insulin-like Growth Factor (IGF) transport and uptake by Insulin-like Growth Factor Binding Proteins (IGFBPs); Post-translational protein phosphorylation; Laminin interactions; MET activates PTK2 signaling	17	0	0.622	0.277899	92.64	158.4	41.6	36.75	58.04	High	High	High	High	High	High	High	High	High	Peak Found	High	Peak Found	Peak Found	Peak Found	Peak Found
FALSE	High	Master Protein	Q92626	Peroxidasin homolog OS=Homo sapiens OX=9606 GN=PXDN PE=1 SV=2	0	74.361	15	13	51	13	1479	165.2	7.17	157.59	13	cell adhesion;cell organization and biogenesis;other metabolic processes;stress response;developmental processes;other biological processes	non-structural extracellular;extracellular matrix;ER/Golgi;other cell component	signal transduction activity or receptor binding;extracellular structural activity;other molecular function	Pf00093, Pf03098, Pf07679, Pf13855	7837	ENSG00000130508	PXDN	A8QM65; D6W4Y0; hsa:7837; Q4KMG2; Q92626	EGF/EGFR signaling pathway	Crosslinking of collagen fibrils	2	0	1.119	0.979798	52.93	107.7	92.3	34.29	30.85	High	High	High	High	High	High	High	High	High	High	High	High	High	High	High
FALSE	High	Master Protein	Q07092	Collagen alpha-1(XVI) chain OS=Homo sapiens OX=9606 GN=COL16A1 PE=1 SV=2	0	19.876	4	3	12	3	1604	157.7	7.84	30.59	3	cell adhesion;cell organization and biogenesis;signal transduction;other biological processes	non-structural extracellular;extracellular matrix;ER/Golgi;other cell component	signal transduction activity or receptor binding;extracellular structural activity	Pf01391	1307	ENSG00000084636	COL16A1	hsa:1307; Q07092; Q16593; Q59F89; Q71RG9		Collagen degradation; Integrin cell surface interactions; Collagen chain trimerization	4	0	1.219	0.979798	97.58	79	121	54.32	64.81	Peak Found	High	High	Not Found	High	Peak Found	Not Found	Not Found	Peak Found	Not Found	High	High	Peak Found	High	High
FALSE	High	Master Protein	Q8NFW1	Collagen alpha-1(XXII) chain OS=Homo sapiens OX=9606 GN=COL22A1 PE=2 SV=2	0.001	3.382	1	1	2	1	1626	161	7.23	2.03	1	cell organization and biogenesis;developmental processes;other biological processes	non-structural extracellular;extracellular matrix;ER/Golgi;other cell component	extracellular structural activity	Pf00092, Pf01391	169044	ENSG00000169436	COL22A1	B7ZMH0; C9K0G4; hsa:169044; Q8IVT9; Q8NFW1		Collagen chain trimerization	2	0	1.704	0.979798	63.79	69.1	130.9	42.1	42.9	Peak Found	Peak Found	Not Found	Not Found	Peak Found	Not Found	Not Found	Not Found	Not Found	Peak Found	High	High	Peak Found	Not Found	Not Found
FALSE	High	Master Protein	Q01955	Collagen alpha-3(IV) chain OS=Homo sapiens OX=9606 GN=COL4A3 PE=1 SV=3	0.003	2.967	1	1	1	1	1670	161.7	9.16	1.88	1	cell adhesion;cell organization and biogenesis;developmental processes;signal transduction;other biological processes	non-structural extracellular;extracellular matrix;ER/Golgi;other cell component	signal transduction activity or receptor binding;enzyme regulator activity;extracellular structural activity;other molecular function	Pf01391, Pf01413	1285	ENSG00000169031	COL4A3	hsa:1285; Q01955; Q53QQ1; Q53R14; Q53RW8; Q9BQT2; Q9NYC4; Q9UDJ9; Q9UDK9; Q9UDL0; Q9UDL1	Primary focal segmental glomerulosclerosis (FSGS); PI3K-Akt signaling pathway; Epithelial to mesenchymal transition in colorectal cancer; Small cell lung cancer; Nephrotic syndrome; Malignant pleural mesothelioma	Integrin cell surface interactions; ECM proteoglycans; NCAM1 interactions; Non-integrin membrane-ECM interactions; Laminin interactions; Anchoring fibril formation; Crosslinking of collagen fibrils; Signaling by PDGF; Collagen degradation; Collagen chain trimerization	19	0	0.397	0.0289493	70.17	156.9	43.1	38.72	50.38	Peak Found	High	Peak Found	Peak Found	Peak Found	Peak Found	Peak Found	Peak Found	Peak Found	Not Found	Peak Found	Peak Found	Peak Found	Peak Found	Peak Found
FALSE	High	Master Protein	P28300	Protein-lysine 6-oxidase OS=Homo sapiens OX=9606 GN=LOX PE=1 SV=2	0	13.834	6	2	12	2	417	46.9	8.09	23.41	2	cell organization and biogenesis;protein metabolism;DNA metabolism;other metabolic processes;stress response;developmental processes;signal transduction;other biological processes	non-structural extracellular;extracellular matrix;nucleus;other cell component	other molecular function	Pf01186	4015	ENSG00000113083	LOX	B2R5Q3; hsa:4015; P28300; Q5FWF0	Canonical and non-canonical TGF-B signaling; Type I collagen synthesis in the context of osteogenesis imperfecta	Crosslinking of collagen fibrils; Elastic fibre formation	4	0	1	0.889833	107.78	95.8	104.2	36.54	112.34	Peak Found	High	High	High	Peak Found	Peak Found	Peak Found	High	High	High	High	Peak Found	High	High	Peak Found
FALSE	High	Master Protein	O15230	Laminin subunit alpha-5 OS=Homo sapiens OX=9606 GN=LAMA5 PE=1 SV=8	0	446.766	31	67	231	66	3695	399.5	7.02	599.79	67	cell adhesion;cell organization and biogenesis;developmental processes;signal transduction;other biological processes	non-structural extracellular;extracellular matrix;other cell component	signal transduction activity or receptor binding;extracellular structural activity	Pf00052, Pf00053, Pf00054, Pf00055, Pf02210, Pf06008, Pf06009	3911	ENSG00000130702	LAMA5	hsa:3911; O15230; Q5U4N9; Q8TDF8; Q8WZA7; Q9H1P1	Alpha 6 beta 4 signaling pathway; Primary focal segmental glomerulosclerosis (FSGS); Complement system; Focal adhesion; Focal adhesion: PI3K-Akt-mTOR-signaling pathway; PI3K-Akt signaling pathway; Inflammatory response pathway; Small cell lung cancer; Malignant pleural mesothelioma	ECM proteoglycans; Non-integrin membrane-ECM interactions; Degradation of the extracellular matrix; Interleukin-4 and Interleukin-13 signaling; Laminin interactions; MET activates PTK2 signaling	15	1	0.541	0.141121	69.03	132.1	67.9	60.84	30.67	High	High	High	High	High	High	High	High	High	High	High	High	High	High	High
FALSE	High	Master Protein	P26022	Pentraxin-related protein PTX3 OS=Homo sapiens OX=9606 GN=PTX3 PE=1 SV=3	0	65.064	28	8	35	8	381	41.9	5.01	115.77	8	cell organization and biogenesis;stress response;developmental processes;other biological processes	non-structural extracellular;extracellular matrix;other cell component	other molecular function	Pf00354	5806	ENSG00000163661	PTX3	B2R6T6; hsa:5806; P26022; Q38M82	Complement system; Lung fibrosis; IL-18 signaling pathway	Neutrophil degranulation	4	0	1.539	0.979798	94.8	88.9	111.1	87.58	107.4	High	High	High	High	High	High	Peak Found	High	High	High	High	High	High	High	High
FALSE	High	Master Protein	P35625	Metalloproteinase inhibitor 3 OS=Homo sapiens OX=9606 GN=TIMP3 PE=1 SV=2	0	50.811	49	9	40	9	211	24.1	8.72	86.16	9	other biological processes	non-structural extracellular;extracellular matrix;other cell component	enzyme regulator activity;other molecular function	Pf00965	7078	ENSG00000100234	TIMP3	B2RBY9; hsa:7078; P35625; Q5THV4; Q9UC74; Q9UGS2	Matrix metalloproteinases; Angiogenesis; Oncostatin M signaling pathway; Vitamin D receptor pathway; Endochondral ossification; IL-18 signaling pathway; Endochondral ossification with skeletal dysplasias	Platelet degranulation	8	0	2.254	0.568136	86.7	64.4	135.6	14	122.07	Peak Found	High	High	Peak Found	Peak Found	High	High	Peak Found	High	Peak Found	High	High	High	High	High
FALSE	High	Master Protein	P36955	Pigment epithelium-derived factor OS=Homo sapiens OX=9606 GN=SERPINF1 PE=1 SV=4	0	24.818	9	4	5	4	418	46.3	6.38	15.77	4	developmental processes;other biological processes	non-structural extracellular;extracellular matrix;other cell component	enzyme regulator activity	Pf00079	5176	ENSG00000132386	SERPINF1	F1T092; hsa:5176; P36955; Q13236; Q2TU83; Q96CT1; Q96R01; Q9BWA4	lncRNA in canonical Wnt signaling and colorectal cancer; Wnt signaling; ncRNAs involved in Wnt signaling in hepatocellular carcinoma; Type I collagen synthesis in the context of osteogenesis imperfecta; GPR143 in melanocytes and retinal pigment epithelium cells; Malignant pleural mesothelioma; Clock-controlled autophagy in bone metabolism		7	0	3.433	0.0875342	122.77	45.2	154.8	79.28	130.5	Peak Found	Not Found	Peak Found	Peak Found	Peak Found	Peak Found	Peak Found	Peak Found	Peak Found	High	Peak Found	Peak Found	Not Found	Peak Found	Peak Found
FALSE	High	Master Protein	Q9UHI8	A disintegrin and metalloproteinase with thrombospondin motifs 1 OS=Homo sapiens OX=9606 GN=ADAMTS1 PE=1 SV=4	0	21.419	6	3	7	3	967	105.3	6.83	15.6	3	cell organization and biogenesis;developmental processes;signal transduction;other biological processes	non-structural extracellular;extracellular matrix;other cell component	other molecular function	Pf00090, Pf01421, Pf01562, Pf05986, Pf17771, Pf19030, Pf19236	9510	ENSG00000154734	ADAMTS1	D3DSD5; hsa:9510; Q9NSJ8; Q9P2K0; Q9UH83; Q9UHI8; Q9UP80	VEGFA-VEGFR2 signaling pathway; Endochondral ossification; Endochondral ossification with skeletal dysplasias; Malignant pleural mesothelioma	Degradation of the extracellular matrix; Defective B3GALTL causes PpS; O-glycosylation of TSR domain-containing proteins	7	0	0.619	0.254112	73.64	129.3	70.7	54.1	57.43	Peak Found	Peak Found	Peak Found	Peak Found	High	High	Peak Found	High	High	Peak Found	High	Peak Found	Peak Found	Peak Found	Peak Found
FALSE	High	Master Protein	P10915	Hyaluronan and proteoglycan link protein 1 OS=Homo sapiens OX=9606 GN=HAPLN1 PE=2 SV=2	0	13.602	9	2	8	2	354	40.1	7.42	28.41	2	cell adhesion;developmental processes	non-structural extracellular;extracellular matrix;other cell component	other molecular function	Pf00193, Pf07686	1404	ENSG00000145681	HAPLN1	B2R9A9; hsa:1404; P10915		ECM proteoglycans	1	0	2.751	0.249599	88.77	57.9	142.1	60.12	74.39	Peak Found	High	Peak Found	Peak Found	Peak Found	Not Found	Not Found	Not Found	Peak Found	High	High	High	Peak Found	Peak Found	High
FALSE	High	Master Protein	P49747	Cartilage oligomeric matrix protein OS=Homo sapiens OX=9606 GN=COMP PE=1 SV=2	0	9.365	5	3	5	3	757	82.8	4.6	9.46	3	cell adhesion;cell cycle OR cell proliferation;cell organization and biogenesis;protein metabolism;other metabolic processes;stress response;transport;developmental processes;signal transduction;other biological processes	non-structural extracellular;extracellular matrix;other cell component	signal transduction activity or receptor binding;extracellular structural activity;other molecular function	Pf02412, Pf05735, Pf07645, Pf11598	1311	ENSG00000105664	COMP	B4DKJ3; hsa:1311; O14592; P49747; Q16388; Q16389; Q2NL86; Q8N4T2	Focal adhesion; Focal adhesion: PI3K-Akt-mTOR-signaling pathway; PI3K-Akt signaling pathway; MED and pseudoachondroplasia genes	Integrin cell surface interactions; ECM proteoglycans	6	0	9.468	0.000272438	82.78	30.9	169.1	47.71	112.66	Not Found	Not Found	Peak Found	Not Found	Not Found	Not Found	Peak Found	Not Found	Peak Found	Peak Found	Not Found	Not Found	Peak Found	Peak Found	Not Found
FALSE	High	Master Protein	Q8TE58	A disintegrin and metalloproteinase with thrombospondin motifs 15 OS=Homo sapiens OX=9606 GN=ADAMTS15 PE=2 SV=1	0	6.528	2	1	2	1	950	103.2	8.57	5.8	1	cell organization and biogenesis;other biological processes	non-structural extracellular;extracellular matrix;other cell component	other molecular function	Pf00090, Pf01421, Pf01562, Pf05986, Pf17771, Pf19030, Pf19236	170689	ENSG00000166106	ADAMTS15	hsa:170689; Q32MI6; Q8TE58		Defective B3GALTL causes PpS; O-glycosylation of TSR domain-containing proteins	2	0	0.261	0.000727303	19.81	158.6	41.4	18.73		Not Found	Not Found	Not Found	Not Found	Not Found	High	Not Found	Peak Found	High	Not Found	Not Found	Not Found	Not Found	Peak Found	Not Found
FALSE	High	Master Protein	Q9Y4K0	Lysyl oxidase homolog 2 OS=Homo sapiens OX=9606 GN=LOXL2 PE=1 SV=1	0	139.347	34	17	104	17	774	86.7	6.38	292.18	17	cell adhesion;cell cycle OR cell proliferation;cell organization and biogenesis;protein metabolism;other metabolic processes;stress response;transport;developmental processes;other biological processes	non-structural extracellular;extracellular matrix;other membranes;ER/Golgi;nucleus;other cell component	other molecular function	Pf00530, Pf01186	4017	ENSG00000134013	LOXL2	B2R5Q0; hsa:4017; Q53HV3; Q9BW70; Q9Y4K0; Q9Y5Y8	Canonical and non-canonical TGF-B signaling	Elastic fibre formation; Crosslinking of collagen fibrils	3	0	0.297	0.00134826	57.59	161.8	38.2	18.01	21.91	High	High	High	High	High	High	High	High	High	High	High	High	High	High	High
FALSE	High	Master Protein	Q14112	Nidogen-2 OS=Homo sapiens OX=9606 GN=NID2 PE=1 SV=3	0	391.45	50	46	305	45	1375	151.2	5.29	807.31	46	cell adhesion;cell organization and biogenesis	non-structural extracellular;extracellular matrix;plasma membrane;other membranes	extracellular structural activity;other molecular function	Pf00058, Pf00086, Pf06119, Pf07474, Pf12662, Pf12947	22795	ENSG00000087303	NID2	A8K6I7; B4DU19; hsa:22795; O43710; Q14112		Laminin interactions	1	1	0.158	6.43459e-07	71.4	180.4	19.6	12.44	56.67	High	High	High	High	High	High	High	High	High	High	High	High	High	High	High
FALSE	High	Master Protein	P27797	Calreticulin OS=Homo sapiens OX=9606 GN=CALR PE=1 SV=1	0	79.874	43	12	65	12	417	48.1	4.44	115.32	12	cell organization and biogenesis;protein metabolism;other metabolic processes;stress response;transport;developmental processes;signal transduction;other biological processes	non-structural extracellular;extracellular matrix;plasma membrane;other membranes;cytosol;ER/Golgi;nucleus;other cytoplasmic organelle;other cell component	signal transduction activity or receptor binding;nucleic acid binding activity;other molecular function	Pf00262	811	ENSG00000179218	CALR	hsa:811; P27797; Q6IAT4; Q9UDG2	Androgen receptor signaling pathway; Complement system; Photodynamic therapy-induced unfolded protein response; VEGFA-VEGFR2 signaling pathway; GDNF signaling; Calcium regulation in cardiac cells	Antigen Presentation: Folding, assembly and peptide loading of class I MHC; ER-Phagosome pathway; Scavenging by Class A Receptors; Scavenging by Class F Receptors; Assembly of Viral Components at the Budding Site; ATF6 (ATF6-alpha) activates chaperone genes; Calnexin/calreticulin cycle	13	0	2.065	0.713005	71.19	59.1	140.9	31.63	41	Peak Found	High	High	Peak Found	High	High	Peak Found	High	High	High	High	High	High	High	High
FALSE	High	Master Protein	P07996	Thrombospondin-1 OS=Homo sapiens OX=9606 GN=THBS1 PE=1 SV=2	0	359.024	47	45	370	43	1170	129.3	4.94	992.42	45	cell adhesion;cell organization and biogenesis;protein metabolism;other metabolic processes;stress response;transport;developmental processes;other biological processes	non-structural extracellular;extracellular matrix;plasma membrane;other membranes;cytosol;ER/Golgi;other cell component	signal transduction activity or receptor binding;other molecular function	Pf00090, Pf00093, Pf02412, Pf05735	7057	ENSG00000137801	THBS1	A8K6H4; B4E3J7; B9EGH6; hsa:7057; P07996; Q15667; Q59E99	Complement system; Bladder cancer; Apoptosis-related network due to altered Notch3 in ovarian cancer; miRNA targets in ECM and membrane receptors; Focal adhesion; TGF-beta signaling pathway; Focal adhesion: PI3K-Akt-mTOR-signaling pathway; PI3K-Akt signaling pathway; Inflammatory response pathway; Male infertility; TGF-beta receptor signaling in skeletal dysplasias; p53 transcriptional gene netwo…	Integrin cell surface interactions; Platelet degranulation ; RUNX1 regulates genes involved in megakaryocyte differentiation and platelet function; Signaling by PDGF; Syndecan interactions; Defective B3GALTL causes PpS; O-glycosylation of TSR domain-containing proteins	20	2	0.593	0.219158	72.8	127.8	72.2	16.22	57.44	High	High	High	High	High	High	High	High	High	High	High	High	High	High	High
FALSE	High	Master Protein	P29279	CCN family member 2 OS=Homo sapiens OX=9606 GN=CCN2 PE=1 SV=2	0	19.932	19	4	5	4	349	38.1	8	11.56	4	cell adhesion;cell cycle OR cell proliferation;cell organization and biogenesis;DNA metabolism;other metabolic processes;stress response;transport;developmental processes;signal transduction;other biological processes	non-structural extracellular;extracellular matrix;plasma membrane;other membranes;cytosol;ER/Golgi;other cell component	signal transduction activity or receptor binding;other molecular function	Pf00007, Pf00093, Pf00219, Pf19035	1490	ENSG00000118523	CCN2	E1P578; hsa:1490; P29279; Q6LCY0; Q96A79; Q96QX2; Q9UDL6	Lung fibrosis; Hypothesized pathways in pathogenesis of cardiovascular disease; VEGFA-VEGFR2 signaling pathway; Envelope proteins and their potential roles in EDMD physiopathology; Hippo-Merlin signaling dysregulation; Netrin-UNC5B signaling pathway; Angiotensin II receptor type 1 pathway; Malignant pleural mesothelioma; Orexin receptor pathway	YAP1- and WWTR1 (TAZ)-stimulated gene expression; RUNX3 regulates YAP1-mediated transcription	11	0	0.287	0.00119699	43.39	174.8	25.2	75.35	189.52	Peak Found	Peak Found	Peak Found	High	High	High	Peak Found	Peak Found	Peak Found	Not Found	Not Found	Not Found	Peak Found	Peak Found	Peak Found
FALSE	High	Master Protein	Q8N474	Secreted frizzled-related protein 1 OS=Homo sapiens OX=9606 GN=SFRP1 PE=1 SV=1	0	5.791	5	1	1	1	314	35.4	8.85	2.53	1	cell-cell signaling;stress response;developmental processes;signal transduction;other biological processes	non-structural extracellular;extracellular matrix;plasma membrane;other membranes;cytosol;other cell component	signal transduction activity or receptor binding;other molecular function	Pf01392, Pf01759	6422	ENSG00000104332	SFRP1	hsa:6422; O00546; O14779; Q8N474	Mammary gland development pathway - Embryonic development (Stage 1 of 4); Endoderm differentiation; Vitamin D receptor pathway; BMP2-WNT4-FOXO1 pathway in primary endometrial stromal cell differentiation; BMP signaling in eyelid development; lncRNA in canonical Wnt signaling and colorectal cancer; Wnt signaling; ncRNAs involved in Wnt signaling in hepatocellular carcinoma; Malignant pleural mesot…	Negative regulation of TCF-dependent signaling by WNT ligand antagonists	11	0	0.576	0.226731	79.42	126.9	73.1	22.92	103.21	Not Found	Not Found	Not Found	Not Found	Not Found	Not Found	Peak Found	Not Found	High	Not Found	Peak Found	Peak Found	Peak Found	Not Found	Not Found
FALSE	High	Master Protein	P07093	Glia-derived nexin OS=Homo sapiens OX=9606 GN=SERPINE2 PE=1 SV=1	0.001	3.635	5	1	3	1	398	44	9.29	7.61	1	cell organization and biogenesis;stress response;transport;developmental processes;other biological processes	non-structural extracellular;extracellular matrix;plasma membrane;other membranes;cytosol;other cell component	signal transduction activity or receptor binding;enzyme regulator activity;other molecular function	Pf00079	5270	ENSG00000135919	SERPINE2	B2R6A4; B4DIF2; hsa:5270; P07093; Q53S15; Q5D0C4		Intrinsic Pathway of Fibrin Clot Formation; Common Pathway of Fibrin Clot Formation; Dissolution of Fibrin Clot	3	0	0.01	2.2875e-16		200		18.48		High	Peak Found	Not Found	High	High	Not Found	Not Found	Not Found	Not Found	Not Found	Not Found	Not Found	Not Found	Not Found	Not Found
FALSE	High	Master Protein	Q15582	Transforming growth factor-beta-induced protein ig-h3 OS=Homo sapiens OX=9606 GN=TGFBI PE=1 SV=1	0	339.245	59	33	474	33	683	74.6	7.71	1238.72	33	cell adhesion;cell cycle OR cell proliferation;cell organization and biogenesis;developmental processes;other biological processes	non-structural extracellular;extracellular matrix;plasma membrane;other membranes;ER/Golgi	signal transduction activity or receptor binding;extracellular structural activity;other molecular function	Pf02469	7045	ENSG00000120708	TGFBI	D3DQB1; hsa:7045; O14471; O14472; O14476; O43216; O43217; O43218; O43219; Q15582; Q53XM1		Amyloid fiber formation	1	0	0.743	0.522809	70.63	127.7	72.3	19.38	50.06	High	High	High	High	High	High	High	High	High	High	High	High	High	High	High
FALSE	High	Master Protein	P02751	Fibronectin OS=Homo sapiens OX=9606 GN=FN1 PE=1 SV=5	0	1832.94	68	146	6019	146	2477	272.2	5.5	16978	146	cell adhesion;cell organization and biogenesis;protein metabolism;other metabolic processes;stress response;developmental processes;signal transduction;other biological processes	non-structural extracellular;extracellular matrix;plasma membrane;other membranes;ER/Golgi;other cell component	signal transduction activity or receptor binding;enzyme regulator activity;other molecular function	Pf00039, Pf00040, Pf00041	2335	ENSG00000115414	FN1	B7ZLF0; E9PE77; E9PG29; hsa:2335; O95609; O95610; P02751; Q14312; Q14325; Q14326; Q17RV7; Q53S27; Q564H7; Q585T2; Q59EH1; Q60FE4; Q68DP8; Q68DP9; Q68DT4; Q6LDP6; Q6MZS0; Q6MZU5; Q6N025; Q6N0A6; Q7Z391; Q86T27; Q8IVI8; Q96KP7; Q96KP8; Q96KP9; Q9H1B8; Q9HAP3; Q9UMK2	Mammary gland development pathway - Puberty (Stage 2 of 4); miRNA targets in ECM and membrane receptors; Focal adhesion; Overview of nanoparticle effects; RAC1/PAK1/p38/MMP2 pathway; TGF-beta signaling pathway; Interactions between LOXL4 and oxidative stress pathway; Physico-chemical features and toxicity-associated pathways; TGF-beta signaling in thyroid cells for epithelial-mesenchymal transiti…	Signaling by BRAF and RAF1 fusions; Integrin cell surface interactions; ECM proteoglycans; Regulation of Insulin-like Growth Factor (IGF) transport and uptake by Insulin-like Growth Factor Binding Proteins (IGFBPs); Post-translational protein phosphorylation; Degradation of the extracellular matrix; Interleukin-4 and Interleukin-13 signaling; MET activates PTK2 signaling; Platelet degranulation ;…	49	0	0.349	0.00588915	77.46	152.7	47.3	12	42.81	High	High	High	High	High	High	High	High	High	High	High	High	High	High	High
FALSE	High	Master Protein	P00734	Prothrombin OS=Homo sapiens OX=9606 GN=F2 PE=1 SV=2	0	94.028	9	7	129	7	622	70	5.9	388.77	7	protein metabolism;other metabolic processes;stress response;signal transduction;other biological processes	non-structural extracellular;extracellular matrix;plasma membrane;other membranes;ER/Golgi;other cell component	signal transduction activity or receptor binding;other molecular function	Pf00051, Pf00089, Pf00594, Pf09396	2147	ENSG00000180210	F2	B2R7F7; B4E1A7; hsa:2147; P00734; Q4QZ40; Q53H04; Q53H06; Q69EZ7; Q7Z7P3; Q9UCA1	Selenium micronutrient network; Vitamin B12 metabolism; Folate metabolism; Blood clotting cascade; IL1 and megakaryocytes in obesity; Regulation of actin cytoskeleton; Activation of vitamin K-dependent proteins; Complement and coagulation cascades	Regulation of Insulin-like Growth Factor (IGF) transport and uptake by Insulin-like Growth Factor Binding Proteins (IGFBPs); G alpha (q) signalling events; Peptide ligand-binding receptors; Thrombin signalling through proteinase activated receptors (PARs); Cell surface interactions at the vascular wall; Regulation of Complement cascade; Intrinsic Pathway of Fibrin Clot Formation; Common Pathway o…	22	0	1.111	0.979798	60.05	94.6	105.4	19.17	100.51	High	High	High	High	High	High	High	High	High	High	High	High	High	High	High
FALSE	High	Master Protein	P04004	Vitronectin OS=Homo sapiens OX=9606 GN=VTN PE=1 SV=1	0	44.683	14	6	51	6	478	54.3	5.8	126.47	6	cell adhesion;transport;developmental processes;other biological processes	non-structural extracellular;extracellular matrix;plasma membrane;other membranes;ER/Golgi;other cell component	signal transduction activity or receptor binding;extracellular structural activity;other molecular function	Pf00045, Pf01033	7448	ENSG00000109072	VTN	B2R7G0; hsa:7448; P01141; P04004; Q9BSH7	Primary focal segmental glomerulosclerosis (FSGS); Complement system; Focal adhesion; Focal adhesion: PI3K-Akt-mTOR-signaling pathway; PI3K-Akt signaling pathway; Epithelial to mesenchymal transition in colorectal cancer; Inflammatory response pathway; Complement system in neuronal development and plasticity	Integrin cell surface interactions; ECM proteoglycans; Regulation of Complement cascade; Syndecan interactions; Molecules associated with elastic fibres	13	0	2.103	0.68902	86.81	83.9	116.1	32.16	94	High	High	High	High	High	High	High	High	High	High	High	High	High	High	High
[truncated: 553 more rows]
[truncated: 5 more columns]

## Sheet: ECM and Secreted Factors
Checked	Protein FDR Confidence: Combined	Master	Accession	Description	ECM Category	Exp. q-value: Combined	Sum PEP Score	Coverage [%]	# Peptides	# PSMs	# Unique Peptides	# AAs	MW [kDa]	calc. pI	Score Sequest HT: Sequest HT	# Peptides (by Search Engine): Sequest HT	Biological Process	Cellular Component	Molecular Function	Pfam IDs	Entrez Gene ID	Ensembl Gene ID	Gene Symbol	Gene ID	WikiPathways	Reactome Pathways	# Protein Pathway Groups	# Razor Peptides	Abundance Ratio: (qVIC) / (LVCF)	Abundance Ratio Adj. P-Value: (qVIC) / (LVCF)	Abundance Ratio Variability [%]: (qVIC) / (LVCF)	Abundances (Grouped): LVCF	Abundances (Grouped): qVIC	Abundances (Grouped) CV [%]: LVCF	Abundances (Grouped) CV [%]: qVIC	Found in Sample: [S31] F31: Sample, LVCF	Found in Sample: [S32] F32: Sample, LVCF	Found in Sample: [S33] F33: Sample, LVCF	Found in Sample: [S37] F37: Sample, LVCF	Found in Sample: [S38] F38: Sample, LVCF	Found in Sample: [S39] F39: Sample, LVCF	Found in Sample: [S43] F43: Sample, LVCF	Found in Sample: [S44] F44: Sample, LVCF	Found in Sample: [S45] F45: Sample, LVCF	Found in Sample: [S34] F34: Sample, qVIC	Found in Sample: [S35] F35: Sample, qVIC	Found in Sample: [S36] F36: Sample, qVIC	Found in Sample: [S40] F40: Sample, qVIC	Found in Sample: [S41] F41: Sample, qVIC
[truncated: 107 more rows]
[truncated: 6 more columns]

[truncated: 1 more sheets: Categories]
