# Supplementary material for: Identifying molecular and functional similarities and differences between human primary cardiac valve interstitial cells and ventricular fibroblasts
Source: Front Bioeng Biotechnol. 2023 Mar 27;11:1102487. doi: 10.3389/fbioe.2023.1102487 (PMC10083504; doi:10.3389/fbioe.2023.1102487)
Supplement: Supplementary file 2 [file Table3.XLSX]

## Sheet: Proteins
Checked	Protein FDR Confidence: Combined	Master	Accession	Description	Exp. q-value: Combined	Sum PEP Score	Coverage [%]	# Peptides	# PSMs	# Unique Peptides	# AAs	MW [kDa]	calc. pI	Score Sequest HT: Sequest HT	# Peptides (by Search Engine): Sequest HT	Biological Process	Cellular Component	Molecular Function	Pfam IDs	Entrez Gene ID	Gene Symbol	Gene ID	Reactome Pathways	Ensembl Gene ID	WikiPathways	# Protein Pathway Groups	# Razor Peptides	Abundance Ratio: (hPSC-SHF-CFB) / (hPSC-EpiC-CFB)	Abundance Ratio: (LVCFB) / (hPSC-EpiC-CFB)	Abundance Ratio: (qVICs) / (hPSC-EpiC-CFB)	Abundance Ratio: (LVCFB) / (hPSC-SHF-CFB)	Abundance Ratio: (qVICs) / (hPSC-SHF-CFB)	Abundance Ratio: (qVICs) / (LVCFB)	Abundance Ratio Adj. P-Value: (hPSC-SHF-CFB) / (hPSC-EpiC-CFB)	Abundance Ratio Adj. P-Value: (LVCFB) / (hPSC-EpiC-CFB)	Abundance Ratio Adj. P-Value: (qVICs) / (hPSC-EpiC-CFB)	Abundance Ratio Adj. P-Value: (LVCFB) / (hPSC-SHF-CFB)	Abundance Ratio Adj. P-Value: (qVICs) / (hPSC-SHF-CFB)	Abundance Ratio Adj. P-Value: (qVICs) / (LVCFB)	Abundance Ratio Variability [%]: (hPSC-SHF-CFB) / (hPSC-EpiC-CFB)	Abundance Ratio Variability [%]: (LVCFB) / (hPSC-EpiC-CFB)	Abundance Ratio Variability [%]: (qVICs) / (hPSC-EpiC-CFB)	Abundance Ratio Variability [%]: (LVCFB) / (hPSC-SHF-CFB)	Abundance Ratio Variability [%]: (qVICs) / (hPSC-SHF-CFB)	Abundance Ratio Variability [%]: (qVICs) / (LVCFB)	Abundances (Grouped): hPSC-EpiC-CFB	Abundances (Grouped): hPSC-SHF-CFB	Abundances (Grouped): LVCFB	Abundances (Grouped): qVICs
FALSE	High	Master Protein	P02452	Collagen alpha-1(I) chain OS=Homo sapiens OX=9606 GN=COL1A1 PE=1 SV=5	0	235.996	34	36	378	36	1464	138.9	5.8	733.5	36											0	0	2.175	1.849	0.405	0.917	0.169	0.239	0.693027	0.990962	0.469162	0.980174	0.129839	2.85553e-05	64.32	140.04	104.87	123.06	110.98	93.87	115.4	211.5	60.5	12.5
FALSE	High	Master Protein	O75396	Vesicle-trafficking protein SEC22b OS=Homo sapiens OX=9606 GN=SEC22B PE=1 SV=4	0	40.387	25	4	37	4	215	24.6	6.92	114.71	4											0	0	1.245	4.197	5.966	3.931	5.209	1.442	0.990853	0.871678	0.779805	0.802466	0.878639	0.982289	65.48	137.05	119.97	97.71	75.51	59.82	61.3	62.5	109.1	167.1
FALSE	High	Master Protein	Q92616	eIF-2-alpha kinase activator GCN1 OS=Homo sapiens OX=9606 GN=GCN1 PE=1 SV=6	0	26.477	2	4	9	4	2671	292.6	7.47	21.58	4											0	0	0.998	0.635	1.632	0.712	1.653	2.312	0.990853	0.82373	0.92885	0.893061	0.919507	0.694839	48.72	57.86	52.96	66.91	60.18	62.22	111.6	77.9	64.6	145.9
FALSE	High	Master Protein	P00488	Coagulation factor XIII A chain OS=Homo sapiens OX=9606 GN=F13A1 PE=1 SV=4	0	17.372	5	3	24	3	732	83.2	6.09	59.31	3											0	0	0.577	2.231	2.278	5.297	5.269	1.181	0.589838	0.981271	0.971366	0.684553	0.893486	0.946999	67.08	139.92	132.6	114.36	103.73	66.14	59.9	29.5	167.1	143.6
FALSE	High	Master Protein	O94901	SUN domain-containing protein 1 OS=Homo sapiens OX=9606 GN=SUN1 PE=1 SV=3	0	10.719	5	2	5	2	812	90	7.08	2.18	2											0	0	0.649	0.791	0.964	1.678	2.085	0.952	0.696478	0.952246	0.92885	0.987187	0.989445	0.765959	33.81	62.35	43.27	82.44	51.77	56.08	134.2	79.2	95.5	91.1
FALSE	High	Master Protein	Q16787	Laminin subunit alpha-3 OS=Homo sapiens OX=9606 GN=LAMA3 PE=1 SV=2	0	9.209	1	2	6	1	3333	366.4	7.24	17.46	2											0	0
FALSE	High	Master Protein	Q9Y2D5	A-kinase anchor protein 2 OS=Homo sapiens OX=9606 GN=AKAP2 PE=1 SV=3	0.001	6.567	3	1	7	1	859	94.6	5.11	10.83	1				Pf15304	445815	AKAP2	B1ALX9; B2RTU4; B3KQ00; B4DTZ2; B7ZW07; B9EJB5; Q9UG26; Q9Y2D5				0	0	100	100	100	3.255	5.179	1.663	1.9274e-16	9.29412e-17	1.04779e-16	0.945555	0.918316	0.958548				29.85	46.68	56.17		43.7	147.5	208.9
FALSE	High	Master Protein	O15131	Importin subunit alpha-6 OS=Homo sapiens OX=9606 GN=KPNA5 PE=1 SV=2	0.001	5.366	3	1	2	1	536	60.3	5.16	5.95	1											0	0	1.251	2.719	4.934	2.142	3.889	1.758	0.990853	0.981271	0.92885	0.987187	0.918316	0.900723	26.45	47.29	31.96	38.84	25.12	51.38	42.6	50.9	115.9	190.6
FALSE	High	Master Protein	Q7Z7G0	Target of Nesh-SH3 OS=Homo sapiens OX=9606 GN=ABI3BP PE=1 SV=1	0.002	4.115	3	1	1	1	1075	118.6	9.44	2.33	1											0	0	0.715	1.117	1.464	1.645	2.046	1.573	0.823031	0.981271	0.836419	0.999559	0.918316	0.993597	65.64	64.13	125.74	59.33	113.77	118.65	97.5	69.8	90.1	142.7
FALSE	Medium	Master Protein	Q8NDH2	Coiled-coil domain-containing protein 168 OS=Homo sapiens OX=9606 GN=CCDC168 PE=2 SV=2	0.01	2.72	1	1	3	1	2452	277.8	9.31	0	1											0	0	0.322	0.01	0.233	0.01	1.185	100	0.0549135	9.29412e-17	0.201605	1.06e-16	0.918316	1.48936e-16	172.85		136.53		114.8		256.8	61.4		81.9
FALSE	Medium	Master Protein	Q6EEV6	Small ubiquitin-related modifier 4 OS=Homo sapiens OX=9606 GN=SUMO4 PE=1 SV=2	0.014	2.579	13	1	5	1	95	10.7	7.18	0	1											0	0	0.819	1.034	1.122	1.261	1.269	1.106	0.927892	0.981271	0.774355	0.981434	0.918316	0.849719	40.57	52.26	49.86	45.67	45.18	51.53	104.6	85.6	110.1	99.7
FALSE	Medium	Master Protein	O43854	EGF-like repeat and discoidin I-like domain-containing protein 3 OS=Homo sapiens OX=9606 GN=EDIL3 PE=1 SV=1	0.019	2.185	4	1	3	1	480	53.7	7.28	0	1	cell adhesion;other biological processes		signal transduction activity or receptor binding;other molecular function	Pf00008, Pf00754, Pf12661	10085	EDIL3	B2R763; hsa:10085; O43854; O43855; Q5D094; Q8N610		ENSG00000164176		0	0	0.502	1.2	0.694	2.408	1.337	0.567	0.414921	0.981271	0.311609	0.981434	0.837077	0.097736	52.11	47.28	79.56	49.9	54.46	88.4	115.2	60.7	146.8	77.3
FALSE	Medium	Master Protein	Q9Y608	Leucine-rich repeat flightless-interacting protein 2 OS=Homo sapiens OX=9606 GN=LRRFIP2 PE=1 SV=1	0.019	2.173	2	1	1	1	721	82.1	6.95	2.3	1	cell-cell signaling;signal transduction;other biological processes		other molecular function	Pf09738	9209	LRRFIP2	A8K649; A8MXR0; B4DY63; hsa:9209; Q68CV3; Q9NXH5; Q9Y608		ENSG00000093167	VEGFA-VEGFR2 signaling pathway	1	0	7.025	4.69	0.426	0.628	0.056	0.106	0.0023296	0.827686	0.177806	0.940941	0.00447117	6.1887e-12	28.68	47.33	58.27	48.85	27.4	125.93	30.1	214.6	143.8	11.5
FALSE	High	Master Protein	Q9NYL9	Tropomodulin-3 OS=Homo sapiens OX=9606 GN=TMOD3 PE=1 SV=1	0	47.504	29	6	51	6	352	39.6	5.19	131.38	6	cell cycle OR cell proliferation;cell organization and biogenesis;developmental processes;other biological processes	cytoskeleton	cytoskeletal activity	Pf03250	29766	TMOD3	B2R6G7; hsa:29766; Q9NT43; Q9NYL9; Q9NZR0	RHOBTB2 GTPase cycle; Striated Muscle Contraction; RND3 GTPase cycle	ENSG00000138594	VEGFA-VEGFR2 signaling pathway	4	0	0.953	1.23	2.433	1.274	2.496	1.963	0.990853	0.981271	0.971366	0.999559	0.945027	0.790934	40.23	44.11	41.86	45.5	40.39	34.65	87.1	74.1	77.7	161.2
FALSE	High	Master Protein	P51911	Calponin-1 OS=Homo sapiens OX=9606 GN=CNN1 PE=1 SV=2	0	36.559	30	5	22	5	297	33.2	9.07	42.62	5	cell organization and biogenesis;other biological processes	cytoskeleton	cytoskeletal activity;other molecular function	Pf00307, Pf00402	1264	CNN1	B2R868; B4DUX6; hsa:1264; O00638; P51911; Q15416; Q8IY93; Q99438		ENSG00000130176	Endothelin pathways; Myometrial relaxation and contraction pathways	2	0	0.233	1.226	0.593	5.318	2.634	0.415	0.00753171	0.981271	0.697282	0.682526	0.972494	0.0102864	46.09	51.67	85.09	66.2	86.35	65.2	183.1	29	146.3	41.5
FALSE	High	Master Protein	P07305	Histone H1.0 OS=Homo sapiens OX=9606 GN=H1-0 PE=1 SV=3	0	13.844	23	4	31	4	194	20.9	10.84	39.69	4	cell organization and biogenesis;other biological processes	cytoskeleton;ER/Golgi;nucleus;other cell component	nucleic acid binding activity;other molecular function	Pf00538	3005	H1-0	B2R6I0; B4DRD6; hsa:3005; P07305; Q6FG88; Q8N6R3	Apoptosis induced DNA fragmentation; Formation of Senescence-Associated Heterochromatin Foci (SAHF)	ENSG00000189060		2	0	2.213	1.06	2.035	0.549	0.963	1.967	0.679456	0.981271	0.994227	0.916052	0.918316	0.788501	50.04	71.66	61.54	64.66	57.91	70.26	69.3	139.5	58.6	132.7
FALSE	Medium	Master Protein	P27695	DNA-(apurinic or apyrimidinic site) endonuclease OS=Homo sapiens OX=9606 GN=APEX1 PE=1 SV=2	0.02	2.247	6	1	1	1	318	35.5	8.12	0	1	cell organization and biogenesis;DNA metabolism;RNA metabolism OR transcription;other metabolic processes;stress response;other biological processes	cytoskeleton;mitochondrion;ER/Golgi;translational apparatus;nucleus;other cell component	nucleic acid binding activity;other molecular function	Pf03372	328	APEX1	hsa:328; P27695; Q969L5; Q99775	POLB-Dependent Long Patch Base Excision Repair; Displacement of DNA glycosylase by APEX1; PCNA-Dependent Long Patch Base Excision Repair; Abasic sugar-phosphate removal via the single-nucleotide replacement pathway	ENSG00000100823	Thyroid stimulating hormone (TSH) signaling pathway; Spinal cord injury; Base excision repair; DNA repair pathways, full network	10	0	0.934	0.01	5.487	0.01	5.632	100	0.990853	9.29412e-17	0.92885	1.06e-16	0.918316	1.48936e-16	50.08		63.6		54.4		48.8	50.4		300.9
FALSE	High	Master Protein	Q14192	Four and a half LIM domains protein 2 OS=Homo sapiens OX=9606 GN=FHL2 PE=1 SV=3	0	37.611	38	7	17	7	279	32.2	7.55	34.08	7	RNA metabolism OR transcription;other metabolic processes;developmental processes;other biological processes	cytoskeleton;nucleus	other molecular function	Pf00412	2274	FHL2	hsa:2274; Q13229; Q13644; Q14192; Q2I5I4; Q5TM15; Q9P294	PPARA activates gene expression	ENSG00000115641	Androgen receptor signaling pathway; RANKL/RANK signaling pathway; Ectoderm differentiation; VEGFA-VEGFR2 signaling pathway	5	0	0.483	4.074	2.242	8.417	4.583	0.536	0.435211	0.883747	0.92885	0.594548	0.918316	0.0524835	27.95	49.39	59.65	42.91	57.95	53.95	26.2	14	294.6	65.2
FALSE	High	Master Protein	P35659	Protein DEK OS=Homo sapiens OX=9606 GN=DEK PE=1 SV=1	0	20.392	15	5	12	5	375	42.6	8.56	12.54	5	cell organization and biogenesis;RNA metabolism OR transcription;other metabolic processes;signal transduction;other biological processes	cytoskeleton;nucleus	nucleic acid binding activity;other molecular function	Pf08766	7913	DEK	B2R6K6; B4DN37; hsa:7913; P35659; Q5TGV4; Q5TGV5	Transcriptional regulation by the AP-2 (TFAP2) family of transcription factors; B-WICH complex positively regulates rRNA expression; Transcriptional regulation of granulopoiesis	ENSG00000124795	IL-18 signaling pathway	4	0	2.215	4.748	9.48	1.768	5.05	3.51	0.681158	0.824844	0.488858	0.981434	0.886224	0.0713213	69.35	47.7	73.4	68.69	77.58	99.07	11.3	67.2	57.3	264.2
FALSE	High	Master Protein	Q9UI15	Transgelin-3 OS=Homo sapiens OX=9606 GN=TAGLN3 PE=1 SV=2	0.001	6.01	10	1	1	1	199	22.5	7.33	3.17	1	developmental processes;other biological processes	cytoskeleton;nucleus		Pf00307, Pf00402	29114	TAGLN3	D3DN64; hsa:29114; Q96A74; Q9UI15		ENSG00000144834		0	0	0.331	0.01	2.784	0.01	9.012	100	0.101771	9.29412e-17	0.971366	1.06e-16	0.768338	1.48936e-16	33.83		73.14		65.5		92.8	30.7		276.5
FALSE	High	Master Protein	Q9BQE3	Tubulin alpha-1C chain OS=Homo sapiens OX=9606 GN=TUBA1C PE=1 SV=1	0	276.113	78	29	736	2	449	49.9	5.1	1630.93	29	cell cycle OR cell proliferation;cell organization and biogenesis;transport;other biological processes	cytoskeleton;nucleus;other cell component	cytoskeletal activity;other molecular function	Pf00091, Pf03953	84790	TUBA1C	hsa:84790; Q9BQE3	Separation of Sister Chromatids; The role of GTSE1 in G2/M progression after G2 checkpoint; Prefoldin mediated transfer of substrate to CCT/TriC; MHC class II antigen presentation; RHO GTPases Activate Formins; HCMV Early Events; Recruitment of NuMA to mitotic centrosomes; COPI-mediated anterograde transport; Aggrephagy; COPI-independent Golgi-to-ER retrograde traffic; HSP90 chaperone cycle for s…	ENSG00000167553	Alzheimer's disease and miRNA effects; Pathogenic Escherichia coli infection; Parkin-ubiquitin proteasomal system pathway; VEGFA-VEGFR2 signaling pathway; Alzheimer's disease	35	1	1.165	1.412	2.977	1.214	2.501	2.281	0.990853	0.990962	0.938371	0.999559	0.944666	0.550325	43.68	74.97	79.54	70.26	77.65	59.88	72	69.3	82.7	176
FALSE	High	Master Protein	Q14839	Chromodomain-helicase-DNA-binding protein 4 OS=Homo sapiens OX=9606 GN=CHD4 PE=1 SV=2	0	75.469	14	15	32	15	1912	217.9	5.86	65.53	15	cell organization and biogenesis;protein metabolism;other metabolic processes;other biological processes	cytoskeleton;nucleus;other cell component	nucleic acid binding activity;other molecular function	Pf00176, Pf00271, Pf00385, Pf00628, Pf06461, Pf06465, Pf08073, Pf08074	1108	CHD4	hsa:1108; Q14839; Q8IXZ5	Potential therapeutics for SARS; HDACs deacetylate histones; ERCC6 (CSB) and EHMT2 (G9a) positively regulate rRNA expression; RNA Polymerase I Transcription Initiation; Regulation of PTEN gene transcription; Regulation of TP53 Activity through Acetylation; NGF-stimulated transcription	ENSG00000111642	Rett syndrome causing genes; Effect of progerin on genes involved in Hutchinson-Gilford progeria syndrome	9	0	1.05	1.557	0.866	1.329	0.82	1.738	0.990853	0.999237	0.889163	0.999559	0.918316	0.900723	46.76	114.46	87.1	86.05	52.19	69.25	154.1	133.4	33.2	79.3
FALSE	High	Master Protein	P21291	Cysteine and glycine-rich protein 1 OS=Homo sapiens OX=9606 GN=CSRP1 PE=1 SV=3	0	61.861	64	8	66	8	193	20.6	8.57	76.01	8	cell organization and biogenesis;other biological processes	cytoskeleton;nucleus;other cell component	cytoskeletal activity;other molecular function	Pf00412	1465	CSRP1	A8K268; hsa:1465; P21291; Q5U0J2	MTF1 activates gene expression	ENSG00000159176	MECP2 and associated Rett syndrome; VEGFA-VEGFR2 signaling pathway	3	0	0.232	5.861	4.106	26.302	21.76	0.739	0.0074323	0.758642	0.92885	0.0328165	0.112493	0.379747	83.37	75.64	74.19	62.33	73.04	73.35	30.3	4.7	195.8	169.2
FALSE	High	Master Protein	P16104	Histone H2AX OS=Homo sapiens OX=9606 GN=H2AX PE=1 SV=2	0	49.591	64	9	212	3	143	15.1	10.74	371.51	9	cell cycle OR cell proliferation;cell organization and biogenesis;DNA metabolism;other metabolic processes;stress response;developmental processes;signal transduction;other biological processes	cytoskeleton;nucleus;other cell component	nucleic acid binding activity;other molecular function	Pf00125, Pf16211	3014	H2AX	hsa:3014; P16104; Q4ZGJ7; Q6IAS5	RUNX1 regulates transcription of genes involved in differentiation of HSCs; Assembly of the ORC complex at the origin of replication; RMTs methylate histone arginines; Amyloid fiber formation; Deposition of new CENPA-containing nucleosomes at the centromere; Meiotic synapsis; Transcriptional regulation by small RNAs; B-WICH complex positively regulates rRNA expression; Recruitment and ATM-mediate…	ENSG00000188486	miRNA regulation of DNA damage response; miRNAs involved in DNA damage response; Proteasome degradation; ATM signaling in development and disease ; FBXL10 enhancement of MAP/ERK signaling in diffuse large B-cell lymphoma; DNA repair pathways, full network; DNA damage response	45	6	1.176	0.285	0.486	0.207	0.396	1.989	0.999623	0.482766	0.580081	0.468875	0.555634	0.77119	76.36	109.23	105.81	103.68	102.99	89.59	148.3	120.5	41.2	90
FALSE	High	Master Protein	P61978	Heterogeneous nuclear ribonucleoprotein K OS=Homo sapiens OX=9606 GN=HNRNPK PE=1 SV=1	0	48.044	19	6	71	6	463	50.9	5.54	142.92	6	RNA metabolism OR transcription;other metabolic processes;signal transduction;other biological processes	cytoskeleton;nucleus;other cell component	nucleic acid binding activity;other molecular function	Pf00013, Pf08067	3190	HNRNPK	hsa:3190; P61978; Q07244; Q15671; Q59F98; Q5T6W4; Q60577; Q6IBN1; Q922Y7; Q96J62	mRNA Splicing - Major Pathway; Processing of Capped Intron-Containing Pre-mRNA; HCMV Late Events; SUMOylation of RNA binding proteins	ENSG00000165119	mRNA processing; lncRNA in canonical Wnt signaling and colorectal cancer	6	0	2.425	1.273	2.626	0.541	1.168	2.222	0.540226	0.986089	0.971366	0.911036	0.918316	0.592641	48.21	74.08	62.28	60.4	63.49	59.06	46.9	123.2	70.4	159.5
FALSE	High	Master Protein	Q9Y281	Cofilin-2 OS=Homo sapiens OX=9606 GN=CFL2 PE=1 SV=1	0	30.967	37	4	44	2	166	18.7	7.88	62.44	4	cell organization and biogenesis;other biological processes	cytoskeleton;nucleus;other cell component	cytoskeletal activity	Pf00241	1073	CFL2	G3V5P4; hsa:1073; Q9Y281		ENSG00000165410	Leptin signaling pathway; Microtubule cytoskeleton regulation; Regulation of actin cytoskeleton; G13 signaling pathway	4	0	1.535		2.51	2.79	6.974	3.43	0.951207		0.971366	0.980073	0.890318	0.179018	115.92		69.19	49.92	92.01	48.9	63.6	22.5	64.7	249.2
FALSE	High	Master Protein	Q9UMS4	Pre-mRNA-processing factor 19 OS=Homo sapiens OX=9606 GN=PRPF19 PE=1 SV=1	0	28.172	12	3	17	3	504	55.1	6.61	39.41	3	cell organization and biogenesis;protein metabolism;DNA metabolism;RNA metabolism OR transcription;other metabolic processes;stress response;signal transduction;other biological processes	cytoskeleton;nucleus;other cell component	other molecular function	Pf00400, Pf04564, Pf08606	27339	PRPF19	hsa:27339; Q9UMS4	mRNA Splicing - Major Pathway; Formation of TC-NER Pre-Incision Complex; Dual incision in TC-NER; Gap-filling DNA repair synthesis and ligation in TC-NER	ENSG00000110107		5	0	1.379	4.769	2.169	1.104	1.264	1.493	0.990853	0.824844	0.999707	0.998227	0.919507	0.982289	55.2	120.34	97.45	104.5	82.51	33.7	69.8	79	91.1	160.1
FALSE	High	Master Protein	Q9H2D6	TRIO and F-actin-binding protein OS=Homo sapiens OX=9606 GN=TRIOBP PE=1 SV=3	0	12.531	2	3	3	3	2365	261.2	8.48	6	3	cell cycle OR cell proliferation;cell organization and biogenesis;protein metabolism;other metabolic processes;developmental processes;other biological processes	cytoskeleton;nucleus;other cell component	cytoskeletal activity;other molecular function	Pf00169	11078	TRIOBP	B1AHD4; B1AHD7; F2Z2W0; F8W6V6; hsa:11078; O94797; Q2PZW8; Q2Q3Z9; Q2Q400; Q5R3M6; Q96DW1; Q9BT77; Q9BTL7; Q9BY98; Q9H2D6; Q9Y3L4		ENSG00000100106		0	0		100	100	100	100	0.927		9.29412e-17	1.04779e-16	1.06e-16	1.18678e-16	0.646392						44.57			201.6	198.4
FALSE	High	Master Protein	O43809	Cleavage and polyadenylation specificity factor subunit 5 OS=Homo sapiens OX=9606 GN=NUDT21 PE=1 SV=1	0	7.108	8	1	2	1	227	26.2	8.82	7.08	1	cell organization and biogenesis;RNA metabolism OR transcription;other metabolic processes;other biological processes	cytoskeleton;nucleus;other cell component	nucleic acid binding activity;other molecular function	Pf13869	11051	NUDT21	hsa:11051; O43809; Q6IB85; Q6NE84	mRNA Splicing - Major Pathway; mRNA 3'-end processing; RNA Polymerase II Transcription Termination; Processing of Intronless Pre-mRNAs	ENSG00000167005	mRNA processing	5	0	100	100		0.842	0.01	0.01	1.9274e-16	9.29412e-17		0.916052	1.18678e-16	1.48936e-16				29.56				217.1	182.9
FALSE	High	Master Protein	Q9UHD8	Septin-9 OS=Homo sapiens OX=9606 GN=SEPTIN9 PE=1 SV=2	0	74.294	31	12	62	12	586	65.4	8.97	150.74	12	cell cycle OR cell proliferation;other biological processes	cytoskeleton;other cell component	other molecular function	Pf00735	10801	SEPTIN9	A8K2V3; B3KPM0; B4DTL9; B4E0N2; B4E274; B7Z654; hsa:10801; Q96QF3; Q96QF4; Q96QF5; Q9HA04; Q9UG40; Q9UHD8; Q9Y5W4		ENSG00000184640		0	0	1.981	3.741	3.486	1.958	1.793	0.973	0.815697	0.918953	0.92885	0.980073	0.994932	0.806837	59.34	61.06	72.18	64.67	65.33	59.13	28.7	81.9	152.8	136.6
FALSE	High	Master Protein	P27816	Microtubule-associated protein 4 OS=Homo sapiens OX=9606 GN=MAP4 PE=1 SV=3	0	73.316	28	18	49	18	1152	120.9	5.43	75.57	18	cell cycle OR cell proliferation;cell organization and biogenesis;developmental processes;other biological processes	cytoskeleton;other cell component	cytoskeletal activity;other molecular function	Pf00418	4134	MAP4	hsa:4134; P27816; Q13082; Q59FT2; Q68D74; Q6ZUW9; Q86V26; Q96A76; Q96NS9		ENSG00000047849	Splicing factor NOVA regulated synaptic proteins; 2q37 copy number variation syndrome	2	0	2.012	4.5	7.086	1.93	3.481	1.881	0.803516	0.835801	0.683388	0.980073	0.918316	0.832163	77.68	56.53	92.26	55.55	71.69	54.28	17.4	58.7	110.1	213.8
FALSE	High	Master Protein	Q01995	Transgelin OS=Homo sapiens OX=9606 GN=TAGLN PE=1 SV=4	0	60.325	59	11	63	11	201	22.6	8.84	141.58	11	other biological processes	cytoskeleton;other cell component	cytoskeletal activity	Pf00307, Pf00402	6876	TAGLN	hsa:6876; O15542; Q01995		ENSG00000149591	Burn wound healing	1	0	1.104	16.697	10.025	18.918	10.219	0.582	0.990853	0.188262	0.465243	0.0812807	0.472743	0.121492	42.53	83.55	81.57	65.48	68.44	85.45	9.3	11	262.8	116.9
FALSE	High	Master Protein	A6NHL2	Tubulin alpha chain-like 3 OS=Homo sapiens OX=9606 GN=TUBAL3 PE=1 SV=2	0	44.705	11	6	99	1	446	49.9	6.05	179.38	6	cell cycle OR cell proliferation;cell organization and biogenesis;other biological processes	cytoskeleton;other cell component	cytoskeletal activity;other molecular function	Pf00091, Pf03953	79861	TUBAL3	A6NHL2; B4DKL2; hsa:79861; Q4QQJ5; Q9H6Z0	Recycling pathway of L1; COPI-dependent Golgi-to-ER retrograde traffic; Separation of Sister Chromatids; The role of GTSE1 in G2/M progression after G2 checkpoint; Translocation of SLC2A4 (GLUT4) to the plasma membrane; Microtubule-dependent trafficking of connexons from Golgi to the plasma membrane; Gap junction assembly; MHC class II antigen presentation; Resolution of Sister Chromatid Cohesion…	ENSG00000178462	Alzheimer's disease and miRNA effects; Pathogenic Escherichia coli infection; Parkin-ubiquitin proteasomal system pathway; Alzheimer's disease	31	0	0.607	1.753	2.917	1.965	3.519	1.644	0.607996	0.999237	0.971366	0.980073	0.918316	0.937176	61.22	71.74	74.34	38.94	70.38	76.17	60.6	61.9	109.8	167.7
FALSE	High	Master Protein	P07197	Neurofilament medium polypeptide OS=Homo sapiens OX=9606 GN=NEFM PE=1 SV=3	0	35.389	7	5	38	3	916	102.4	4.91	86.39	5	cell organization and biogenesis	cytoskeleton;other cell component	cytoskeletal activity	Pf00038, Pf04732	4741	NEFM	B4DGN2; E9PBF7; hsa:4741; P07197; Q4QRK6		ENSG00000104722	Amyotrophic lateral sclerosis (ALS); Physico-chemical features and toxicity-associated pathways; Ciliary landscape	3	0	0.782	4.62	2.493	6.239	3.19	0.448	0.972776	0.827686	0.945068	0.719509	0.993941	0.0108842	73.44	83.32	75.16	80.79	23.51	44.1	20.2	20.1	309.2	50.4
FALSE	High	Master Protein	O15231	Zinc finger protein 185 OS=Homo sapiens OX=9606 GN=ZNF185 PE=1 SV=3	0	26.547	8	3	8	3	689	73.5	7.01	17.53	3		cytoskeleton;other cell component	cytoskeletal activity;other molecular function		7739	ZNF185	A4FTV3; A6NME5; B4DLE9; B7Z771; B8K2L9; B8K2M0; B8K2M1; B8K2M2; E9PFR6; F5GXF7; F5GZL4; F8W8V7; H0Y4M8; hsa:7739; O00345; O15231; Q8N1R8; Q9NSD2		ENSG00000147394		0	0		4.851	14.388		3.983	6.696		0.82373	0.368852		0.918316	0.000585581		28.91	88.56		36.89	54.09	8.8	19.4	32.9	338.9
FALSE	High	Master Protein	Q14847	LIM and SH3 domain protein 1 OS=Homo sapiens OX=9606 GN=LASP1 PE=1 SV=2	0	21.32	32	4	6	4	261	29.7	7.05	19.81	4	transport	cytoskeleton;other cell component	transporter activity;cytoskeletal activity;other molecular function	Pf00412, Pf00880, Pf14604	3927	LASP1	B4DGQ0; hsa:3927; Q14847; Q96ED2; Q96IG0		ENSG00000002834		0	0	0.749		3.19	14.629	4.948	0.915	0.882928		0.971366	0.129409	0.918316	0.717911	45.51		48.33	22.68	59.27	41.61	29.7	27	137.6	205.7
FALSE	High	Master Protein	P60981	Destrin OS=Homo sapiens OX=9606 GN=DSTN PE=1 SV=3	0	20.282	24	3	5	3	165	18.5	7.85	14.01	3	cell organization and biogenesis;other biological processes	cytoskeleton;other cell component	cytoskeletal activity	Pf00241	11034	DSTN	B2R6N2; B4DYA6; hsa:11034; P18282; P60981; Q5W166; Q6IAW2		ENSG00000125868	Androgen receptor signaling pathway	1	0	1.1	4.098	3.787	3.432	3.421	1.009	0.990853	0.878125	0.963344	0.899368	0.939463	0.832163	76.53	83.3	89.33	45.16	43.08	42.97	16.9	36.3	166	180.7
FALSE	High	Master Protein	P48681	Nestin OS=Homo sapiens OX=9606 GN=NES PE=1 SV=2	0	19.363	3	3	14	3	1621	177.3	4.36	31.28	3	cell cycle OR cell proliferation;cell organization and biogenesis;developmental processes;other biological processes	cytoskeleton;other cell component	signal transduction activity or receptor binding;other molecular function	Pf00038	10763	NES	hsa:10763; O00552; P48681; Q3LIF5; Q5SYZ6		ENSG00000132688		0	0	0.991	0.184	1.168	0.586	1.294	1.438	0.990853	0.252532	0.92885	0.934326	0.927372	0.992051	70.68	103.57	136.79	51.67	95.78	66.82	189	82.2	33.5	95.3
FALSE	High	Master Protein	Q9NVA2	Septin-11 OS=Homo sapiens OX=9606 GN=SEPTIN11 PE=1 SV=3	0	18.393	13	4	43	3	429	49.4	6.81	78.63	4	cell cycle OR cell proliferation;other biological processes	cytoskeleton;other cell component	other molecular function	Pf00735	55752	SEPTIN11	B7Z7Z6; E9KL32; hsa:55752; Q4W5G1; Q7L4N1; Q96SP1; Q9NVA2; Q9UFY9		ENSG00000138758	22q11.2 copy number variation syndrome	1	0	4.018	5.963	5.325	1.389	1.222	0.89	0.0833562	0.753063	0.847089	0.999559	0.918316	0.678509	30.54	59.36	61.9	59.32	55.31	40.43	23.8	108.2	153.7	114.3
FALSE	High	Master Protein	O00151	PDZ and LIM domain protein 1 OS=Homo sapiens OX=9606 GN=PDLIM1 PE=1 SV=4	0	13.66	24	5	9	5	329	36	7.02	14.16	5	cell organization and biogenesis;RNA metabolism OR transcription;other metabolic processes;stress response;developmental processes;other biological processes	cytoskeleton;other cell component	cytoskeletal activity;other molecular function	Pf00412, Pf00595, Pf15936	9124	PDLIM1	B2RBS6; hsa:9124; O00151; Q5VZH5; Q9BPZ9		ENSG00000107438		0	0	1.61	1.17	1.533	2.314	5.647	2.085	0.981075	0.971734	0.92885	0.981434	0.890318	0.714826	24.6	54.55	71.42	72.62	62.95	34.61	28.9	54.8	65.9	250.5
FALSE	High	Master Protein	P12883	Myosin-7 OS=Homo sapiens OX=9606 GN=MYH7 PE=1 SV=5	0	9.211	1	2	28	1	1935	223	5.8	69.14	2	cell organization and biogenesis;other metabolic processes;stress response;developmental processes;other biological processes	cytoskeleton;other cell component	cytoskeletal activity;other molecular function	Pf00063, Pf01576, Pf02736	4625	MYH7	A2TDB6; B6D424; hsa:4625; P12883; Q14836; Q14837; Q14904; Q16579; Q2M1Y6; Q92679; Q9H1D5; Q9UDA2; Q9UMM8		ENSG00000092054	IL-18 signaling pathway	1	0	1.765	10.946	6.805	6.2	3.855	0.622	0.843508	0.26949	0.836419	0.787306	0.941084	0.112513	21.71	0	9.83	29.64	28.47	9.83	19.5	34.4	213.4	132.7
FALSE	High	Master Protein	P63313	Thymosin beta-10 OS=Homo sapiens OX=9606 GN=TMSB10 PE=1 SV=2	0	8.701	34	1	10	1	44	5	5.36	15.86	1	cell organization and biogenesis;other biological processes	cytoskeleton;other cell component	cytoskeletal activity	Pf01290	9168	TMSB10	hsa:9168; P13472; P63313; Q596K9		ENSG00000034510	VEGFA-VEGFR2 signaling pathway; Extrafollicular B cell activation by SARS-CoV-2	2	0	0.231	3.272	3.055	9.753	17.649	1.111	0.0103488	0.956838	0.988476	0.482723	0.206198	0.879894	51.58	66.06	87.64	51.96	76.62	93.4	65.4	7.4	176.2	151
FALSE	High	Master Protein	Q6ZMW3	Echinoderm microtubule-associated protein-like 6 OS=Homo sapiens OX=9606 GN=EML6 PE=2 SV=2	0.001	5.584	1	1	28	1	1958	217.8	7.44	2.09	1		cytoskeleton;other cell component	cytoskeletal activity	Pf00400, Pf03451, Pf12894	400954	EML6	A8MUB5; B6ZDG7; hsa:400954; Q6ZMW3		ENSG00000214595		0	0	0.445	0.527	0.87	1.234	1.775	1.615	0.253943	0.822422	0.890716	0.999559	0.993207	0.937176	70.72	76.59	91.85	58.05	84.88	82.45	137.8	81.2	75.6	105.4
FALSE	High	Master Protein	Q9UPQ0	LIM and calponin homology domains-containing protein 1 OS=Homo sapiens OX=9606 GN=LIMCH1 PE=1 SV=4	0.001	5.337	3	2	10	2	1083	121.8	6.47	14.79	2	cell organization and biogenesis;other biological processes	cytoskeleton;other cell component	cytoskeletal activity;other molecular function	Pf00307, Pf00412, Pf15949	22998	LIMCH1	A8MXC3; E9PHM7; hsa:22998; Q503B5; Q5CZB1; Q5CZB6; Q5H9S8; Q68E07; Q6PJ44; Q7Z3G5; Q8N3S9; Q8N6M2; Q9UPQ0		ENSG00000064042		0	0	1.101	0.162	0.225	0.16	0.201	1.267	0.990853	0.199727	0.133377	0.289811	0.173741	0.937176	36.73	72.07	37.8	85.41	49.68	74.4	149	169.1	41.2	40.6
FALSE	High	Master Protein	Q3KQU3	MAP7 domain-containing protein 1 OS=Homo sapiens OX=9606 GN=MAP7D1 PE=1 SV=1	0.001	4.999	3	2	3	2	841	92.8	10.11	4.08	2	cell organization and biogenesis	cytoskeleton;other cell component		Pf05672	55700	MAP7D1	D3DPS4; hsa:55700; Q3KQU3; Q7L8J5; Q8N905; Q8TAK0; Q9HBQ2; Q9NW29; Q9ULN3		ENSG00000116871		0	0	0.691	1.196	3.45	1.143	3.477	1.856	0.823031	0.971571	0.971366	0.940941	0.945369	0.937176	33.34	67.97	60.22	27.91	26.97	56.17	55.1	33.4	126.8	184.6
FALSE	High	Master Protein	Q9P0V9	Septin-10 OS=Homo sapiens OX=9606 GN=SEPTIN10 PE=1 SV=2	0.002	4.02	2	1	1	1	454	52.6	6.8	2.33	1	cell cycle OR cell proliferation;other biological processes	cytoskeleton;other cell component	other molecular function	Pf00735	151011	SEPTIN10	B3KRQ9; hsa:151011; Q86VP5; Q9HAH6; Q9P0V9		ENSG00000186522		0	0	0.524	1.856	0.44	3.341	0.957	0.255	0.446443	0.990962	0.506324	0.879668	0.918316	6.22245e-05	87.46	73.89	76.53	57.7	74.51	75.6	109.1	64.6	184.5	41.8
FALSE	High	Master Protein	Q8N5W9	Refilin-B OS=Homo sapiens OX=9606 GN=RFLNB PE=1 SV=1	0.002	3.857	6	1	2	1	214	22.9	5.44	0	1	cell organization and biogenesis;developmental processes;other biological processes	cytoskeleton;other cell component	cytoskeletal activity	Pf15068	359845	RFLNB	hsa:359845; Q8N5W9		ENSG00000183688		0	0	100		100	0.01	0.325	100	1.9274e-16		1.04779e-16	1.06e-16	0.228098	1.48936e-16					18.03			301.8		98.2
FALSE	High	Master Protein	A1X283	SH3 and PX domain-containing protein 2B OS=Homo sapiens OX=9606 GN=SH3PXD2B PE=1 SV=3	0.008	3.001	4	1	1	1	911	101.5	8.69	0	1	cell organization and biogenesis;other metabolic processes;developmental processes;other biological processes	cytoskeleton;other cell component	enzyme regulator activity;other molecular function	Pf00018, Pf00787, Pf07653	285590	SH3PXD2B	A1X283; B6F0V2; hsa:285590; Q9P2Q1		ENSG00000174705		0	0
FALSE	High	Master Protein	Q8IWC1	MAP7 domain-containing protein 3 OS=Homo sapiens OX=9606 GN=MAP7D3 PE=1 SV=2	0.01	2.818	2	1	3	1	876	98.4	9.32	0	1	cell organization and biogenesis	cytoskeleton;other cell component	cytoskeletal activity	Pf05672	79649	MAP7D3	A2A2J0; A6NCZ7; A6NHR4; B4DWD2; H7BY77; hsa:79649; Q5JXI5; Q5JXI6; Q6P2S1; Q8IWC1; Q9H9M8		ENSG00000129680		0	0	0.518	0.727	1.057	1.487	1.964	1.545	0.437321	0.932302	0.92885	0.999559	0.991348	0.96164	38.26	49.79	93.33	47.45	89.33	98.43	119.1	66.2	88.8	125.9
FALSE	High	Master Protein	Q2TBA0	Kelch-like protein 40 OS=Homo sapiens OX=9606 GN=KLHL40 PE=1 SV=2	0.01	2.79	1	1	1	1	621	69.2	5.27	1.99	1	other biological processes	cytoskeleton;other cell component		Pf00651, Pf01344, Pf07707	131377	KLHL40	hsa:131377; Q2TBA0; Q86SI1; Q96MR2		ENSG00000157119		0	0	0.784	2.131	3.468	2.882	4.735	1.628	0.96679	0.995771	0.971678	0.980073	0.918316	0.982289	21.27	11.6	23.91	27.09	35.68	41.51	54.2	42.5	115.4	187.9
FALSE	Medium	Master Protein	Q9Y6V0	Protein piccolo OS=Homo sapiens OX=9606 GN=PCLO PE=1 SV=5	0.018	2.307	0	1	13	1	5142	560.4	6.47	21.9	1	cell-cell signaling;cell organization and biogenesis;transport;developmental processes;signal transduction;other biological processes	cytoskeleton;other cell component	other molecular function	Pf00168, Pf00595, Pf05715	27445	PCLO	A4D1A7; A6NNX9; hsa:27445; O43373; O60305; Q08E72; Q9BVC8; Q9UIV2; Q9Y6U9; Q9Y6V0	Sensory processing of sound by inner hair cells of the cochlea	ENSG00000186472		1	0	1.377	15.952	29.495	10.64	21.579	1.825	0.990853	0.203615	0.0681786	0.255572	0.141275	0.850903	53.47	41.53	38.85	58.09	51.72	40.53	8.3	13.2	136.6	241.9
FALSE	Medium	Master Protein	Q9NZR1	Tropomodulin-2 OS=Homo sapiens OX=9606 GN=TMOD2 PE=1 SV=1	0.021	2.092	2	1	19	1	351	39.6	5.27	17.91	1	cell-cell signaling;cell organization and biogenesis;developmental processes;other biological processes	cytoskeleton;other cell component	cytoskeletal activity	Pf03250	29767	TMOD2	B4DEW6; hsa:29767; Q9NZR1	Striated Muscle Contraction	ENSG00000128872		1	0	0.619	1.169	2.348	2.706	4.138	1.778	0.662322	0.981271	0.971366	0.941936	0.918316	0.881298	66.13	109.78	92.52	81.28	61.48	82.12	67	44	123.9	165.1
FALSE	High	Master Protein	Q04828	Aldo-keto reductase family 1 member C1 OS=Homo sapiens OX=9606 GN=AKR1C1 PE=1 SV=1	0	70.796	32	7	26	3	323	36.8	7.88	69.04	7	other metabolic processes;transport;other biological processes	cytosol	other molecular function	Pf00248	1645	AKR1C1	hsa:1645; P52896; Q04828; Q5SR15; Q7M4N2; Q9UCX2	Retinoid metabolism and transport; Synthesis of bile acids and bile salts via 7alpha-hydroxycholesterol; Synthesis of bile acids and bile salts via 24-hydroxycholesterol; Synthesis of bile acids and bile salts via 27-hydroxycholesterol	ENSG00000187134	Ferroptosis; Benzo(a)pyrene metabolism; Metapathway biotransformation Phase I and II; Prostaglandin synthesis and regulation	8	4	0.159	1.167	9.464	1.993	31.443	9.274	0.000987252	0.962498	0.488858	0.999559	0.0424605	2.94381e-06	36.43	35.96	46.42	62.95	62.61	98.66	11.6	3.1	13.2	372.2
FALSE	High	Master Protein	P52895	Aldo-keto reductase family 1 member C2 OS=Homo sapiens OX=9606 GN=AKR1C2 PE=1 SV=3	0	39.073	23	5	18	1	323	36.7	7.49	50.81	5	other metabolic processes;signal transduction;other biological processes	cytosol	other molecular function	Pf00248	1646	AKR1C2	A8K2N9; B4DKR9; hsa:1646; P52895; Q14133; Q5SR16; Q7M4N1; Q96A71	Synthesis of bile acids and bile salts via 7alpha-hydroxycholesterol; Synthesis of bile acids and bile salts via 24-hydroxycholesterol; Synthesis of bile acids and bile salts via 27-hydroxycholesterol	ENSG00000151632	Ferroptosis; Alternative pathway of fetal androgen synthesis; Benzo(a)pyrene metabolism; Metapathway biotransformation Phase I and II; Prostaglandin synthesis and regulation	8	0			100		100	100			1.04779e-16		1.18678e-16	1.48936e-16										400
FALSE	High	Master Protein	P26640	Valine--tRNA ligase OS=Homo sapiens OX=9606 GN=VARS1 PE=1 SV=4	0	34.639	8	5	17	5	1264	140.4	7.59	50.88	5	protein metabolism;RNA metabolism OR transcription;other metabolic processes	cytosol	other molecular function	Pf00043, Pf00133, Pf08264	7407	VARS1	B0V1N1; B4DZ61; hsa:7407; P26640; Q5JQ90; Q96E77; Q9UQM2	Cytosolic tRNA aminoacylation	ENSG00000096171; ENSG00000204394; ENSG00000224264; ENSG00000226589; ENSG00000231116	Amino acid metabolism	2	0	1.304	1.137	4.101	2.015	4.251	1.845	0.990853	0.981271	0.92885	0.980073	0.918316	0.904884	100.13	122.91	55.15	51.16	52.71	64.46	70.3	105	60.6	164
FALSE	High	Master Protein	O95340	Bifunctional 3'-phosphoadenosine 5'-phosphosulfate synthase 2 OS=Homo sapiens OX=9606 GN=PAPSS2 PE=1 SV=2	0	30.331	18	6	19	6	614	69.5	8.03	46.48	6	other metabolic processes;stress response;developmental processes	cytosol	kinase activity;other molecular function	Pf01583, Pf01747, Pf14306	9060	PAPSS2	hsa:9060; O95340; Q9BZL2; Q9P0G6; Q9UHM1; Q9UKD3; Q9UP30	Transport and synthesis of PAPS; Metabolism of ingested H2SeO4 and H2SeO3 into H2Se; Defective PAPSS2 causes SEMD-PA	ENSG00000198682	RANKL/RANK signaling pathway; Proteoglycan biosynthesis; Sulfation biotransformation reaction	6	0	1.062	6.007	9.674	6.24	10.547	2.229	0.990853	0.753063	0.477596	0.624644	0.455522	0.589703	57.92	30.97	89.5	65.87	79.73	50.55	28.1	31.6	73.6	266.7
FALSE	High	Master Protein	P60174	Triosephosphate isomerase OS=Homo sapiens OX=9606 GN=TPI1 PE=1 SV=3	0	17.778	26	4	17	4	286	30.8	5.92	34.14	4	other metabolic processes	cytosol	other molecular function	Pf00121		TPI1	A0A2J8JEI5; A0A2J8JEJ3; A0A2J8TBG7; A0A6D2X563; H2NGA4		ENSPPYG00000004207; ENSPTRG00000004595		0	0	1.505	4.882	9.003	3.218	6.037	1.93	0.990853	0.82373	0.695149	0.943385	0.918316	0.855647	38.15	44.62	37.93	51.19	43.48	64.72	11.3	17	87.1	284.6
FALSE	High	Master Protein	Q06210	Glutamine--fructose-6-phosphate aminotransferase [isomerizing] 1 OS=Homo sapiens OX=9606 GN=GFPT1 PE=1 SV=3	0	16.7	5	3	9	1	699	78.8	7.11	26.16	3	protein metabolism;other metabolic processes;other biological processes	cytosol	other molecular function	Pf01380, Pf13522	2673	GFPT1	hsa:2673; Q06210; Q53QE6; Q9BXF8	XBP1(S) activates chaperone genes; Synthesis of UDP-N-acetyl-glucosamine; Defective GFPT1 causes CMSTA1	ENSG00000198380		3	2	0.859	3.334	2.926	3.015	3.282	0.99	0.975584	0.946294	0.980853	0.943385	0.949218	0.763869	69.68	75.89	83.85	44.72	43.86	51.46	35.8	51.8	199.4	113
FALSE	High	Master Protein	P16152	Carbonyl reductase [NADPH] 1 OS=Homo sapiens OX=9606 GN=CBR1 PE=1 SV=3	0	11.483	17	3	3	3	277	30.4	8.32	5.66	3	other metabolic processes;other biological processes	cytosol	other molecular function	Pf00106	873	CBR1	B2RBZ7; B4DFK7; hsa:873; P16152; Q3LHW8	Synthesis of Prostaglandins (PG) and Thromboxanes (TX)	ENSG00000159228	Nuclear receptors meta-pathway; NRF2 pathway; Prostaglandin synthesis and regulation	4	0	0.241		1.42		5.884	0.717	0.0142307		0.784588		0.918316	0.2382	5.41		55.95		58.28	0	118	28.5	121.3	132.2
FALSE	High	Master Protein	O94808	Glutamine--fructose-6-phosphate aminotransferase [isomerizing] 2 OS=Homo sapiens OX=9606 GN=GFPT2 PE=1 SV=3	0	11.142	7	3	6	1	682	76.9	7.37	12.31	3	protein metabolism;other metabolic processes;other biological processes	cytosol	other molecular function	Pf01380, Pf13522	9945	GFPT2	hsa:9945; O94808; Q53XM2; Q9BWS4	Synthesis of UDP-N-acetyl-glucosamine	ENSG00000131459		1	0	0.44	0.01	0.01	0.01	0.01		0.334644	9.29412e-17	1.04779e-16	1.06e-16	1.18678e-16		85.44						253.2	146.8
FALSE	High	Master Protein	O43175	D-3-phosphoglycerate dehydrogenase OS=Homo sapiens OX=9606 GN=PHGDH PE=1 SV=4	0	7.318	3	1	1	1	533	56.6	6.71	3.22	1	cell cycle OR cell proliferation;cell organization and biogenesis;other metabolic processes;developmental processes;other biological processes	cytosol	other molecular function	Pf00389, Pf02826, Pf19304	26227	PHGDH	B2RD08; hsa:26227; O43175; Q5SZU3; Q9BQ01	Serine biosynthesis	ENSG00000092621	Trans-sulfuration, one-carbon metabolism and related pathways; Clear cell renal cell carcinoma pathways; Neuroinflammation and glutamatergic signaling; Amino acid metabolism in triple-negative breast cancer cells	5	0	0.969	3.069	5.897	2.724	4.571	1.77	0.990853	0.981271	0.907458	0.980174	0.918316	0.940232	71.94	76.85	94.93	55.9	83.25	90.09	39.9	44.5	119	196.7
FALSE	High	Master Protein	Q9NTX5	Ethylmalonyl-CoA decarboxylase OS=Homo sapiens OX=9606 GN=ECHDC1 PE=1 SV=2	0.009	2.73	7	1	1	1	307	33.7	8.21	2.25	1	other metabolic processes	cytosol	other molecular function	Pf00378	55862	ECHDC1	A6NFJ5; B7Z8S0; E9PEN7; E9PR31; F8W851; hsa:55862; Q5TEF6; Q5TEF7; Q5TEG0; Q5TEG4; Q9NTX5; Q9NZ30; V9HW18		ENSG00000093144	Fatty acid biosynthesis	1	0	0.01	1.977	2.598	100	100	1.464	1.9274e-16	0.990962	0.971366	1.06e-16	1.18678e-16	0.992371		118.28	112.53			120.57	70.1		133.9	196
FALSE	Medium	Master Protein	P07738	Bisphosphoglycerate mutase OS=Homo sapiens OX=9606 GN=BPGM PE=1 SV=2	0.013	2.608	4	1	1	1	259	30	6.54	1.97	1	other metabolic processes;stress response;transport;developmental processes;other biological processes	cytosol	other molecular function	Pf00300	669	BPGM	A4D1N9; hsa:669; P07738	Glycolysis	ENSG00000172331	IL-18 signaling pathway	2	0
FALSE	Medium	Master Protein	O95394	Phosphoacetylglucosamine mutase OS=Homo sapiens OX=9606 GN=PGM3 PE=1 SV=1	0.017	2.39	3	1	1	1	542	59.8	6.25	1.8	1	protein metabolism;other metabolic processes;developmental processes;other biological processes	cytosol	other molecular function	Pf00408, Pf02878	5238	PGM3	B2RB65; B4DX94; D6RF12; E1P547; E9PF86; hsa:5238; O95394; Q5JWR4; Q96J46; Q9H8G5; Q9NS94; Q9NTT6; Q9UFV5; Q9UIY2	Synthesis of UDP-N-acetyl-glucosamine	ENSG00000013375	Glucuronidation	2	0	0.01	0.804	2.955	100	100	3.828	1.9274e-16	0.814834	0.976663	1.06e-16	1.18678e-16	0.128963		79.77	90.45			95.04	92.6		63.7	243.7
FALSE	Medium	Master Protein	P26639	Threonine--tRNA ligase 1, cytoplasmic OS=Homo sapiens OX=9606 GN=TARS1 PE=1 SV=3	0.02	2.147	2	1	1	1	723	83.4	6.67	2.11	1	protein metabolism;RNA metabolism OR transcription;other metabolic processes	cytosol	nucleic acid binding activity;other molecular function	Pf00587, Pf02824, Pf03129, Pf07973	6897	TARS1	A8K8I1; B4DEG8; hsa:6897; P26639; Q96FP5; Q9BWA6	Cytosolic tRNA aminoacylation	ENSG00000113407		1	0
FALSE	High	Master Protein	Q6WCQ1	Myosin phosphatase Rho-interacting protein OS=Homo sapiens OX=9606 GN=MPRIP PE=1 SV=3	0	144.133	33	25	87	25	1025	116.5	6.21	199	25	cell organization and biogenesis	cytosol;cytoskeleton	cytoskeletal activity	Pf00169	23164	MPRIP	hsa:23164; Q3KQZ5; Q5FB94; Q6DHW2; Q6WCQ1; Q7Z5Y2; Q8N390; Q96G40	Signaling by BRAF and RAF1 fusions	ENSG00000133030		1	0	0.757	3.619	3.78	5.135	5.124	1.121	0.877959	0.932302	0.92885	0.702861	0.878814	0.937176	43.19	67.64	47.56	61.98	56.12	55.66	41.6	25.2	186.6	146.5
FALSE	High	Master Protein	P67936	Tropomyosin alpha-4 chain OS=Homo sapiens OX=9606 GN=TPM4 PE=1 SV=3	0	82.657	50	15	122	9	248	28.5	4.69	297.19	15	cell organization and biogenesis;other biological processes	cytosol;cytoskeleton	cytoskeletal activity;other molecular function	Pf00261	7171	TPM4	hsa:7171; P07226; P67936; Q15659; Q5U0D9; Q9BU85; Q9H8Q3; Q9UCS1; Q9UCS2; Q9UCS3; Q9UCS4	RHOV GTPase cycle; Smooth Muscle Contraction; Striated Muscle Contraction; Signaling by ALK fusions and activated point mutants	ENSG00000167460	Striated muscle contraction pathway	5	1	1.03	1.615	2.735	1.404	2.397	1.714	0.990853	0.999237	0.966498	0.999559	0.949218	0.914497	60.52	70.29	71.76	79.75	67.76	61.18	65.2	53.5	115.6	165.7
FALSE	High	Master Protein	P02538	Keratin, type II cytoskeletal 6A OS=Homo sapiens OX=9606 GN=KRT6A PE=1 SV=3	0	55.015	22	12	53	6	564	60	8	69.13	12	cell organization and biogenesis;stress response;other biological processes	cytosol;cytoskeleton	bone, tooth or skin structural activity;cytoskeletal activity	Pf00038, Pf16208	3853	KRT6A	A4QPC1; hsa:3853; P02538; P48667; Q08AR4; Q6NT67; Q96CL4	Formation of the cornified envelope	ENSG00000205420	Ectoderm differentiation; Ectoderm differentiation	4	0	0.819	0.743	2.588	1.142	1.681	2.157	0.933846	0.783415	0.971366	0.969682	0.918316	0.832163	125.32	89.76	125.95	111.42	82.13	91.26	38.8	109.8	62.2	189.2
FALSE	High	Master Protein	P06753	Tropomyosin alpha-3 chain OS=Homo sapiens OX=9606 GN=TPM3 PE=1 SV=2	0	51.085	39	12	70	3	285	32.9	4.72	155.76	12	cell organization and biogenesis;other biological processes	cytosol;cytoskeleton	cytoskeletal activity	Pf00261	7170	TPM3	D3DV71; hsa:7170; P06753; P12324; Q2QD06; Q5VU58; Q5VU63; Q5VU66; Q5VU71; Q5VU72; Q8TCG3; Q969Q2; Q9NQH8	Signaling by ALK fusions and activated point mutants; Smooth Muscle Contraction; Striated Muscle Contraction; RHOV GTPase cycle	ENSG00000143549	Mammary gland development pathway - Pregnancy and lactation (Stage 3 of 4); Striated muscle contraction pathway; VEGFA-VEGFR2 signaling pathway	7	0	0.976	5.131	6.815	4.971	7.198	1.333	0.990853	0.814834	0.801434	0.804609	0.853485	0.982289	46.71	62.14	41.39	103.87	39.75	60.75	58.5	47.7	98.2	195.5
FALSE	High	Master Protein	P35527	Keratin, type I cytoskeletal 9 OS=Homo sapiens OX=9606 GN=KRT9 PE=1 SV=3	0	27.981	16	6	18	5	623	62	5.24	25.96	6	cell organization and biogenesis;other biological processes	cytosol;cytoskeleton	cytoskeletal activity	Pf00038	3857	KRT9	hsa:3857; O00109; P35527; Q0IJ47; Q14665	Formation of the cornified envelope	ENSG00000171403		2	0	1.299	1.599	2.705	1.285	3.598	1.933	0.990853	0.999237	0.999379	0.999559	0.918316	0.828385	115.08	128.43	139.83	93.51	126.6	120.74	36	161.8	116.3	86
FALSE	High	Master Protein	P45379	Troponin T, cardiac muscle OS=Homo sapiens OX=9606 GN=TNNT2 PE=1 SV=3	0	16.719	5	1	2	1	298	35.9	4.97	7.1	1	cell organization and biogenesis;developmental processes;other biological processes	cytosol;cytoskeleton	cytoskeletal activity;other molecular function	Pf00992	7139	TNNT2	A2TDB9; A8K3K6; hsa:7139; O60214; P45379; Q99596; Q99597; Q9BUF6; Q9UM96	Striated Muscle Contraction	ENSG00000118194	Cardiac progenitor differentiation; Striated muscle contraction pathway	3	0		100	100	100	100	1.79		9.29412e-17	1.04779e-16	1.06e-16	1.18678e-16	0.96164						96			143.4	256.6
FALSE	High	Master Protein	P14649	Myosin light chain 6B OS=Homo sapiens OX=9606 GN=MYL6B PE=1 SV=1	0	15.383	19	3	49	1	208	22.8	5.73	113.07	3	other biological processes	cytosol;cytoskeleton	cytoskeletal activity;other molecular function		140465	MYL6B	hsa:140465; P14649	Smooth Muscle Contraction	ENSG00000196465	Ciliary landscape	2	0	0.84	0.01	0.01	0.01	0.01		0.978417	9.29412e-17	1.04779e-16	1.06e-16	1.18678e-16		40.63						217.4	182.6
FALSE	High	Master Protein	Q15417	Calponin-3 OS=Homo sapiens OX=9606 GN=CNN3 PE=1 SV=1	0.001	4.796	15	2	4	1	329	36.4	6.05	3.14	2	cell organization and biogenesis;other biological processes	cytosol;cytoskeleton	cytoskeletal activity;other molecular function	Pf00307, Pf00402	1266	CNN3	B4DFK6; B4DP09; F8WA86; hsa:1266; Q15417; Q6FHA7		ENSG00000117519		0	0	1.155	2.237	0.01	2.094	0.01	0.01	0.999623	0.987209	1.04779e-16	0.994044	1.18678e-16	1.48936e-16	107.49	106.63		86.4			77.4	85	237.6
FALSE	High	Master Protein	P17987	T-complex protein 1 subunit alpha OS=Homo sapiens OX=9606 GN=TCP1 PE=1 SV=1	0	48.743	21	9	22	9	556	60.3	6.11	43.89	9	cell organization and biogenesis;transport;other biological processes	cytosol;cytoskeleton;ER/Golgi;other cell component	other molecular function	Pf00118	6950	TCP1	E1P5B2; hsa:6950; P17987; Q15556; Q5TCM3	Formation of tubulin folding intermediates by CCT/TriC; Association of TriC/CCT with target proteins during biosynthesis; Prefoldin mediated transfer of substrate to CCT/TriC; Gene and protein expression by JAK-STAT signaling after Interleukin-12 stimulation; BBSome-mediated cargo-targeting to cilium; Cooperation of PDCL (PhLP1) and TRiC/CCT in G-protein beta folding; Folding of actin by CCT/TriC	ENSG00000120438	16p11.2 proximal deletion syndrome	8	0	1.238	2.073	2.894	1.65	2.671	1.549	0.990853	0.984931	0.945068	0.987187	0.927372	0.96164	44.94	72.81	53.77	76.18	72.87	75	44.4	125.3	90.8	139.6
FALSE	High	Master Protein	Q13501	Sequestosome-1 OS=Homo sapiens OX=9606 GN=SQSTM1 PE=1 SV=1	0	8.536	6	1	4	1	440	47.7	5.22	15.17	1	cell cycle OR cell proliferation;cell organization and biogenesis;protein metabolism;RNA metabolism OR transcription;other metabolic processes;stress response;transport;signal transduction;other biological processes	cytosol;cytoskeleton;mitochondrion;ER/Golgi;nucleus;other cytoplasmic organelle;other cell component	signal transduction activity or receptor binding;kinase activity;other molecular function	Pf00564, Pf00569, Pf16577	8878	SQSTM1	A6NFN7; B2R661; B3KUW5; hsa:8878; Q13446; Q13501; Q9BUV7; Q9BVS6; Q9UEU1	Neddylation; Interleukin-1 signaling; KEAP1-NFE2L2 pathway; p75NTR recruits signalling complexes; NF-kB is activated and signals survival; PINK1-PRKN Mediated Mitophagy; NRIF signals cell death from the nucleus; Pexophagy; Signaling by ALK fusions and activated point mutants; Nuclear events mediated by NFE2L2	ENSG00000161011	IL-1 signaling pathway; RANKL/RANK signaling pathway; Brain-derived neurotrophic factor (BDNF) signaling pathway; Apoptosis-related network due to altered Notch3 in ovarian cancer; Nuclear receptors meta-pathway; NRF2 pathway; Interleukin-1 induced activation of NF-kB; Clear cell renal cell carcinoma pathways; CAMKK2 pathway; 7q11.23 copy number variation syndrome; Clock-controlled autophagy in b…	21	0	1.544	0.01	3.632	0.01	2.711	100	0.990853	9.29412e-17	0.971366	1.06e-16	0.990956	1.48936e-16	47.16		49.37		51.56		62.6	72.6		264.8
FALSE	High	Master Protein	P02545	Prelamin-A/C OS=Homo sapiens OX=9606 GN=LMNA PE=1 SV=1	0	440.487	72	55	957	53	664	74.1	7.02	2157.55	55	cell cycle OR cell proliferation;cell organization and biogenesis;other metabolic processes;stress response;transport;developmental processes;other biological processes	cytosol;cytoskeleton;nucleus;other cell component	cytoskeletal activity;other molecular function	Pf00038, Pf00932	4000	LMNA	B4DI32; D3DVB0; D6RAQ3; E7EUI9; hsa:4000; P02545; P02546; Q5I6Y4; Q5I6Y6; Q5TCJ2; Q5TCJ3; Q6UYC3; Q969I8; Q96JA2	Signaling by BRAF and RAF1 fusions; XBP1(S) activates chaperone genes	ENSG00000160789	Arrhythmogenic right ventricular cardiomyopathy; Adipogenesis; Fas ligand pathway and stress induction of heat shock proteins; Lamin A-processing pathway; Nephrotic syndrome; Influence of laminopathies on Wnt signaling; Overlap between signal transduction pathways contributing to LMNA laminopathies; Familial partial lipodystrophy; Progeria-associated lipodystrophy; Acquired partial lipodystrophy …	12	2	1.69	1.954	2.685	1.163	1.571	1.466	0.944868	0.986769	0.971366	0.999559	0.96462	0.982289	66.03	87.63	97.98	78.42	90.87	78.86	53.1	81.9	105.5	159.5
FALSE	High	Master Protein	P05787	Keratin, type II cytoskeletal 8 OS=Homo sapiens OX=9606 GN=KRT8 PE=1 SV=7	0	179.336	66	32	268	25	483	53.7	5.59	495.03	32	cell organization and biogenesis;other biological processes	cytosol;cytoskeleton;nucleus;other cell component	bone, tooth or skin structural activity;other molecular function	Pf00038, Pf16208	3856	KRT8	A8K4H3; B0AZN5; F8VXB4; hsa:3856; P05787; Q14099; Q14716; Q14717; Q53GJ0; Q6DHW5; Q6GMY0; Q6P4C7; Q96J60	Formation of the cornified envelope	ENSG00000170421	Primary focal segmental glomerulosclerosis (FSGS); Acute viral myocarditis	4	5	2.341	0.7	0.485	0.323	0.203	0.665	0.595122	0.918953	0.578713	0.702861	0.189931	0.2382	65.06	116.82	106.56	118.53	97.97	97.37	98.8	278.6	14.7	8
FALSE	High	Master Protein	P05783	Keratin, type I cytoskeletal 18 OS=Homo sapiens OX=9606 GN=KRT18 PE=1 SV=2	0	137.608	56	19	207	18	430	48	5.45	457.97	19	cell cycle OR cell proliferation;cell organization and biogenesis;transport;signal transduction;other biological processes	cytosol;cytoskeleton;nucleus;other cell component	other molecular function	Pf00038	3875	KRT18	hsa:3875; P05783; Q53G38; Q5U0N8; Q9BW26	Formation of the cornified envelope	ENSG00000111057	Pathogenic Escherichia coli infection	3	0	2.345	0.924	0.772	0.431	0.472	0.698	0.594508	0.981271	0.836419	0.804609	0.709426	0.303183	66.59	96.36	108.61	106.41	119.83	68.53	93.2	231.7	51.7	23.4
FALSE	High	Master Protein	Q00839	Heterogeneous nuclear ribonucleoprotein U OS=Homo sapiens OX=9606 GN=HNRNPU PE=1 SV=6	0	135.471	36	20	173	20	825	90.5	6	345.28	20	cell cycle OR cell proliferation;cell organization and biogenesis;RNA metabolism OR transcription;other metabolic processes;transport;developmental processes;other biological processes	cytosol;cytoskeleton;nucleus;other cell component	cytoskeletal activity;nucleic acid binding activity;other molecular function	Pf00622, Pf02037, Pf13671	3192	HNRNPU	hsa:3192; O75507; Q00839; Q8N174; Q96HY9; Q9BQ09	mRNA Splicing - Major Pathway; Processing of Capped Intron-Containing Pre-mRNA	ENSG00000153187	mRNA processing; lncRNA in canonical Wnt signaling and colorectal cancer	4	0	2.083	0.773	1.873	0.357	0.9	2.644	0.751886	0.944336	0.979816	0.737188	0.918316	0.325256	51.96	71.35	65.36	62.45	54.31	69.32	78	166	37.9	118.1
FALSE	High	Master Protein	Q9P0K7	Ankycorbin OS=Homo sapiens OX=9606 GN=RAI14 PE=1 SV=2	0	127.699	25	18	66	18	980	110	6.21	177.67	18	other biological processes	cytosol;cytoskeleton;nucleus;other cell component	cytoskeletal activity	Pf00023, Pf12796	26064	RAI14	E9PED3; hsa:26064; Q6V1W9; Q7Z5I4; Q7Z733; Q9P0K7; Q9P2L2; Q9Y3T5		ENSG00000039560		0	0	0.851	3.885	5.095	4.475	5.937	1.301	0.972776	0.896439	0.843711	0.76132	0.837077	0.982289	38.59	74.09	58.94	65.45	52.73	60.27	33	29.5	163	174.6
FALSE	High	Master Protein	P61158	Actin-related protein 3 OS=Homo sapiens OX=9606 GN=ACTR3 PE=1 SV=3	0	111.383	63	16	134	16	418	47.3	5.88	280.03	16	cell cycle OR cell proliferation;cell organization and biogenesis;stress response;other biological processes	cytosol;cytoskeleton;nucleus;other cell component	cytoskeletal activity;other molecular function	Pf00022	10096	ACTR3	hsa:10096; P32391; P61158; Q53QM2	Regulation of actin dynamics for phagocytic cup formation; FCGR3A-mediated phagocytosis; RHO GTPases Activate WASPs and WAVEs; EPHB-mediated forward signaling; Clathrin-mediated endocytosis	ENSG00000115091	Physico-chemical features and toxicity-associated pathways	6	0	1.586	3.506	4.227	2.541	3.223	1.233	0.990853	0.932302	0.92885	0.941936	0.918316	0.974419	51.7	78.2	88.29	72.72	75.58	49.8	52.3	73	106.7	168
FALSE	High	Master Protein	O15143	Actin-related protein 2/3 complex subunit 1B OS=Homo sapiens OX=9606 GN=ARPC1B PE=1 SV=3	0	79.014	44	11	84	10	372	40.9	8.35	127.56	11	cell organization and biogenesis;other biological processes	cytosol;cytoskeleton;nucleus;other cell component	cytoskeletal activity;other molecular function	Pf00400	10095	ARPC1B	hsa:10095; O15143; Q9BU00	Regulation of actin dynamics for phagocytic cup formation; FCGR3A-mediated phagocytosis; RHO GTPases Activate WASPs and WAVEs; EPHB-mediated forward signaling	ENSG00000130429	Pathogenic Escherichia coli infection; Microglia pathogen phagocytosis pathway	6	1	1.461	5.376	6.384	3.973	4.285	1.187	0.990853	0.792078	0.73978	0.798447	0.918316	0.947547	49.59	49.64	50.42	58.55	63.76	53.53	21.6	39.5	143.1	195.9
FALSE	High	Master Protein	P07910	Heterogeneous nuclear ribonucleoproteins C1/C2 OS=Homo sapiens OX=9606 GN=HNRNPC PE=1 SV=4	0	65.011	46	14	151	14	306	33.7	5.08	237.24	14	RNA metabolism OR transcription;other metabolic processes;other biological processes	cytosol;cytoskeleton;nucleus;other cell component	nucleic acid binding activity;other molecular function	Pf00076	3183	HNRNPC	D3DS19; D3DS22; hsa:3183; P07910; P22628; Q53EX2; Q59FD3; Q5FWE8; Q86SF8; Q86U45; Q96HK7; Q96HM4; Q96IY5; Q9BTS3	mRNA Splicing - Major Pathway; Processing of Capped Intron-Containing Pre-mRNA; RHOBTB2 GTPase cycle; SUMOylation of RNA binding proteins; RHOBTB1 GTPase cycle	ENSG00000092199	mRNA processing	6	0	1.121	0.207	0.425	0.189	0.398	2.06	0.990853	0.311589	0.488858	0.401267	0.557031	0.713226	60.86	63.39	62.7	65.52	61.18	60.22	176.3	149.4	23	51.3
FALSE	High	Master Protein	P59998	Actin-related protein 2/3 complex subunit 4 OS=Homo sapiens OX=9606 GN=ARPC4 PE=1 SV=3	0	48.408	61	8	63	8	168	19.7	8.43	107.31	8	cell organization and biogenesis	cytosol;cytoskeleton;nucleus;other cell component	cytoskeletal activity;other molecular function	Pf05856	10093	ARPC4	C9JWM7; E7ETI0; F6TTL5; hsa:10093; O15509; P59998; Q6P0W5; Q96QJ3	Regulation of actin dynamics for phagocytic cup formation; FCGR3A-mediated phagocytosis; RHO GTPases Activate WASPs and WAVEs; Clathrin-mediated endocytosis; EPHB-mediated forward signaling	ENSG00000241553	Pathogenic Escherichia coli infection	6	0	1.288	4.579	5.048	3.169	3.627	1.081	0.990853	0.833021	0.846001	0.899368	0.918316	0.901402	39.24	55.76	66.88	68.36	86.87	42.24	37.8	51.9	144.5	165.9
FALSE	High	Master Protein	P50991	T-complex protein 1 subunit delta OS=Homo sapiens OX=9606 GN=CCT4 PE=1 SV=4	0	41.274	15	6	51	6	539	57.9	7.83	115.74	6	transport;other biological processes	cytosol;cytoskeleton;nucleus;other cell component	other molecular function	Pf00118	10575	CCT4	B2R6I3; B7Z8B1; F5H5W3; hsa:10575; O14870; P50991; Q53QP9; Q96C51	Formation of tubulin folding intermediates by CCT/TriC; Association of TriC/CCT with target proteins during biosynthesis; Prefoldin mediated transfer of substrate to CCT/TriC; BBSome-mediated cargo-targeting to cilium; Cooperation of PDCL (PhLP1) and TRiC/CCT in G-protein beta folding; Folding of actin by CCT/TriC	ENSG00000115484	16p11.2 proximal deletion syndrome	7	0	1.11	2.402	3.753	2.253	3.505	1.565	0.990853	0.981271	0.92885	0.955731	0.918316	0.955463	36.64	56.54	46.5	63.27	44.22	56.9	47.9	51.1	113.1	187.9
FALSE	High	Master Protein	Q9NR12	PDZ and LIM domain protein 7 OS=Homo sapiens OX=9606 GN=PDLIM7 PE=1 SV=1	0	33.696	16	5	34	5	457	49.8	8.41	50.14	5	cell organization and biogenesis;transport;developmental processes;other biological processes	cytosol;cytoskeleton;nucleus;other cell component	cytoskeletal activity;other molecular function	Pf00412, Pf00595	9260	PDLIM7	hsa:9260; Q14250; Q5XG82; Q6NVZ5; Q96C91; Q9BXB8; Q9BXB9; Q9NR12	RET signaling	ENSG00000196923	Ebstein-Barr virus LMP1 signaling; GDNF signaling	3	0	1.018	3.262	2.227	3.144	2.039	0.581	0.990853	0.956838	0.97257	0.901444	0.985652	0.119912	35.81	48.9	52.02	44.95	49.99	36.32	60.7	61.9	186.5	90.8
FALSE	High	Master Protein	Q9Y224	RNA transcription, translation and transport factor protein OS=Homo sapiens OX=9606 GN=RTRAF PE=1 SV=1	0	32.188	26	4	21	4	244	28.1	6.65	46.72	4	RNA metabolism OR transcription;other metabolic processes;transport;other biological processes	cytosol;cytoskeleton;nucleus;other cell component	nucleic acid binding activity;other molecular function	Pf10036	51637	RTRAF	hsa:51637; Q9Y224	tRNA processing in the nucleus	ENSG00000087302		1	0	1.85	2.275	2.595	1.724	2.15	1.292	0.877959	0.981271	0.971366	0.992715	0.999963	0.96164	48.38	61.95	74.1	64.89	72.21	52.3	67.9	141.2	100	90.9
FALSE	High	Master Protein	P02533	Keratin, type I cytoskeletal 14 OS=Homo sapiens OX=9606 GN=KRT14 PE=1 SV=4	0	23.405	16	7	25	1	472	51.5	5.16	39.13	7	cell organization and biogenesis;other biological processes	cytosol;cytoskeleton;nucleus;other cell component	cytoskeletal activity;other molecular function	Pf00038	3861	KRT14	hsa:3861; P02533; Q14715; Q53XY3; Q9BUE3; Q9UBN2; Q9UBN3; Q9UCY4	Formation of the cornified envelope; Type I hemidesmosome assembly	ENSG00000186847	Corticotropin-releasing hormone signaling pathway	4	0	1.474	2.725	6.114	1.999	4.484	2.243	0.983147	0.981271	0.890815	0.999559	0.919507	0.832163	87.9	69.52	69.52	59.34	59.34	0	35.7	48.7	97.3	218.3
FALSE	High	Master Protein	P07737	Profilin-1 OS=Homo sapiens OX=9606 GN=PFN1 PE=1 SV=2	0	21.453	50	4	11	4	140	15	8.27	19.48	4	cell organization and biogenesis;developmental processes;other biological processes	cytosol;cytoskeleton;nucleus;other cell component	cytoskeletal activity;other molecular function	Pf00235	5216	PFN1	hsa:5216; P07737; Q53Y44	RHO GTPases Activate Formins; Platelet degranulation ; PCP/CE pathway; Signaling by ROBO receptors	ENSG00000108518	Physico-chemical features and toxicity-associated pathways; VEGFA-VEGFR2 signaling pathway; Burn wound healing; Regulation of actin cytoskeleton; G13 signaling pathway	9	0	1.001	1.293	3.56	1.387	3.246	2.117	0.990853	0.986089	0.92885	0.999559	0.918316	0.674374	36.46	67.48	49.15	57	54.91	58.25	74.8	59	85.1	181
FALSE	High	Master Protein	Q92747	Actin-related protein 2/3 complex subunit 1A OS=Homo sapiens OX=9606 GN=ARPC1A PE=2 SV=2	0	21.347	11	2	13	1	370	41.5	8.18	35.09	2	cell organization and biogenesis	cytosol;cytoskeleton;nucleus;other cell component	cytoskeletal activity	Pf00400	10552	ARPC1A	A4D276; B4DLQ7; D6W5S1; hsa:10552; Q7Z5U8; Q86WU5; Q8IXQ0; Q92747	Regulation of actin dynamics for phagocytic cup formation; FCGR3A-mediated phagocytosis; RHO GTPases Activate WASPs and WAVEs; Clathrin-mediated endocytosis; EPHB-mediated forward signaling	ENSG00000241685	Pathogenic Escherichia coli infection	6	0	1.679	7.848	7.797	4.807	4.9	0.97	0.946541	0.583611	0.723168	0.719509	0.918316	0.797499	31	35.66	27.62	35.59	23.66	32.73	21.7	33.1	172.5	172.7
FALSE	High	Master Protein	P51608	Methyl-CpG-binding protein 2 OS=Homo sapiens OX=9606 GN=MECP2 PE=1 SV=1	0	20.192	10	3	21	3	486	52.4	9.95	59.3	3	cell-cell signaling;cell cycle OR cell proliferation;cell organization and biogenesis;protein metabolism;RNA metabolism OR transcription;other metabolic processes;stress response;transport;developmental processes;signal transduction;other biological processes	cytosol;cytoskeleton;nucleus;other cell component	nucleic acid binding activity;other molecular function	Pf01429	4204	MECP2	hsa:4204; O15233; P51608; Q6QHH9; Q7Z384		ENSG00000169057	Ectoderm differentiation; MECP2 and associated Rett syndrome; Lung fibrosis; Rett syndrome causing genes; Transcription co-factors SKI and SKIL protein partners; Fragile X syndrome; Neurodegeneration with brain iron accumulation (NBIA) subtypes pathway; Neurogenesis regulation in the olfactory epithelium; Sudden infant death syndrome (SIDS) susceptibility pathways	9	0	0.943	3.795	8.687	3.369	5.91	2.239	0.990853	0.916906	0.535737	0.891177	0.837077	0.583476	33.52	44.4	84	53.43	93.78	99.41	15.7	43.3	85.7	255.3
FALSE	High	Master Protein	Q9Y3A5	Ribosome maturation protein SBDS OS=Homo sapiens OX=9606 GN=SBDS PE=1 SV=4	0	19.853	22	4	11	4	250	28.7	8.75	24.22	4	cell cycle OR cell proliferation;cell organization and biogenesis;RNA metabolism OR transcription;other metabolic processes;developmental processes;other biological processes	cytosol;cytoskeleton;nucleus;other cell component	cytoskeletal activity;translation activity;nucleic acid binding activity	Pf01172, Pf09377, Pf20268	51119	SBDS	A8K0P4; hsa:51119; Q96FX0; Q9NV53; Q9Y3A5		ENSG00000126524	Genetic causes of PSVD/INCPH	1	0	0.803	5.739	5.272	8.774	6.433	0.789	0.927892	0.758642	0.925039	0.401267	0.853485	0.477008	77.95	122.56	115.53	92.5	79.54	83.02	17.2	22.7	224.7	135.4
FALSE	High	Master Protein	P62714	Serine/threonine-protein phosphatase 2A catalytic subunit beta isoform OS=Homo sapiens OX=9606 GN=PPP2CB PE=1 SV=1	0	14.694	15	2	8	2	309	35.6	5.43	17.68	2	cell cycle OR cell proliferation;cell organization and biogenesis;protein metabolism;other metabolic processes;stress response;other biological processes	cytosol;cytoskeleton;nucleus;other cell component	cytoskeletal activity;other molecular function	Pf00149	5516	PPP2CB	D3DSV4; hsa:5516; P11082; P62714; Q6FHK5	Separation of Sister Chromatids; Resolution of Sister Chromatid Cohesion; RHO GTPases Activate Formins; EML4 and NUDC in mitotic spindle formation; Amplification of signal from unattached kinetochores via a MAD2 inhibitory signal; Cyclin A/B1/B2 associated events during G2/M transition; PI5P, PP2A and IER3 Regulate PI3K/AKT Signaling; CTLA4 inhibitory signaling; Regulation of TP53 Degradation; MA…	ENSG00000104695	Serotonin transporter activity; Dopamine metabolism; Focal adhesion: PI3K-Akt-mTOR-signaling pathway; Wnt signaling pathway and pluripotency; Exercise-induced circadian regulation; PI3K-Akt signaling pathway; 16p11.2 proximal deletion syndrome; Glycogen synthesis and degradation; Cohesin complex - Cornelia de Lange syndrome; Monoamine transport	44	0	1.084	2.415	3.26	2.403	3.432	1.611	0.990853	0.981271	0.979816	0.987187	0.945541	0.982289	72.07	48.15	65.64	66	65.57	52.79	60.6	50	95.8	193.6
FALSE	High	Master Protein	O15145	Actin-related protein 2/3 complex subunit 3 OS=Homo sapiens OX=9606 GN=ARPC3 PE=1 SV=3	0	13.335	20	3	33	3	178	20.5	8.59	70.99	3	cell organization and biogenesis;other biological processes	cytosol;cytoskeleton;nucleus;other cell component	cytoskeletal activity	Pf04062	10094	ARPC3	hsa:10094; O00554; O15145	Regulation of actin dynamics for phagocytic cup formation; FCGR3A-mediated phagocytosis; RHO GTPases Activate WASPs and WAVEs; Clathrin-mediated endocytosis; EPHB-mediated forward signaling	ENSG00000111229	Pathogenic Escherichia coli infection	6	0	1.677	4.534	5.156	2.614	3.167	1.183	0.946541	0.835801	0.838643	0.940941	0.918316	0.947389	42.58	28.22	48.56	33.83	51.11	39.29	32.9	64.2	151.9	151
FALSE	High	Master Protein	Q05209	Tyrosine-protein phosphatase non-receptor type 12 OS=Homo sapiens OX=9606 GN=PTPN12 PE=1 SV=3	0	9.355	2	1	1	1	780	88.1	5.62	4.05	1	protein metabolism;other metabolic processes;other biological processes	cytosol;cytoskeleton;nucleus;other cell component	other molecular function	Pf00102	5782	PTPN12	A4D1C5; B4DKY2; E9PBR5; E9PEH9; hsa:5782; Q05209; Q16130; Q59FD6; Q75MN8; Q86XU4	SHC1 events in ERBB2 signaling; Constitutive Signaling by Overexpressed ERBB2; Signaling by PDGF; Downregulation of ERBB2 signaling; EGFR downregulation; Interleukin-37 signaling	ENSG00000127947	EGF/EGFR signaling pathway	7	0	0.01	0.48	0.723	100	100	1.506	1.9274e-16	0.465651	0.281979	1.06e-16	1.18678e-16	0.988877		4.17	70.61			65.7	181.5		87.2	131.3
FALSE	High	Master Protein	P43487	Ran-specific GTPase-activating protein OS=Homo sapiens OX=9606 GN=RANBP1 PE=1 SV=1	0	9.115	17	2	2	2	201	23.3	5.29	0	2	transport;signal transduction;other biological processes	cytosol;cytoskeleton;nucleus;other cell component	enzyme regulator activity;other molecular function	Pf00638	5902	RANBP1	hsa:5902; P43487; Q53EY3	Rev-mediated nuclear export of HIV RNA	ENSG00000099901	22q11.2 copy number variation syndrome	2	0	0.868	3.515	3.757	4.236	7.473	1.206	0.990853	0.944336	0.971366	0.902633	0.853602	0.914497	24.08	32.34	73.38	36.35	68.46	75.77	30.8	48.6	113.4	207.2
FALSE	High	Master Protein	Q9UQE7	Structural maintenance of chromosomes protein 3 OS=Homo sapiens OX=9606 GN=SMC3 PE=1 SV=2	0	8.373	2	2	2	2	1217	141.5	7.18	2.37	2	cell cycle OR cell proliferation;cell organization and biogenesis;DNA metabolism;other metabolic processes;stress response;other biological processes	cytosol;cytoskeleton;nucleus;other cell component	cytoskeletal activity;nucleic acid binding activity;other molecular function	Pf02463, Pf06470	9126	SMC3	A8K156; hsa:9126; O60464; Q5T482; Q9UQE7	Separation of Sister Chromatids; Meiotic synapsis; Estrogen-dependent gene expression; SUMOylation of DNA damage response and repair proteins; Resolution of Sister Chromatid Cohesion; Establishment of Sister Chromatid Cohesion; Cohesin Loading onto Chromatin	ENSG00000108055	Cell cycle; Retinoblastoma gene in cancer; MECP2 and associated Rett syndrome; Prion disease pathway; Regulation of sister chromatid separation at the metaphase-anaphase transition; Cohesin complex - Cornelia de Lange syndrome; SMC1/SMC3 role in DNA damage - Cornelia de Lange Syndrome	14	0	0.902	0.484	1.07	0.598	1.231	2.469	0.990853	0.683184	0.797786	0.798447	0.918316	0.734567	40.29	41.56	37.91	45.27	51.65	22.57	128.9	109.3	30.3	131.5
FALSE	High	Master Protein	Q66K74	Microtubule-associated protein 1S OS=Homo sapiens OX=9606 GN=MAP1S PE=1 SV=2	0	7.103	5	2	2	2	1059	112.1	7.3	3.38	2	cell cycle OR cell proliferation;cell organization and biogenesis;other metabolic processes;transport;developmental processes;other biological processes	cytosol;cytoskeleton;nucleus;other cell component	cytoskeletal activity;nucleic acid binding activity;other molecular function		55201	MAP1S	B4DH53; hsa:55201; Q27QB1; Q66K74; Q6NXF1; Q8N3L8; Q8N3W5; Q8NI88; Q96H94; Q96IT4; Q96SP8; Q9BRC6; Q9H928; Q9NVK7		ENSG00000130479		0	0	0.632	6.085	3.5	1.626	4.885	1.965	0.768332	0.66747	0.971366	0.985362	0.918316	0.904884	0	231.51	51.79	46.92	40.1	80.43	34.8	43.7	85.6	235.8
FALSE	High	Master Protein	Q13045	Protein flightless-1 homolog OS=Homo sapiens OX=9606 GN=FLII PE=1 SV=2	0.001	5.389	2	1	1	1	1269	144.7	6.05	3.6	1	cell organization and biogenesis;other biological processes	cytosol;cytoskeleton;nucleus;other cell component	cytoskeletal activity;other molecular function	Pf00626, Pf12799, Pf13855	2314	FLII	B4DIL0; F5H407; hsa:2314; J3QLG3; Q13045		ENSG00000177731; ENSG00000284571	VEGFA-VEGFR2 signaling pathway	1	0
FALSE	High	Master Protein	O60216	Double-strand-break repair protein rad21 homolog OS=Homo sapiens OX=9606 GN=RAD21 PE=1 SV=2	0.001	4.987	2	1	3	1	631	71.6	4.65	5.44	1	cell cycle OR cell proliferation;cell organization and biogenesis;DNA metabolism;other metabolic processes;stress response;other biological processes	cytosol;cytoskeleton;nucleus;other cell component	nucleic acid binding activity;other molecular function	Pf04824, Pf04825	5885	RAD21	A8K0E0; hsa:5885; O60216; Q15001; Q99568	Separation of Sister Chromatids; Resolution of Sister Chromatid Cohesion; Meiotic synapsis; SUMOylation of DNA damage response and repair proteins; Estrogen-dependent gene expression; Establishment of Sister Chromatid Cohesion; Cohesin Loading onto Chromatin	ENSG00000164754	Cell cycle; Prion disease pathway; Regulation of sister chromatid separation at the metaphase-anaphase transition; Cohesin complex - Cornelia de Lange syndrome; SMC1/SMC3 role in DNA damage - Cornelia de Lange Syndrome	12	0	1.344	0.01	2.181	0.01	1.638	100	0.990853	9.29412e-17	0.92885	1.06e-16	0.918316	1.48936e-16	32.93		77.41		75.27		91.2	122.5		186.3
FALSE	High	Master Protein	Q14683	Structural maintenance of chromosomes protein 1A OS=Homo sapiens OX=9606 GN=SMC1A PE=1 SV=2	0.003	3.523	1	1	8	1	1233	143.1	7.64	6.58	1	cell cycle OR cell proliferation;cell organization and biogenesis;DNA metabolism;other metabolic processes;stress response;other biological processes	cytosol;cytoskeleton;nucleus;other cell component	nucleic acid binding activity;other molecular function	Pf02463, Pf06470	8243	SMC1A	hsa:8243; O14995; Q14683; Q16351; Q2M228	Separation of Sister Chromatids; Resolution of Sister Chromatid Cohesion; Meiotic synapsis; SUMOylation of DNA damage response and repair proteins; Estrogen-dependent gene expression; Establishment of Sister Chromatid Cohesion; Cohesin Loading onto Chromatin	ENSG00000072501	miRNA regulation of DNA damage response; Cell cycle; Retinoblastoma gene in cancer; Constitutive androstane receptor pathway; Nuclear receptors meta-pathway; Pathways affected in adenoid cystic carcinoma; ATM signaling in development and disease ; mRNA processing; Regulation of sister chromatid separation at the metaphase-anaphase transition; Rett syndrome causing genes; CAMKK2 pathway; Cohesin c…	21	0	0.758	0.434	1.031	0.534	1.26	2.374	0.878815	0.42582	0.695149	0.702861	0.918316	0.714826	43.8	54.35	40.5	36.55	30.38	31.9	118.6	100.9	55.2	125.3
FALSE	High	Master Protein	P62328	Thymosin beta-4 OS=Homo sapiens OX=9606 GN=TMSB4X PE=1 SV=2	0.007	3.12	34	1	1	1	44	5.1	5.06	2.56	1	cell organization and biogenesis;signal transduction;other biological processes	cytosol;cytoskeleton;nucleus;other cell component	cytoskeletal activity;other molecular function	Pf01290	7114	TMSB4X	hsa:7114; P01253; P01254; P62328; Q546P5; Q63576; Q9UE55	Platelet degranulation	ENSG00000205542	Genes targeted by miRNAs in adipocytes; VEGFA-VEGFR2 signaling pathway; IL-18 signaling pathway; Regulation of actin cytoskeleton	5	0	0.547	5.663	2.87	13.442	4.638	0.449	0.607197	0.753063	0.971366	0.267041	0.918316	0.0115926	72.2	84.93	75.18	57.77	84.8	86.35	38.4	17.1	247	97.5
FALSE	Medium	Master Protein	Q15569	Dual specificity testis-specific protein kinase 1 OS=Homo sapiens OX=9606 GN=TESK1 PE=1 SV=2	0.02	2.264	2	1	2	1	626	67.6	8.1	0	1	cell organization and biogenesis;protein metabolism;other metabolic processes;other biological processes	cytosol;cytoskeleton;nucleus;other cell component	kinase activity;other molecular function	Pf07714	7016	TESK1	hsa:7016; Q15569; Q8IXZ8	Regulation of cytoskeletal remodeling and cell spreading by IPP complex components	ENSG00000107140		1	0	0.622	0.388	0.773	0.62	1.197	1.857	0.660088	0.645825	0.500862	0.808574	0.889009	0.939673	72.9	56.47	46.18	26.81	14.13	18.26	141.1	91.1	58.7	109.1
FALSE	High	Master Protein	P62826	GTP-binding nuclear protein Ran OS=Homo sapiens OX=9606 GN=RAN PE=1 SV=3	0	96.389	49	11	157	11	216	24.4	7.49	331.09	11	cell cycle OR cell proliferation;cell organization and biogenesis;DNA metabolism;other metabolic processes;transport;other biological processes	cytosol;cytoskeleton;nucleus;other cytoplasmic organelle;other cell component	other molecular function	Pf00071	5901	RAN	A8K3Z8; hsa:5901; P17080; P28746; P28747; P62826; Q6IPB2; Q86V08; Q8NI90; Q9CSP3; Q9CWI7; Q9CZA2; Q9UDJ5; Q9UEU9	Regulation of cholesterol biosynthesis by SREBP (SREBF); Nuclear import of Rev protein; Transcriptional regulation by small RNAs; Rev-mediated nuclear export of HIV RNA; NEP/NS2 Interacts with the Cellular Export Machinery; tRNA processing in the nucleus; MicroRNA (miRNA) biogenesis; Postmitotic nuclear pore complex (NPC) reformation	ENSG00000132341	Androgen receptor signaling pathway; miRNA biogenesis; 22q11.2 copy number variation syndrome	11	0	0.941	1.585	3.075	1.826	3.448	1.96	0.990853	0.999237	0.92885	0.980073	0.918316	0.791743	59.01	75.8	75	59.63	57.12	57.9	77.7	57.4	96.9	167.9
FALSE	High	Master Protein	P50995	Annexin A11 OS=Homo sapiens OX=9606 GN=ANXA11 PE=1 SV=1	0	9.902	3	1	1	1	505	54.4	7.65	2.98	1	cell cycle OR cell proliferation;transport;other biological processes	cytosol;cytoskeleton;nucleus;other cytoplasmic organelle;other cell component	other molecular function	Pf00191	311	ANXA11	B4DVE7; hsa:311; P50995		ENSG00000122359		0	0	0.927	5.147	9.981	6.131	10.769	1.939	0.990853	0.792078	0.534121	0.719844	0.54455	0.883842	57.94	62.57	43.16	44.13	57.15	59.18	22.7	21.2	129.2	226.9
FALSE	High	Master Protein	P24941	Cyclin-dependent kinase 2 OS=Homo sapiens OX=9606 GN=CDK2 PE=1 SV=2	0.006	3.176	3	1	1	1	298	33.9	8.68	2.01	1	cell cycle OR cell proliferation;cell organization and biogenesis;protein metabolism;DNA metabolism;RNA metabolism OR transcription;other metabolic processes;stress response;transport;signal transduction;other biological processes	cytosol;cytoskeleton;nucleus;other cytoplasmic organelle;other cell component	kinase activity;other molecular function	Pf00069	1017	CDK2	A8K7C6; hsa:1017; O75100; P24941	Orc1 removal from chromatin; CDK-mediated phosphorylation and removal of Cdc6; SCF(Skp2)-mediated degradation of p27/p21; Telomere Extension By Telomerase; Cyclin A/B1/B2 associated events during G2/M transition; Senescence-Associated Secretory Phenotype (SASP); Processing of DNA double-strand break ends; Meiotic recombination; DNA Damage/Telomere Stress Induced Senescence; Transcriptional regula…	ENSG00000123374	miRNA regulation of DNA damage response; Cell cycle; Thyroid stimulating hormone (TSH) signaling pathway; Glioblastoma signaling pathways; Oncostatin M signaling pathway; Spinal cord injury; Retinoblastoma gene in cancer; Aryl hydrocarbon receptor pathway; Vitamin D receptor pathway; PI3K-Akt signaling pathway; G1 to S cell cycle control; Measles virus infection; Small cell lung cancer; DNA repli…	45	0	0.883	2.73	3.441	3.363	4.203	1.251	0.990853	0.981271	0.971366	0.940941	0.918316	0.937176	35.75	45.11	41.88	28.13	25.18	38.47	43.2	40.2	140.6	175.9
FALSE	High	Master Protein	P68032	Actin, alpha cardiac muscle 1 OS=Homo sapiens OX=9606 GN=ACTC1 PE=1 SV=1	0	421.901	82	36	1286	2	377	42	5.39	2466.71	36	cell organization and biogenesis;developmental processes;other biological processes	cytosol;cytoskeleton;other cell component	cytoskeletal activity;other molecular function	Pf00022	70	ACTC1	hsa:70; P04270; P68032	RHOA GTPase cycle; RHOB GTPase cycle; Striated Muscle Contraction	ENSG00000159251	Cardiac progenitor differentiation; Myometrial relaxation and contraction pathways; Striated muscle contraction pathway; Mechanoregulation and pathology of YAP/TAZ via Hippo and non-Hippo mechanisms; 22q11.2 copy number variation syndrome; Malignant pleural mesothelioma	9	18	0.257	5.183	1.56	21.283	5.088	0.327	0.0138894	0.814834	0.971366	0.0590328	0.886224	0.0011204	104.19	79.31	100.99	119.76	97.94	105.41	64.2	91	148.9	95.9
FALSE	High	Master Protein	P62736	Actin, aortic smooth muscle OS=Homo sapiens OX=9606 GN=ACTA2 PE=1 SV=1	0	383.33	82	34	1141	1	377	42	5.39	2158.91	34	developmental processes;other biological processes	cytosol;cytoskeleton;other cell component	other molecular function	Pf00022	59	ACTA2	B2R8A4; hsa:59; P03996; P04108; P62736; Q6FI19	Smooth Muscle Contraction; NOTCH4 Intracellular Domain Regulates Transcription	ENSG00000107796	Myometrial relaxation and contraction pathways; Striated muscle contraction pathway; Mechanoregulation and pathology of YAP/TAZ via Hippo and non-Hippo mechanisms; 22q11.2 copy number variation syndrome; IL-18 signaling pathway; Regucalcin in proximal tubule epithelial kidney cells; Angiotensin II receptor type 1 pathway; Malignant pleural mesothelioma; CCL18 signaling pathway	11	0	0.183	7.814	0.96	41.279	5.123	0.128	0.00121943	0.584669	0.92885	0.00787204	0.878814	2.11572e-09	26.3	28.16	53.78	28.5	50.82	63.93	39.2	7.3	314.3	39.2
FALSE	High	Master Protein	P35749	Myosin-11 OS=Homo sapiens OX=9606 GN=MYH11 PE=1 SV=3	0	313.258	19	38	729	6	1972	227.2	5.5	1668.98	38	cell organization and biogenesis;developmental processes;other biological processes	cytosol;cytoskeleton;other cell component	cytoskeletal activity;other molecular function	Pf00063, Pf01576, Pf02736	4629	MYH11	D2JYH7; hsa:4629; O00396; O94944; P35749; P78422; Q3MIV8; Q3MNF0; Q3MNF1	RHO GTPases activate CIT; EPHA-mediated growth cone collapse; Sema4D induced cell migration and growth-cone collapse; Smooth Muscle Contraction; RHO GTPases activate PKNs; RHO GTPases Activate ROCKs; RHO GTPases activate PAKs	ENSG00000133392; ENSG00000276480	VEGFA-VEGFR2 signaling pathway	8	0	0.671	2.069	2.257	3.145	3.481	0.912	0.751886	0.984931	0.971366	0.901444	0.918316	0.713436	64.72	71.05	81.08	86.88	99.02	71.55	95	20.3	153	131.7
FALSE	High	Master Protein	O14950	Myosin regulatory light chain 12B OS=Homo sapiens OX=9606 GN=MYL12B PE=1 SV=2	0	158.113	63	13	353	5	172	19.8	4.84	512.49	13	other biological processes	cytosol;cytoskeleton;other cell component	cytoskeletal activity;other molecular function	Pf08976, Pf13405	103910; 10627	MYL12B	D3DUH6; hsa:103910; O14950; Q13182; Q7Z5Z4	RHO GTPases activate CIT; EPHA-mediated growth cone collapse; Sema4D induced cell migration and growth-cone collapse; Smooth Muscle Contraction; RHO GTPases activate PKNs; RHO GTPases Activate ROCKs; RHO GTPases activate PAKs	ENSG00000118680	Thyroid stimulating hormone (TSH) signaling pathway; Focal adhesion	9	13	0.706	0.129	0.186	0.191	0.292	1.516	0.817417	0.1246	0.117368	0.407597	0.370395	0.977639	56.68	66.83	72.58	58.18	60.59	63.1	212	127.1	24.2	36.7
FALSE	High	Master Protein	P60660	Myosin light polypeptide 6 OS=Homo sapiens OX=9606 GN=MYL6 PE=1 SV=2	0	154.395	89	12	517	10	151	16.9	4.65	1093.97	12	other biological processes	cytosol;cytoskeleton;other cell component	cytoskeletal activity;other molecular function		4637	MYL6	hsa:4637; P16475; P24572; P24573; P60660; Q12790; Q561V9; Q6IAZ0; Q6IPY5	Smooth Muscle Contraction; RHO GTPases activate PKNs; RHO GTPases activate CIT; EPHA-mediated growth cone collapse; Sema4D induced cell migration and growth-cone collapse; RHO GTPases Activate ROCKs; RHO GTPases activate PAKs	ENSG00000092841	Ciliary landscape	8	2	0.719	0.714	0.675	1.048	0.966	1.004	0.825265	0.928445	0.784588	0.992715	0.918316	0.832163	48.38	58.32	62.09	49.19	53.98	57.11	122.9	81.2	91.2	104.7
FALSE	High	Master Protein	P24844	Myosin regulatory light polypeptide 9 OS=Homo sapiens OX=9606 GN=MYL9 PE=1 SV=4	0	146.894	62	12	287	4	172	19.8	4.92	452.64	12	cell organization and biogenesis;other biological processes	cytosol;cytoskeleton;other cell component	cytoskeletal activity;other molecular function	Pf13405, Pf13833	10398	MYL9	E1P5T6; hsa:10398; P24844; Q9BQL9; Q9BUF9; Q9H136	RHO GTPases activate CIT; EPHA-mediated growth cone collapse; Sema4D induced cell migration and growth-cone collapse; Smooth Muscle Contraction; RHO GTPases activate PKNs; RHO GTPases Activate ROCKs; RHO GTPases activate PAKs; RUNX1 regulates genes involved in megakaryocyte differentiation and platelet function	ENSG00000101335	Focal adhesion; Striated muscle contraction pathway	10	0	0.972	0.196	0.104	0.21	0.147	0.416	0.990853	0.280147	0.0213361	0.475392	0.0984798	0.0104969	52.74	51.24	92.88	60.16	145.24	67.43	206.1	153.8	31.2	8.9
FALSE	High	Master Protein	Q7Z406	Myosin-14 OS=Homo sapiens OX=9606 GN=MYH14 PE=1 SV=2	0	121.414	6	15	384	1	1995	227.7	5.6	833.92	15	cell organization and biogenesis;other biological processes	cytosol;cytoskeleton;other cell component	cytoskeletal activity;other molecular function	Pf00063, Pf01576, Pf02736	79784	MYH14	B0I1S2; C3TTN4; hsa:79784; Q5CZ75; Q6XYE4; Q76B62; Q7Z406; Q8WV23; Q96I22; Q9BT27; Q9BW35; Q9H882	RHO GTPases activate PKNs; RHO GTPases activate CIT; EPHA-mediated growth cone collapse; Sema4D induced cell migration and growth-cone collapse; RHO GTPases Activate ROCKs; RHO GTPases activate PAKs	ENSG00000105357		6	0	0.212	0.443	0.501	1.896	2.234	1.284	0.00377855	0.753063	0.599999	0.980073	0.966552	0.982289	83	94.15	88.13	62.91	60.28	77.47	209.3	44.4	62.1	84.1
FALSE	High	Master Protein	P08729	Keratin, type II cytoskeletal 7 OS=Homo sapiens OX=9606 GN=KRT7 PE=1 SV=5	0	100.855	33	18	133	13	469	51.4	5.48	322.38	18	cell organization and biogenesis;other biological processes	cytosol;cytoskeleton;other cell component	bone, tooth or skin structural activity	Pf00038, Pf16208	3855	KRT7	hsa:3855; P08729; Q92676; Q9BUD8; Q9Y3R7	Formation of the cornified envelope	ENSG00000135480		2	0	0.768	1.722	1.176	6.083	2.479	0.66	0.885639	0.999237	0.92885	0.628588	0.945541	0.233806	69.01	103.47	78.25	104.43	81.88	100.63	100.2	55.3	133	111.5
FALSE	High	Master Protein	P49368	T-complex protein 1 subunit gamma OS=Homo sapiens OX=9606 GN=CCT3 PE=1 SV=4	0	59.062	30	11	49	11	545	60.5	6.49	97.89	11	cell organization and biogenesis;transport;other biological processes	cytosol;cytoskeleton;other cell component	other molecular function	Pf00118	7203	CCT3	A6NE14; hsa:7203; P49368; Q5SZY1; Q9BR64	Association of TriC/CCT with target proteins during biosynthesis; Prefoldin mediated transfer of substrate to CCT/TriC; Cooperation of PDCL (PhLP1) and TRiC/CCT in G-protein beta folding; Formation of tubulin folding intermediates by CCT/TriC; Folding of actin by CCT/TriC; BBSome-mediated cargo-targeting to cilium	ENSG00000163468	16p11.2 proximal deletion syndrome	7	0	1.199	1.962	3.504	1.547	2.805	1.652	0.990853	0.986139	0.92885	0.994608	0.919507	0.937176	43.82	65.55	55.33	55.18	59.37	61.49	47.9	79.1	111.7	161.3
FALSE	High	Master Protein	Q99832	T-complex protein 1 subunit eta OS=Homo sapiens OX=9606 GN=CCT7 PE=1 SV=2	0	44.65	22	8	35	8	543	59.3	7.65	104.66	8	transport;other biological processes	cytosol;cytoskeleton;other cell component	other molecular function	Pf00118	10574	CCT7	A8K7E6; A8MWI8; B7WNW9; B7Z4T9; B7Z4Z7; hsa:10574; O14871; Q6FI26; Q99832	Formation of tubulin folding intermediates by CCT/TriC; Association of TriC/CCT with target proteins during biosynthesis; Prefoldin mediated transfer of substrate to CCT/TriC; RHOBTB2 GTPase cycle; RHOBTB1 GTPase cycle; Cooperation of PDCL (PhLP1) and TRiC/CCT in G-protein beta folding; Folding of actin by CCT/TriC	ENSG00000135624	VEGFA-VEGFR2 signaling pathway; 16p11.2 proximal deletion syndrome	9	0	1.141	2.432	3.927	2.49	3.605	1.42	0.990853	0.981271	0.92885	0.943385	0.918316	0.985014	61.22	53.85	55.94	67.4	73.64	58.42	41.9	60.7	102.5	195
FALSE	High	Master Protein	P48643	T-complex protein 1 subunit epsilon OS=Homo sapiens OX=9606 GN=CCT5 PE=1 SV=1	0	42.354	25	6	21	6	541	59.6	5.66	62.59	6	transport;other biological processes	cytosol;cytoskeleton;other cell component	cytoskeletal activity;nucleic acid binding activity;other molecular function	Pf00118	22948	CCT5	A8JZY8; A8K2X8; B4DYD8; hsa:22948; P48643	Association of TriC/CCT with target proteins during biosynthesis; Prefoldin mediated transfer of substrate to CCT/TriC; Cooperation of PDCL (PhLP1) and TRiC/CCT in G-protein beta folding; Formation of tubulin folding intermediates by CCT/TriC; Folding of actin by CCT/TriC; BBSome-mediated cargo-targeting to cilium	ENSG00000150753	16p11.2 proximal deletion syndrome	7	0	1.116	2.124	3.088	1.986	2.873	1.387	0.990853	0.981271	0.92885	0.972911	0.918316	0.992051	57.35	46.19	77.05	46.56	59.14	57.4	79.2	82	110.9	127.9
FALSE	High	Master Protein	P40227	T-complex protein 1 subunit zeta OS=Homo sapiens OX=9606 GN=CCT6A PE=1 SV=3	0	38.124	17	6	48	6	531	58	6.68	99.72	6	other biological processes	cytosol;cytoskeleton;other cell component	other molecular function	Pf00118	908	CCT6A	A6NCD2; hsa:908; P40227; Q3KP28; Q75LP4; Q96S46	Association of TriC/CCT with target proteins during biosynthesis; Prefoldin mediated transfer of substrate to CCT/TriC; Cooperation of PDCL (PhLP1) and TRiC/CCT in G-protein beta folding; Formation of tubulin folding intermediates by CCT/TriC; RHOBTB2 GTPase cycle; Folding of actin by CCT/TriC	ENSG00000146731	16p11.2 proximal deletion syndrome	7	0	1.212	1.594	2.811	1.269	2.351	2.044	0.990853	0.999237	0.957951	0.999559	0.951162	0.741125	61.41	79.09	99.44	65.96	63.58	69.26	90.7	117.8	58.8	132.7
FALSE	High	Master Protein	P78559	Microtubule-associated protein 1A OS=Homo sapiens OX=9606 GN=MAP1A PE=1 SV=6	0	19.144	2	3	20	1	2803	305.3	4.92	36.63	3	cell organization and biogenesis;transport;developmental processes;other biological processes	cytosol;cytoskeleton;other cell component	cytoskeletal activity;other molecular function		4130	MAP1A	hsa:4130; O95643; P78559; Q12973; Q15882; Q9UJT4		ENSG00000166963		0	0		100	100	100	100	1.737		9.29412e-17	1.04779e-16	1.06e-16	1.18678e-16	0.963428						79.07			146.7	253.3
FALSE	High	Master Protein	P61163	Alpha-centractin OS=Homo sapiens OX=9606 GN=ACTR1A PE=1 SV=1	0	14.648	17	4	6	4	376	42.6	6.64	13.41	4	transport	cytosol;cytoskeleton;other cell component	other molecular function	Pf00022	10121	ACTR1A	B2R6B0; hsa:10121; P42024; P61163	MHC class II antigen presentation; HSP90 chaperone cycle for steroid hormone receptors (SHR) in the presence of ligand; Recruitment of NuMA to mitotic centrosomes; COPI-mediated anterograde transport; COPI-independent Golgi-to-ER retrograde traffic; Regulation of PLK1 Activity at G2/M Transition; Loss of Nlp from mitotic centrosomes; Recruitment of mitotic centrosome proteins and complexes; Ancho…	ENSG00000138107		11	0	0.869	2.736	3.758	3.432	4.969	1.357	0.978417	0.981271	0.971366	0.917231	0.918316	0.989318	48.36	35.2	66.01	48.53	58.02	46.95	40.9	58.5	172.9	127.7
FALSE	High	Master Protein	Q13409	Cytoplasmic dynein 1 intermediate chain 2 OS=Homo sapiens OX=9606 GN=DYNC1I2 PE=1 SV=3	0	13.323	10	3	10	3	638	71.4	5.2	11.65	3	transport;other biological processes	cytosol;cytoskeleton;other cell component	cytoskeletal activity;other molecular function	Pf00400, Pf11540	1781	DYNC1I2	B7ZA04; D3DPD4; D3DPD5; D3DPD6; hsa:1781; Q13409; Q32LY9; Q53S84; Q5BJF8; Q7Z4X1; Q96NG7; Q96S87; Q9BXZ5; Q9NT58	Separation of Sister Chromatids; MHC class II antigen presentation; Resolution of Sister Chromatid Cohesion; HSP90 chaperone cycle for steroid hormone receptors (SHR) in the presence of ligand; Recruitment of NuMA to mitotic centrosomes; RHO GTPases Activate Formins; COPI-mediated anterograde transport; COPI-independent Golgi-to-ER retrograde traffic; HCMV Early Events; Aggrephagy; EML4 and NUDC …	ENSG00000077380	Ciliary landscape; Intraflagellar transport proteins binding to dynein	21	0	1.147	1.622	2.786	1.452	3.128	1.722	0.990853	0.999237	0.971366	0.999559	0.927372	0.937176	52.81	44.86	43.36	57.34	43.98	51.06	79.9	109.7	88.4	122
FALSE	High	Master Protein	O95816	BAG family molecular chaperone regulator 2 OS=Homo sapiens OX=9606 GN=BAG2 PE=1 SV=1	0	12.507	19	3	14	3	211	23.8	6.7	40.47	3	protein metabolism;other metabolic processes;other biological processes	cytosol;cytoskeleton;other cell component	cytoskeletal activity;other molecular function		9532	BAG2	B4DXE2; hsa:9532; O95816; Q08AS9; Q6FID0	Regulation of HSF1-mediated heat shock response	ENSG00000112208	Malignant pleural mesothelioma	2	0	0.584	3.646	3.721	5.998	8.443	1.289	0.54006	0.931866	0.92885	0.662616	0.7965	0.982289	76.64	88.18	67.51	59.02	34.43	49.3	33.7	18.7	169.4	178.1
FALSE	High	Master Protein	Q07866	Kinesin light chain 1 OS=Homo sapiens OX=9606 GN=KLC1 PE=1 SV=2	0	10.367	2	1	3	1	573	65.3	6.2	8.49	1	cell organization and biogenesis;other biological processes	cytosol;cytoskeleton;other cell component	cytoskeletal activity	Pf00515, Pf13374, Pf13424	3831	KLC1	A6NF62; F8VTM4; hsa:3831; Q07866; Q7RTM2; Q7RTM3; Q7RTM5; Q7RTP9; Q7RTQ3; Q7RTQ5; Q7RTQ6; Q86SF5; Q86TF5; Q86V74; Q86V75; Q86V76; Q86V77; Q86V78; Q86V79; Q96H62	COPI-dependent Golgi-to-ER retrograde traffic; MHC class II antigen presentation; Kinesins; Signaling by ALK fusions and activated point mutants; RHO GTPases activate KTN1	ENSG00000126214	Alzheimer's disease and miRNA effects; IL-18 signaling pathway; Alzheimer's disease	8	0	0.35	0.863	2.426	2.717	7.219	2.761	0.130273	0.855225	0.961045	0.981434	0.87822	0.463903	61.95	47.2	59.45	67.44	64.43	61.52	82.5	28	62.9	226.6
FALSE	High	Master Protein	P00568	Adenylate kinase isoenzyme 1 OS=Homo sapiens OX=9606 GN=AK1 PE=1 SV=3	0	8.269	7	1	1	1	194	21.6	8.63	3.01	1	other metabolic processes	cytosol;cytoskeleton;other cell component	kinase activity;other molecular function	Pf00406	203	AK1	hsa:203; P00568; Q9BVK9; Q9UQC7	Interconversion of nucleotide di- and triphosphates	ENSG00000106992		1	0		100	100	100	100	1.344		9.29412e-17	1.04779e-16	1.06e-16	1.18678e-16	0.955983						31.5			170.6	229.4
FALSE	High	Master Protein	Q71U36	Tubulin alpha-1A chain OS=Homo sapiens OX=9606 GN=TUBA1A PE=1 SV=1	0	296.019	78	29	793	1	451	50.1	5.06	1751.32	29	cell cycle OR cell proliferation;cell organization and biogenesis;transport;other biological processes	cytosol;cytoskeleton;other cytoplasmic organelle;other cell component	cytoskeletal activity;other molecular function	Pf00091, Pf03953	7846	TUBA1A	A8K0B8; G3V1U9; hsa:7846; P04687; P05209; Q71U36	Recycling pathway of L1; COPI-dependent Golgi-to-ER retrograde traffic; Separation of Sister Chromatids; The role of GTSE1 in G2/M progression after G2 checkpoint; Translocation of SLC2A4 (GLUT4) to the plasma membrane; Microtubule-dependent trafficking of connexons from Golgi to the plasma membrane; Gap junction assembly; MHC class II antigen presentation; Resolution of Sister Chromatid Cohesion…	ENSG00000167552	Alzheimer's disease and miRNA effects; Pathogenic Escherichia coli infection; Parkin-ubiquitin proteasomal system pathway; Alzheimer's disease	40	33	1.095	1.822	3.52	1.638	3.153	1.943	0.990853	0.990962	0.92885	0.988456	0.918316	0.794087	60.45	72.64	71.6	64.77	62.91	52.42	48.2	57	96.7	198
FALSE	High	Master Protein	O43237	Cytoplasmic dynein 1 light intermediate chain 2 OS=Homo sapiens OX=9606 GN=DYNC1LI2 PE=1 SV=1	0	19.139	11	4	9	3	492	54.1	6.38	23.64	4	cell organization and biogenesis;other biological processes	cytosol;cytoskeleton;other cytoplasmic organelle;other cell component	other molecular function	Pf05783	1783	DYNC1LI2	A8K6V1; B4DZP4; hsa:1783; O43237; Q8TAT3	Separation of Sister Chromatids; MHC class II antigen presentation; Resolution of Sister Chromatid Cohesion; HSP90 chaperone cycle for steroid hormone receptors (SHR) in the presence of ligand; RHO GTPases Activate Formins; COPI-mediated anterograde transport; COPI-independent Golgi-to-ER retrograde traffic; HCMV Early Events; Aggrephagy; EML4 and NUDC in mitotic spindle formation; Amplification …	ENSG00000135720	Intraflagellar transport proteins binding to dynein	13	1	0.923	1.955	3.635	2.336	4.242	1.862	0.990853	0.990962	0.92885	0.981434	0.918316	0.849607	34.36	36.14	48.55	51.88	52.07	57.83	39.9	43.8	65.5	250.8
FALSE	High	Master Protein	Q08211	ATP-dependent RNA helicase A OS=Homo sapiens OX=9606 GN=DHX9 PE=1 SV=4	0	94.07	17	14	100	14	1270	140.9	6.84	196.8	14	cell organization and biogenesis;DNA metabolism;RNA metabolism OR transcription;other metabolic processes;stress response;transport;other biological processes	cytosol;cytoskeleton;translational apparatus;nucleus;other cell component	nucleic acid binding activity;other molecular function	Pf00035, Pf00270, Pf00271, Pf04408, Pf07717	1660	DHX9	B2RNV4; hsa:1660; Q05CI5; Q08211; Q12803; Q32Q22; Q5VY62; Q6PD69; Q99556	mRNA Splicing - Major Pathway; RIP-mediated NFkB activation via ZBP1; DEx/H-box helicases activate type I IFN and inflammatory cytokines production	ENSG00000135829	MECP2 and associated Rett syndrome; mRNA processing	5	0	1.383	0.701	1.262	0.459	0.85	1.96	0.990853	0.918953	0.92885	0.83959	0.918316	0.791743	50.37	58.6	69.02	74.25	64.85	52.27	127.8	174.8	30.9	66.4
FALSE	High	Master Protein	P06748	Nucleophosmin OS=Homo sapiens OX=9606 GN=NPM1 PE=1 SV=2	0	92.596	34	8	97	8	294	32.6	4.78	210.12	8	cell cycle OR cell proliferation;cell organization and biogenesis;DNA metabolism;RNA metabolism OR transcription;other metabolic processes;stress response;transport;signal transduction;other biological processes	cytosol;cytoskeleton;translational apparatus;nucleus;other cell component	enzyme regulator activity;translation activity;nucleic acid binding activity;other molecular function	Pf03066, Pf16276	4869	NPM1	A8K3N7; B5BU00; D3DQL6; hsa:4869; P06748; P08693; Q12826; Q13440; Q13441; Q14115; Q5EU94; Q5EU95; Q5EU96; Q5EU97; Q5EU98; Q5EU99; Q6V962; Q8WTW5; Q96AT6; Q96DC4; Q96EA5; Q9BYG9; Q9UDJ7	Signaling by ALK fusions and activated point mutants; ALK mutants bind TKIs; Nuclear events stimulated by ALK signaling in cancer; TP53 regulates transcription of additional cell cycle genes whose exact role in the p53 pathway remain uncertain; Nuclear import of Rev protein; Deposition of new CENPA-containing nucleosomes at the centromere; SUMOylation of transcription cofactors; TFAP2A acts as a …	ENSG00000181163		8	0	2.972	2.946	4.95	1.025	1.64	1.729	0.311602	0.98074	0.851618	0.988517	0.972494	0.905827	67.57	64.59	55.99	72.92	74.69	79.81	17.8	110.8	80.3	191.1
FALSE	High	Master Protein	P62081	40S ribosomal protein S7 OS=Homo sapiens OX=9606 GN=RPS7 PE=1 SV=1	0	90.164	56	10	132	10	194	22.1	10.1	273.15	10	protein metabolism;RNA metabolism OR transcription;other metabolic processes;developmental processes;other biological processes	cytosol;cytoskeleton;translational apparatus;nucleus;other cell component	enzyme regulator activity;nucleic acid binding activity;other molecular function	Pf01251	6201	RPS7	hsa:6201; P23821; P24818; P62081; Q57Z92; Q6IPH1	Regulation of expression of SLITs and ROBOs; SARS-CoV-2 modulates host translation machinery; L13a-mediated translational silencing of Ceruloplasmin expression; Translation initiation complex formation; Formation of a pool of free 40S subunits; Formation of the ternary complex, and subsequently, the 43S complex; Ribosomal scanning and start codon recognition; GTP hydrolysis and joining of the 60S…	ENSG00000171863	Cytoplasmic ribosomal proteins	19	0	0.947	0.543	1.247	0.61	1.289	1.812	0.990853	0.824844	0.92885	0.940941	0.927372	0.864329	53.89	80.08	79.2	69.76	74.54	58.19	122.2	109.9	54.5	113.5
FALSE	High	Master Protein	O95433	Activator of 90 kDa heat shock protein ATPase homolog 1 OS=Homo sapiens OX=9606 GN=AHSA1 PE=1 SV=1	0.001	5.904	4	1	1	1	338	38.3	5.53	1.97	1	other biological processes	cytosol;ER/Golgi	other molecular function	Pf08327, Pf09229	10598	AHSA1	B2R9L2; B4DUR9; hsa:10598; O95433; Q96IL6; Q9P060		ENSG00000100591	T-cell antigen receptor (TCR) pathway during Staphylococcus aureus infection	1	0	0.797	2.079	0.391	2.456	0.454	0.179	0.975584	0.990962	0.0338965	0.981434	0.0990954	1.36254e-06	94.69	87.07	76.23	48.39	36.18	34.29	90.1	77.6	197.1	35.3
FALSE	High	Master Protein	Q8IWE2	Protein NOXP20 OS=Homo sapiens OX=9606 GN=FAM114A1 PE=1 SV=2	0	9.295	4	1	1	1	563	60.7	4.68	4.08	1		cytosol;ER/Golgi;nucleus		Pf05334	92689	FAM114A1	A8K9W6; hsa:92689; Q6MZV4; Q8IWE2; Q9BVL6		ENSG00000197712		0	0	100	100	100	1.629	2.552	1.833	1.9274e-16	9.29412e-17	1.04779e-16	0.981434	0.967466	0.937176				65.74	61.53	73.84		80.9	112.7	206.4
FALSE	High	Master Protein	O60506	Heterogeneous nuclear ribonucleoprotein Q OS=Homo sapiens OX=9606 GN=SYNCRIP PE=1 SV=2	0	30.682	10	5	44	3	623	69.6	8.59	47.95	5	RNA metabolism OR transcription;other metabolic processes;stress response;other biological processes	cytosol;ER/Golgi;nucleus;other cell component	nucleic acid binding activity	Pf00076, Pf18360	10492	SYNCRIP	E1P501; E1P502; hsa:10492; O60506; Q53H05; Q5TCG2; Q5TCG3; Q8IW78; Q8N599; Q96LC1; Q96LC2; Q9Y583		ENSG00000135316		0	0	1.622	1.562	1.999	0.972	1.222	1.311	0.978417	0.999237	0.999707	0.981769	0.918316	0.982289	32.11	30.36	42.7	37.07	41.66	42.68	59.3	117.8	91.4	131.5
FALSE	High	Master Protein	O15460	Prolyl 4-hydroxylase subunit alpha-2 OS=Homo sapiens OX=9606 GN=P4HA2 PE=1 SV=1	0	10.893	6	2	3	2	535	60.9	5.71	6.78	2	protein metabolism;other metabolic processes	cytosol;ER/Golgi;nucleus;other cell component	other molecular function	Pf08336, Pf13640	8974	P4HA2	D3DQ85; D3DQ86; hsa:8974; O15460; Q8WWN0	Collagen biosynthesis and modifying enzymes	ENSG00000072682	VEGFA-VEGFR2 signaling pathway; Amino acid metabolism; Type I collagen synthesis in the context of osteogenesis imperfecta	4	0	0.541	3.773	4.377	3.75	4.119	1.033	0.577597	0.931866	0.93225	0.92348	0.919507	0.77119	57.67	91.81	75.08	72.55	87.1	57.22	29.9	38.3	178.1	153.6
FALSE	High	Master Protein	Q01105	Protein SET OS=Homo sapiens OX=9606 GN=SET PE=1 SV=3	0	10.201	11	1	1	1	290	33.5	4.32	3.76	1	cell organization and biogenesis;DNA metabolism;other metabolic processes;other biological processes	cytosol;ER/Golgi;nucleus;other cell component	enzyme regulator activity;nucleic acid binding activity;other molecular function	Pf00956	6418	SET	A5A5H4; A6NGV1; B4DUE2; hsa:6418; Q01105; Q15541; Q5VXV1; Q5VXV2; Q6FHZ5	HuR (ELAVL1) binds and stabilizes mRNA; Condensation of Prophase Chromosomes	ENSG00000119335	Histone modifications; VEGFA-VEGFR2 signaling pathway	4	0	5.353	0.814	2.836	0.152	0.586	3.484	0.0172268	0.823397	0.971366	0.186925	0.674743	0.192948	31.81	0	49.98	31.81	77.34	49.98	40	214	32.6	113.4
FALSE	High	Master Protein	Q9H3U1	Protein unc-45 homolog A OS=Homo sapiens OX=9606 GN=UNC45A PE=1 SV=1	0.001	5.256	2	1	2	1	944	103	6.07	2.08	1	other biological processes	cytosol;ER/Golgi;nucleus;other cell component	other molecular function	Pf11701, Pf13181, Pf13432	55898	UNC45A	A8K6F7; hsa:55898; Q7L3Y6; Q9H3U1; Q9H3U8; Q9NSE8; Q9NSE9		ENSG00000140553		0	0	1.172	0.01	0.01	0.01	0.01		0.990853	9.29412e-17	1.04779e-16	1.06e-16	1.18678e-16		41.01						177.7	222.3
FALSE	Medium	Master Protein	Q15717	ELAV-like protein 1 OS=Homo sapiens OX=9606 GN=ELAVL1 PE=1 SV=2	0.012	2.682	4	1	3	1	326	36.1	9.17	0	1	cell organization and biogenesis;transport;other biological processes	cytosol;ER/Golgi;nucleus;other cell component	nucleic acid binding activity;other molecular function	Pf00076	1994	ELAVL1	B4DVB8; hsa:1994; Q15717; Q53XN6; Q9BTT1	mRNA Splicing - Major Pathway; HuR (ELAVL1) binds and stabilizes mRNA	ENSG00000066044	AMP-activated protein kinase signaling; Endoderm differentiation; Pre-implantation embryo; Focal adhesion: PI3K-Akt-mTOR-signaling pathway; ncRNAs involved in Wnt signaling in hepatocellular carcinoma; Gastrin signaling pathway; IL-18 signaling pathway; NAD metabolism in oncogene-induced senescence and mitochondrial dysfunction-associated senescence	10	0	1.712	2.134	3.935	1.246	2.158	1.778	0.933846	0.987809	0.971366	0.981434	0.96727	0.939124	33.19	59.7	60.35	56.96	64.43	69.24	44.4	83.6	95.6	176.4
FALSE	High	Master Protein	Q9P2J5	Leucine--tRNA ligase, cytoplasmic OS=Homo sapiens OX=9606 GN=LARS1 PE=1 SV=2	0	20.406	4	3	6	3	1176	134.4	7.3	15.27	3	cell organization and biogenesis;protein metabolism;RNA metabolism OR transcription;other metabolic processes;stress response;other biological processes	cytosol;ER/Golgi;nucleus;other cytoplasmic organelle;other cell component	enzyme regulator activity;other molecular function	Pf00133, Pf08264	51520	LARS1	A2RRR4; A7E266; B4DJ10; hsa:51520; Q2TU79; Q9NSE1; Q9P2J5	Cytosolic tRNA aminoacylation; Selenoamino acid metabolism	ENSG00000133706		2	0	0.818	1.595	3.182	2.568	4.485	2.017	0.946541	0.999237	0.971366	0.980073	0.918316	0.832163	35.61	46.18	55.67	29.1	41.79	43.47	66.4	23.2	92.1	218.3
FALSE	High	Master Protein	P31150	Rab GDP dissociation inhibitor alpha OS=Homo sapiens OX=9606 GN=GDI1 PE=1 SV=2	0	9.268	4	1	2	1	447	50.6	5.14	7.16	1	cell organization and biogenesis;transport;signal transduction;other biological processes	cytosol;ER/Golgi;other cell component	enzyme regulator activity;other molecular function	Pf00996	2664	GDI1	hsa:2664; P31150; P50394; Q6FG50; Q7Z2G6; Q7Z2G9; Q7Z2H5; Q7Z2I6	RAB GEFs exchange GTP for GDP on RABs	ENSG00000203879	Ciliary landscape; Airway smooth muscle cell contraction	3	0	0.283	0.708	4.68	2.503	16.546	5.542	0.0429268	0.758642	0.92885	0.992715	0.247562	0.0213846	0	42.92	122.89	49.33	122.89	124.65	60	17	42.4	280.6
FALSE	High	Master Protein	Q92734	Protein TFG OS=Homo sapiens OX=9606 GN=TFG PE=1 SV=2	0.001	6.617	5	1	3	1	400	43.4	5.1	2.46	1	cell organization and biogenesis;transport	cytosol;ER/Golgi;other cell component	other molecular function	Pf00564	10342	TFG	D3DN49; G5E9V1; hsa:10342; K0J5S8; K0J6K2; Q15656; Q92734; Q969I2	COPII-mediated vesicle transport; Signaling by ALK fusions and activated point mutants	ENSG00000114354		2	0	0.348	2.46	3.165	4.549	5.572	1.241	0.0898783	0.981271	0.973861	0.860225	0.918316	0.966469	100.62	118.94	62.58	40.64	91.11	73.25	48.8	36.8	160	154.4
FALSE	High	Master Protein	Q9Y3U8	60S ribosomal protein L36 OS=Homo sapiens OX=9606 GN=RPL36 PE=1 SV=3	0	30.611	36	5	58	5	105	12.2	11.59	110.28	5	protein metabolism;other metabolic processes	cytosol;ER/Golgi;translational apparatus;nucleus	other molecular function	Pf01158	25873	RPL36	B2R4Y1; D6W634; hsa:25873; Q6FIG1; Q9UQF6; Q9Y3U8	Regulation of expression of SLITs and ROBOs; L13a-mediated translational silencing of Ceruloplasmin expression; Formation of a pool of free 40S subunits; GTP hydrolysis and joining of the 60S ribosomal subunit; SRP-dependent cotranslational protein targeting to membrane; Major pathway of rRNA processing in the nucleolus and cytosol; Nonsense Mediated Decay (NMD) enhanced by the Exon Junction Comp…	ENSG00000130255	Cytoplasmic ribosomal proteins	14	0	1.444	1.104	1.222	0.765	0.832	1.035	0.990853	0.981271	0.92885	0.969682	0.918316	0.864329	52.91	63.52	76.44	56.61	67.11	55.22	87.5	129.2	87.7	95.5
FALSE	High	Master Protein	P36578	60S ribosomal protein L4 OS=Homo sapiens OX=9606 GN=RPL4 PE=1 SV=5	0	159.013	50	22	293	22	427	47.7	11.06	590.8	22	protein metabolism;other metabolic processes	cytosol;ER/Golgi;translational apparatus;nucleus;other cell component	other molecular function	Pf00573, Pf14374	6124	RPL4	A8K502; hsa:6124; P36578; P39029; Q4VBR0; Q969Z9	Regulation of expression of SLITs and ROBOs; L13a-mediated translational silencing of Ceruloplasmin expression; Formation of a pool of free 40S subunits; GTP hydrolysis and joining of the 60S ribosomal subunit; SRP-dependent cotranslational protein targeting to membrane; Major pathway of rRNA processing in the nucleolus and cytosol; Nonsense Mediated Decay (NMD) enhanced by the Exon Junction Comp…	ENSG00000174444	Cytoplasmic ribosomal proteins	14	0	1.447	1.368	1.368	0.962	0.97	1.003	0.990853	0.988659	0.943866	0.981434	0.918316	0.832163	51.96	65.02	66.06	65.9	64.88	52.66	98.8	111.4	100.7	89.1
FALSE	High	Master Protein	P61247	40S ribosomal protein S3a OS=Homo sapiens OX=9606 GN=RPS3A PE=1 SV=2	0	128.127	52	16	216	16	264	29.9	9.73	432.75	16	protein metabolism;other metabolic processes;other biological processes	cytosol;ER/Golgi;translational apparatus;nucleus;other cell component	nucleic acid binding activity;other molecular function	Pf01015	6189	RPS3A	B2R4D4; D3DP05; hsa:6189; P33443; P49241; P61247	Regulation of expression of SLITs and ROBOs; Major pathway of rRNA processing in the nucleolus and cytosol; L13a-mediated translational silencing of Ceruloplasmin expression; Formation of a pool of free 40S subunits; GTP hydrolysis and joining of the 60S ribosomal subunit; Nonsense Mediated Decay (NMD) enhanced by the Exon Junction Complex (EJC); SRP-dependent cotranslational protein targeting to…	ENSG00000145425	Cytoplasmic ribosomal proteins	18	0	1.218	1.304	1.622	1.113	1.386	1.204	0.990853	0.986089	0.971366	0.999559	0.944362	0.959512	56.65	68.56	77.02	63.75	71.52	60.06	83.1	97.4	104.4	115.1
FALSE	High	Master Protein	Q02878	60S ribosomal protein L6 OS=Homo sapiens OX=9606 GN=RPL6 PE=1 SV=3	0	120.508	46	15	242	15	288	32.7	10.58	476.29	15	cell organization and biogenesis;protein metabolism;other metabolic processes;other biological processes	cytosol;ER/Golgi;translational apparatus;nucleus;other cell component	nucleic acid binding activity;other molecular function	Pf01159, Pf03868	6128	RPL6	hsa:6128; Q02878; Q2M3Q3; Q8WW97	Regulation of expression of SLITs and ROBOs; L13a-mediated translational silencing of Ceruloplasmin expression; Formation of a pool of free 40S subunits; GTP hydrolysis and joining of the 60S ribosomal subunit; SRP-dependent cotranslational protein targeting to membrane; Major pathway of rRNA processing in the nucleolus and cytosol; Nonsense Mediated Decay (NMD) enhanced by the Exon Junction Comp…	ENSG00000089009	Cytoplasmic ribosomal proteins	14	0	1.468	0.974	1.039	0.718	0.706	1.106	0.990853	0.981271	0.92885	0.949131	0.890318	0.923949	54.44	83.01	75.95	64.14	69.14	65.88	101	127.5	84.7	86.8
FALSE	High	Master Protein	P27635	60S ribosomal protein L10 OS=Homo sapiens OX=9606 GN=RPL10 PE=1 SV=4	0	92.792	43	10	188	10	214	24.6	10.08	321.1	10	cell organization and biogenesis;protein metabolism;other metabolic processes;developmental processes;other biological processes	cytosol;ER/Golgi;translational apparatus;nucleus;other cell component	other molecular function	Pf00252	100137264; 100146244; 100172946; 100415355; 100468790; 100724614; 100982236; 101083663; 101136536; 101344695; 101444008; 101539056; 101690567; 101867181; 101975002; 102257301; 102442647; 102841972; 102878669; 102890423; 102923570; 103127392; 103250904; 103679662; 104667036; 104872587; 105294701; 105302495; 105467951; 105521640; 105579731; 105727260; 105824536; 106000161; 108298087; 108513162; 108…	LOC100768740; LOC101344695; LOC105294701; LOC112632580; Rpl10; RPL10	A0A091D943; A0A1S3APJ4; A0A1S3GPT7; A0A1U7SU42; A0A250YCK6; A0A286XQR8; A0A2I3FV08; A0A2J8IN69; A0A2J8RLU6; A0A2K5EV78; A0A2K5ILK8; A0A2K5LLF2; A0A2K5QER4; A0A2K5U275; A0A2K6D043; A0A2K6GRP4; A0A2K6MTH0; A0A2K6NK39; A0A2R9B361; A0A2Y9G5G6; A0A384DKX1; A0A3Q0CF07; A0A3Q7NJC4; A0A3Q7VQC5; A0A452S2Z9; A0A485PEW4; A0A667IJV2; A0A673U4F8; A0A6D2WIN2; A0A6D2XTB8; A0A6I9KPP4; A0A6I9ME29; A0A6J0A9X4; A0A…	Nonsense Mediated Decay (NMD) independent of the Exon Junction Complex (EJC); Nonsense Mediated Decay (NMD) enhanced by the Exon Junction Complex (EJC); L13a-mediated translational silencing of Ceruloplasmin expression; Formation of a pool of free 40S subunits; GTP hydrolysis and joining of the 60S ribosomal subunit; SRP-dependent cotranslational protein targeting to membrane; Major pathway of rR…	ENSAMEG00000000227; ENSANAG00000036053; ENSCAFG00020009114; ENSCAFG00030015144; ENSCAFG00040021422; ENSCAFG00845028627; ENSCANG00000032226; ENSCATG00000030970; ENSCCAG00000024992; ENSCGRG00001008387; ENSCJAG00000011822; ENSCLAG00000003108; ENSCPOG00000002355; ENSECAG00000017154; ENSFCAG00000011395; ENSGGOG00000000131; ENSLCNG00005021252; ENSMFAG00000040824; ENSMLUG00000014337; ENSMMMG00000014279;…	Cytoplasmic ribosomal proteins	15	0	1.271	1.24	1.377	0.97	1.155	1.196	0.990853	0.981271	0.944404	0.981769	0.918316	0.955463	55.27	58.6	72.25	62.13	70.39	65.68	78.7	109.6	103	108.7
FALSE	High	Master Protein	P62241	40S ribosomal protein S8 OS=Homo sapiens OX=9606 GN=RPS8 PE=1 SV=2	0	76.431	55	10	157	10	208	24.2	10.32	328.03	10	protein metabolism;RNA metabolism OR transcription;other metabolic processes	cytosol;ER/Golgi;translational apparatus;nucleus;other cell component	other molecular function	Pf01201	6202	RPS8	hsa:6202; P09058; P62241; Q6IRL7	Regulation of expression of SLITs and ROBOs; SARS-CoV-2 modulates host translation machinery; L13a-mediated translational silencing of Ceruloplasmin expression; Translation initiation complex formation; Formation of a pool of free 40S subunits; Formation of the ternary complex, and subsequently, the 43S complex; Ribosomal scanning and start codon recognition; GTP hydrolysis and joining of the 60S…	ENSG00000142937	Cytoplasmic ribosomal proteins	18	0	1.248	1.548	2.319	1.164	1.741	1.414	0.990853	0.999237	0.971366	0.999559	0.989122	0.985014	42.21	54.34	53.65	48.25	52.65	47.27	65.5	85.8	94.6	154.1
FALSE	High	Master Protein	P26373	60S ribosomal protein L13 OS=Homo sapiens OX=9606 GN=RPL13 PE=1 SV=4	0	62.944	40	9	141	9	211	24.2	11.65	252.73	9	protein metabolism;other metabolic processes;developmental processes	cytosol;ER/Golgi;translational apparatus;nucleus;other cell component	other molecular function	Pf01294	6137	RPL13	B4DLX3; F5H1S2; hsa:6137; P26373; Q3KQT8; Q567Q8; Q9BPX0	Regulation of expression of SLITs and ROBOs; L13a-mediated translational silencing of Ceruloplasmin expression; Formation of a pool of free 40S subunits; GTP hydrolysis and joining of the 60S ribosomal subunit; SRP-dependent cotranslational protein targeting to membrane; Major pathway of rRNA processing in the nucleolus and cytosol; Nonsense Mediated Decay (NMD) enhanced by the Exon Junction Comp…	ENSG00000167526	Cytoplasmic ribosomal proteins	14	0	1.259	0.92	1.106	0.793	1.022	1.201	0.990853	0.981271	0.92885	0.969682	0.918316	0.956916	54.01	62.68	65.71	48.36	60.6	49.12	85.6	116.8	90.4	107.2
FALSE	High	Master Protein	Q07020	60S ribosomal protein L18 OS=Homo sapiens OX=9606 GN=RPL18 PE=1 SV=2	0	59.526	43	8	117	8	188	21.6	11.72	272.07	8	protein metabolism;other metabolic processes	cytosol;ER/Golgi;translational apparatus;nucleus;other cell component	nucleic acid binding activity;other molecular function	Pf17135	6141	RPL18	F8VWC5; hsa:6141; Q07020; Q8WTZ6	Regulation of expression of SLITs and ROBOs; L13a-mediated translational silencing of Ceruloplasmin expression; Formation of a pool of free 40S subunits; GTP hydrolysis and joining of the 60S ribosomal subunit; SRP-dependent cotranslational protein targeting to membrane; Major pathway of rRNA processing in the nucleolus and cytosol; Nonsense Mediated Decay (NMD) enhanced by the Exon Junction Comp…	ENSG00000063177	Cytoplasmic ribosomal proteins	14	0	1.471	0.985	1.096	0.703	0.776	1.132	0.990853	0.981271	0.92885	0.945555	0.918316	0.937176	32.54	50.5	38.5	39.57	38.63	41.9	89	119.5	91.2	100.4
FALSE	High	Master Protein	P05388	60S acidic ribosomal protein P0 OS=Homo sapiens OX=9606 GN=RPLP0 PE=1 SV=1	0	58.568	48	10	101	10	317	34.3	5.97	149.95	10	cell organization and biogenesis;protein metabolism;other metabolic processes;transport;other biological processes	cytosol;ER/Golgi;translational apparatus;nucleus;other cell component	nucleic acid binding activity;other molecular function	Pf00428, Pf00466, Pf17777	6175	RPLP0	hsa:6175; P05388; Q3B7A4; Q9BVK4	Regulation of expression of SLITs and ROBOs; L13a-mediated translational silencing of Ceruloplasmin expression; Formation of a pool of free 40S subunits; GTP hydrolysis and joining of the 60S ribosomal subunit; SRP-dependent cotranslational protein targeting to membrane; Major pathway of rRNA processing in the nucleolus and cytosol; Nonsense Mediated Decay (NMD) enhanced by the Exon Junction Comp…	ENSG00000089157	Cytoplasmic ribosomal proteins	15	0	1.685	0.552	1.062	0.361	0.648	2.032	0.946541	0.824844	0.92885	0.746808	0.870322	0.734567	53.18	47.32	57.32	51.95	60.44	45.81	103.8	171.6	41.4	83.2
FALSE	High	Master Protein	P62753	40S ribosomal protein S6 OS=Homo sapiens OX=9606 GN=RPS6 PE=1 SV=1	0	54.481	37	10	83	10	249	28.7	10.84	145.48	10	cell cycle OR cell proliferation;protein metabolism;RNA metabolism OR transcription;other metabolic processes;developmental processes;signal transduction;other biological processes	cytosol;ER/Golgi;translational apparatus;nucleus;other cell component	other molecular function	Pf01092	6194	RPS6	hsa:6194; P08227; P10660; P62753; Q4VBY7; Q8N6Z7	Regulation of expression of SLITs and ROBOs; SARS-CoV-2 modulates host translation machinery; L13a-mediated translational silencing of Ceruloplasmin expression; Translation initiation complex formation; Formation of a pool of free 40S subunits; Formation of the ternary complex, and subsequently, the 43S complex; Ribosomal scanning and start codon recognition; GTP hydrolysis and joining of the 60S…	ENSG00000137154	IL-5 signaling pathway; Thyroid stimulating hormone (TSH) signaling pathway; Leptin signaling pathway; Follicle stimulating hormone (FSH) signaling pathway; Prolactin signaling pathway; Thymic stromal lymphopoietin (TSLP) signaling pathway; Interleukin-11 signaling pathway; Oncostatin M signaling pathway; Brain-derived neurotrophic factor (BDNF) signaling pathway; Kit receptor signaling pathway; …	45	0	1.439	1.129	1.595	0.832	1.204	1.378	0.990853	0.981271	0.971366	0.969682	0.918316	0.993049	47.42	84.21	79.45	74.49	76.16	64.22	79.4	119.7	68.7	132.2
FALSE	High	Master Protein	P62847	40S ribosomal protein S24 OS=Homo sapiens OX=9606 GN=RPS24 PE=1 SV=1	0	44.706	30	5	94	5	133	15.4	10.78	163.73	5	protein metabolism;RNA metabolism OR transcription;other metabolic processes;other biological processes	cytosol;ER/Golgi;translational apparatus;nucleus;other cell component	other molecular function	Pf01282	6229	RPS24	E7EPK6; hsa:6229; P16632; P62847; Q5T0P7; Q5T0P8; Q7Z3D1	Regulation of expression of SLITs and ROBOs; SARS-CoV-2 modulates host translation machinery; L13a-mediated translational silencing of Ceruloplasmin expression; Translation initiation complex formation; Formation of a pool of free 40S subunits; Formation of the ternary complex, and subsequently, the 43S complex; Ribosomal scanning and start codon recognition; GTP hydrolysis and joining of the 60S…	ENSG00000138326	Cytoplasmic ribosomal proteins	18	0	1.016	1.405	2.292	1.389	2.26	1.639	0.990853	0.990962	0.971366	0.999559	0.960763	0.937176	56.23	62.4	69.79	56.54	65.35	58.36	73	69.4	94.8	162.8
FALSE	High	Master Protein	P62266	40S ribosomal protein S23 OS=Homo sapiens OX=9606 GN=RPS23 PE=1 SV=3	0	33.114	42	7	47	7	143	15.8	10.49	94.71	7	cell organization and biogenesis;protein metabolism;other metabolic processes	cytosol;ER/Golgi;translational apparatus;nucleus;other cell component	other molecular function	Pf00164	6228	RPS23	hsa:6228; P39028; P62266; Q6IB08	Regulation of expression of SLITs and ROBOs; SARS-CoV-2 modulates host translation machinery; L13a-mediated translational silencing of Ceruloplasmin expression; Translation initiation complex formation; Formation of a pool of free 40S subunits; Formation of the ternary complex, and subsequently, the 43S complex; Ribosomal scanning and start codon recognition; GTP hydrolysis and joining of the 60S…	ENSG00000186468	Cytoplasmic ribosomal proteins	18	0	1.095	1.395	1.808	1.269	1.665	1.385	0.990853	0.990962	0.97257	0.999559	0.975264	0.992051	50.67	54.12	66.65	50.76	67.9	49.34	95.9	96.3	92.2	115.6
FALSE	High	Master Protein	P46777	60S ribosomal protein L5 OS=Homo sapiens OX=9606 GN=RPL5 PE=1 SV=3	0	30.141	26	6	14	6	297	34.3	9.72	24.85	6	cell organization and biogenesis;protein metabolism;RNA metabolism OR transcription;other metabolic processes;other biological processes	cytosol;ER/Golgi;translational apparatus;nucleus;other cell component	enzyme regulator activity;nucleic acid binding activity;other molecular function	Pf14204, Pf17144	6125	RPL5	hsa:6125; P46777; Q32LZ3; Q53HH6; Q9H3F4	Regulation of expression of SLITs and ROBOs; Major pathway of rRNA processing in the nucleolus and cytosol; L13a-mediated translational silencing of Ceruloplasmin expression; Formation of a pool of free 40S subunits; GTP hydrolysis and joining of the 60S ribosomal subunit; Nonsense Mediated Decay (NMD) enhanced by the Exon Junction Complex (EJC); SRP-dependent cotranslational protein targeting to…	ENSG00000122406	VEGFA-VEGFR2 signaling pathway; Cytoplasmic ribosomal proteins	15	0	0.712	0.919	1.89	1.661	3.18	1.647	0.823031	0.981271	0.981914	0.987187	0.918316	0.937176	68.68	84.18	85.88	91.18	86.94	52.83	132.9	53.6	81	132.4
FALSE	High	Master Protein	P25398	40S ribosomal protein S12 OS=Homo sapiens OX=9606 GN=RPS12 PE=1 SV=3	0	17.324	42	4	18	4	132	14.5	7.21	12.41	4	protein metabolism;other metabolic processes;other biological processes	cytosol;ER/Golgi;translational apparatus;nucleus;other cell component	other molecular function	Pf01248	6206	RPS12	hsa:6206; P25398; Q76M58	Regulation of expression of SLITs and ROBOs; Major pathway of rRNA processing in the nucleolus and cytosol; L13a-mediated translational silencing of Ceruloplasmin expression; Formation of a pool of free 40S subunits; GTP hydrolysis and joining of the 60S ribosomal subunit; Nonsense Mediated Decay (NMD) enhanced by the Exon Junction Complex (EJC); SRP-dependent cotranslational protein targeting to…	ENSG00000112306	Cytoplasmic ribosomal proteins	18	0	1.439	1.651	2.928	1.144	2.055	1.791	0.990853	0.999237	0.943442	0.999559	0.983449	0.874568	44.9	55.19	61.39	54.76	56.21	53.67	62	104.7	102.4	130.9
FALSE	High	Master Protein	P46776	60S ribosomal protein L27a OS=Homo sapiens OX=9606 GN=RPL27A PE=1 SV=2	0	44.651	41	8	91	8	148	16.6	11	193.87	8	protein metabolism;other metabolic processes	cytosol;ER/Golgi;translational apparatus;other cell component	other molecular function	Pf00828	6157	RPL27A	B2R4B3; hsa:6157; P46776	Regulation of expression of SLITs and ROBOs; Major pathway of rRNA processing in the nucleolus and cytosol; L13a-mediated translational silencing of Ceruloplasmin expression; Formation of a pool of free 40S subunits; GTP hydrolysis and joining of the 60S ribosomal subunit; Nonsense Mediated Decay (NMD) enhanced by the Exon Junction Complex (EJC); SRP-dependent cotranslational protein targeting to…	ENSG00000166441	Cytoplasmic ribosomal proteins	14	0	1.281	1.165	1.658	0.875	1.168	1.293	0.990853	0.981271	0.971366	0.980073	0.918316	0.982289	52.15	57.89	70.16	59.1	63.55	54.2	78.1	104.7	99	118.3
FALSE	High	Master Protein	P83731	60S ribosomal protein L24 OS=Homo sapiens OX=9606 GN=RPL24 PE=1 SV=1	0	34.313	36	7	114	7	157	17.8	11.25	157.44	7	cell cycle OR cell proliferation;cell organization and biogenesis;protein metabolism;other metabolic processes;developmental processes	cytosol;ER/Golgi;translational apparatus;other cell component	nucleic acid binding activity;other molecular function	Pf01246	6152	RPL24	B2R4Y3; hsa:6152; P38663; P83731; Q6IBS3	Regulation of expression of SLITs and ROBOs; Major pathway of rRNA processing in the nucleolus and cytosol; L13a-mediated translational silencing of Ceruloplasmin expression; Formation of a pool of free 40S subunits; GTP hydrolysis and joining of the 60S ribosomal subunit; Nonsense Mediated Decay (NMD) enhanced by the Exon Junction Complex (EJC); SRP-dependent cotranslational protein targeting to…	ENSG00000114391	Cytoplasmic ribosomal proteins	14	0	1.202	1.298	1.417	1.13	1.124	1.145	0.990853	0.986089	0.956719	0.999559	0.918316	0.937176	54.88	48.86	61.72	47.75	57.06	50.43	81.9	96.2	107.9	114
FALSE	High	Master Protein	P46778	60S ribosomal protein L21 OS=Homo sapiens OX=9606 GN=RPL21 PE=1 SV=2	0	25.342	37	5	60	5	160	18.6	10.49	135.89	5	protein metabolism;other metabolic processes	cytosol;ER/Golgi;translational apparatus;other cell component	other molecular function	Pf01157	6144	RPL21	hsa:6144; P46778; Q16699	Regulation of expression of SLITs and ROBOs; L13a-mediated translational silencing of Ceruloplasmin expression; Formation of a pool of free 40S subunits; GTP hydrolysis and joining of the 60S ribosomal subunit; SRP-dependent cotranslational protein targeting to membrane; Major pathway of rRNA processing in the nucleolus and cytosol; Nonsense Mediated Decay (NMD) enhanced by the Exon Junction Comp…	ENSG00000122026	Cytoplasmic ribosomal proteins	14	0	1.515	1.326	1.666	0.98	1.098	1.282	0.990853	0.986139	0.971366	0.985362	0.918316	0.982289	45.44	52.43	55.83	45.42	47.23	49.86	74.5	106	107.8	111.8
FALSE	High	Master Protein	P49207	60S ribosomal protein L34 OS=Homo sapiens OX=9606 GN=RPL34 PE=1 SV=3	0.001	5.928	21	3	29	3	117	13.3	11.47	25.48	3	protein metabolism;other metabolic processes	cytosol;ER/Golgi;translational apparatus;other cell component	nucleic acid binding activity;other molecular function	Pf01199	6164	RPL34	hsa:6164; P49207; Q6FG66; Q9BUZ2	Regulation of expression of SLITs and ROBOs; L13a-mediated translational silencing of Ceruloplasmin expression; Formation of a pool of free 40S subunits; GTP hydrolysis and joining of the 60S ribosomal subunit; SRP-dependent cotranslational protein targeting to membrane; Major pathway of rRNA processing in the nucleolus and cytosol; Nonsense Mediated Decay (NMD) enhanced by the Exon Junction Comp…	ENSG00000109475	Cytoplasmic ribosomal proteins	14	0	1.371	1.605	1.099	1.285	0.992	0.632	0.990853	0.999237	0.92885	0.999559	0.918316	0.191232	48.95	95.45	79.69	95.86	84.89	90.08	43.9	55.8	229	71.4
FALSE	High	Master Protein	Q9Y3E5	Peptidyl-tRNA hydrolase 2, mitochondrial OS=Homo sapiens OX=9606 GN=PTRH2 PE=1 SV=1	0.001	5.704	8	1	2	1	179	19.2	8.73	2.76	1	other biological processes	cytosol;mitochondrion	other molecular function	Pf01981	51651	PTRH2	B3KUY4; hsa:51651; Q9NTE5; Q9Y3E5	Ub-specific processing proteases	ENSG00000141378	Apoptosis modulation and signaling	2	0	0.941	8.502	15.888	10.066	17.48	1.784	0.990853	0.544171	0.323009	0.474863	0.273852	0.879894	58.89	50.85	51.18	54.32	49.97	48.4	15.7	14.7	143.5	226.1
FALSE	High	Master Protein	P11766	Alcohol dehydrogenase class-3 OS=Homo sapiens OX=9606 GN=ADH5 PE=1 SV=4	0.002	4.154	5	1	2	1	374	39.7	7.49	4.84	1	protein metabolism;other metabolic processes;stress response;other biological processes	cytosol;mitochondrion	other molecular function	Pf00107, Pf08240	128	ADH5	hsa:128; P11766; Q6FHR2	Ethanol oxidation	ENSG00000197894	Folate-alcohol and cancer pathway hypotheses; Amino acid metabolism	3	0	2.149	2.566	3.474	1.112	1.399	1.298	0.696478	0.981271	0.976663	0.969682	0.918316	0.937176	36.22	49.03	54.42	31.48	39.99	58.25	47.7	101.6	113	137.7
FALSE	High	Master Protein	Q16881	Thioredoxin reductase 1, cytoplasmic OS=Homo sapiens OX=9606 GN=TXNRD1 PE=1 SV=3	0	16.082	9	3	7	3	649	70.9	7.39	18.32	3	cell cycle OR cell proliferation;developmental processes;signal transduction;other biological processes	cytosol;mitochondrion;nucleus	other molecular function	Pf00462, Pf02852, Pf07992	7296	TXNRD1	B7Z1F4; B7Z3Y8; B7Z904; E9PMY9; F5H780; hsa:7296; Q16881; Q6FI31; Q6VB40; Q6VB41; Q6VB42; Q6VBP2; Q6VBP3; Q6VBP4; Q6VBP5; Q6VBP9; Q6VBQ0; Q6YNQ1; Q76P53; Q7LA96; Q8WVC8; Q99475; Q9UES8; Q9UH79	TP53 Regulates Metabolic Genes; Detoxification of Reactive Oxygen Species; Interconversion of nucleotide di- and triphosphates; Uptake and function of diphtheria toxin; Nuclear events mediated by NFE2L2; PPARA activates gene expression; Metabolism of ingested H2SeO4 and H2SeO3 into H2Se; Metabolism of ingested MeSeO2H into MeSeH	ENSG00000198431	Selenium micronutrient network; Selenium micronutrient network ; Selenium micronutrient network; Nuclear receptors meta-pathway; NRF2 pathway; Oxidative stress response; Ferroptosis	15	0	0.843	4.158	5.854	3.585	8.808	4.229	0.990853	0.872203	0.883774	0.945555	0.770359	0.0322989	51.37	48.81	75.05	66.78	92.32	81.42	24.9	20.7	40.8	313.7
FALSE	High	Master Protein	O00154	Cytosolic acyl coenzyme A thioester hydrolase OS=Homo sapiens OX=9606 GN=ACOT7 PE=1 SV=3	0	11.76	7	2	4	2	380	41.8	8.54	8.86	2	other metabolic processes	cytosol;mitochondrion;nucleus	other molecular function	Pf03061	11332	ACOT7	A8K0K7; A8K232; A8K6B8; A8K837; B3KQ12; hsa:11332; O00154; O43703; Q53Y78; Q5JYL2; Q5JYL3; Q5JYL4; Q5JYL5; Q5JYL6; Q5TGR4; Q9UJM9; Q9Y539; Q9Y540	Mitochondrial Fatty Acid Beta-Oxidation	ENSG00000097021		1	0		3.381	5.065	3.628	11.659	1.695		0.956838	0.92885	0.945555	0.507337	0.974419		22.32	33.87	0	13.41	30.98	37.7	14.7	82.5	265
FALSE	High	Master Protein	P22314	Ubiquitin-like modifier-activating enzyme 1 OS=Homo sapiens OX=9606 GN=UBA1 PE=1 SV=3	0	70.922	19	12	23	12	1058	117.8	5.76	56.98	12	protein metabolism;other metabolic processes;stress response	cytosol;mitochondrion;nucleus;other cell component	other molecular function	Pf00899, Pf09358, Pf10585, Pf16190, Pf16191	7317	UBA1	hsa:7317; P22314; Q5JRR8; Q96E13	Antigen processing: Ubiquitination & Proteasome degradation; Synthesis of active ubiquitin: roles of E1 and E2 enzymes	ENSG00000130985	Proteasome degradation; Parkin-ubiquitin proteasomal system pathway; Parkinson's disease pathway	5	0	1.556	3.305	5.077	2.147	3.714	1.713	0.990853	0.952246	0.843711	0.969682	0.918316	0.914497	42.06	66.47	71.89	55.27	63.66	63.12	43.7	62.5	87.2	206.7
FALSE	High	Master Protein	Q9NR30	Nucleolar RNA helicase 2 OS=Homo sapiens OX=9606 GN=DDX21 PE=1 SV=5	0	49.783	23	11	45	11	783	87.3	9.28	42.75	11	cell organization and biogenesis;DNA metabolism;RNA metabolism OR transcription;other metabolic processes;stress response;other biological processes	cytosol;mitochondrion;nucleus;other cell component	nucleic acid binding activity;other molecular function	Pf00270, Pf00271, Pf08152	9188	DDX21	B2RDL0; hsa:9188; Q13436; Q5VX41; Q68D35; Q9NR30	B-WICH complex positively regulates rRNA expression; Major pathway of rRNA processing in the nucleolus and cytosol	ENSG00000165732		2	0	0.762	0.377	0.66	0.43	0.754	1.728	0.882928	0.649474	0.774355	0.804409	0.915737	0.923642	40.18	58.6	49.15	67.19	73.03	35.09	172.8	156.8	24.1	46.3
FALSE	High	Master Protein	Q92499	ATP-dependent RNA helicase DDX1 OS=Homo sapiens OX=9606 GN=DDX1 PE=1 SV=2	0	19.978	8	3	20	3	740	82.4	7.23	33.19	3	cell organization and biogenesis;DNA metabolism;RNA metabolism OR transcription;other metabolic processes;stress response;other biological processes	cytosol;mitochondrion;nucleus;other cell component	nucleic acid binding activity;other molecular function	Pf00270, Pf00271, Pf00622	1653	DDX1	B4DME8; B4DPN6; hsa:1653; Q92499	tRNA processing in the nucleus	ENSG00000079785	DDX1 as a regulatory component of the Drosha microprocessor; mRNA processing	3	0	1.477	1.175	1.861	0.867	1.563	1.232	0.990853	0.981271	0.971366	0.980073	0.96462	0.96164	37.37	87.39	95.93	86.14	74.31	32.51	89.2	121.6	95.6	93.5
FALSE	High	Master Protein	P07203	Glutathione peroxidase 1 OS=Homo sapiens OX=9606 GN=GPX1 PE=1 SV=4	0	18.528	27	3	10	3	203	22.1	6.55	12.71	3	cell cycle OR cell proliferation;cell organization and biogenesis;protein metabolism;other metabolic processes;stress response;developmental processes;signal transduction;other biological processes	cytosol;mitochondrion;nucleus;other cell component	other molecular function	Pf00255	2876	GPX1	E9PAS1; hsa:2876; P07203; Q7Z5H1; Q9BW12	Detoxification of Reactive Oxygen Species; Synthesis of 15-eicosatetraenoic acid derivatives; Synthesis of 12-eicosatetraenoic acid derivatives; Synthesis of 5-eicosatetraenoic acids	ENSG00000233276	Glutathione metabolism; Selenium micronutrient network; Folate metabolism; Amyotrophic lateral sclerosis (ALS); Trans-sulfuration, one-carbon metabolism and related pathways; Physico-chemical features and toxicity-associated pathways; VEGFA-VEGFR2 signaling pathway; One-carbon metabolism and related pathways; TYROBP causal network in microglia; Oxidative stress response; Male infertility; p53 tra…	16	0	1.132	2.289	3.419	2.2	3.203	1.425	0.990853	0.981271	0.92885	0.969682	0.918316	0.982289	52.91	37.45	54.4	45.13	43.06	47.98	57.3	58.1	105	179.5
FALSE	High	Master Protein	P30044	Peroxiredoxin-5, mitochondrial OS=Homo sapiens OX=9606 GN=PRDX5 PE=1 SV=4	0.001	6.201	14	2	2	2	214	22.1	8.7	5.01	2	other metabolic processes;stress response;other biological processes	cytosol;mitochondrion;nucleus;other cytoplasmic organelle;other cell component	signal transduction activity or receptor binding;enzyme regulator activity;nucleic acid binding activity;other molecular function	Pf08534	25824	PRDX5	A6NC19; A6NG06; B7ZLJ4; B7ZVW3; hsa:25824; P30044; Q14CK0; Q6IAF2; Q9UBU5; Q9UJU4; Q9UKX4		ENSG00000126432	Selenium micronutrient network	1	0	1.158	4.098	4.797	2.766	3.825	0.981	0.990853	0.872203	0.92885	0.969682	0.919507	0.794087	48.19	53.7	44.4	54.77	56.81	40.11	35.9	42.1	150.6	171.3
FALSE	High	Master Protein	O60841	Eukaryotic translation initiation factor 5B OS=Homo sapiens OX=9606 GN=EIF5B PE=1 SV=4	0	13.613	3	2	4	2	1220	138.7	5.49	12.04	2	protein metabolism;other metabolic processes;other biological processes	cytosol;mitochondrion;other cell component	nucleic acid binding activity;other molecular function	Pf00009, Pf03144, Pf11987	9669	EIF5B	hsa:9669; O60841; O95805; Q53RV7; Q53SI8; Q9UF81; Q9UMN7	GTP hydrolysis and joining of the 60S ribosomal subunit	ENSG00000158417	Translation factors; Ciliary landscape	3	0	1.239	2.61	4.282	1.824	3.275	1.581	0.990853	0.981271	0.92885	0.999559	0.946587	0.982289	57.85	51.39	46.49	49.38	30.15	38.39	63.2	80	102.1	154.8
FALSE	High	Master Protein	P61221	ATP-binding cassette sub-family E member 1 OS=Homo sapiens OX=9606 GN=ABCE1 PE=1 SV=1	0.001	4.804	3	1	1	1	599	67.3	8.34	2.34	1	cell organization and biogenesis;protein metabolism;other metabolic processes;transport;other biological processes	cytosol;mitochondrion;other cell component	enzyme regulator activity;translation activity;other molecular function	Pf00005, Pf00037, Pf04068	6059	ABCE1	hsa:6059; O88793; P61221; Q13181; Q13864; Q6NR76; Q96AL0; Q96B10; Q99K66	Interferon alpha/beta signaling; OAS antiviral response	ENSG00000164163		2	0	0.914	1.893	3.465	1.983	4.249	2.163	0.990853	0.999237	0.971366	0.999559	0.918316	0.735675	47.36	31.24	42.91	27.98	33.93	32.51	50.1	48.3	96.6	205.1
FALSE	High	Master Protein	P47897	Glutamine--tRNA ligase OS=Homo sapiens OX=9606 GN=QARS1 PE=1 SV=1	0.004	3.354	2	1	1	1	775	87.7	7.15	3.48	1	protein metabolism;RNA metabolism OR transcription;other metabolic processes;developmental processes;other biological processes	cytosol;mitochondrion;other cell component	enzyme regulator activity;other molecular function	Pf00749, Pf03950, Pf04557, Pf04558	5859	QARS1	B4DWJ2; hsa:5859; P47897	Cytosolic tRNA aminoacylation; Selenoamino acid metabolism; Mitochondrial tRNA aminoacylation	ENSG00000172053		3	0
FALSE	High	Master Protein	O94925	Glutaminase kidney isoform, mitochondrial OS=Homo sapiens OX=9606 GN=GLS PE=1 SV=1	0.004	3.349	3	1	1	1	669	73.4	7.77	0	1	cell-cell signaling;cell organization and biogenesis;other metabolic processes;other biological processes	cytosol;mitochondrion;other cell component	other molecular function	Pf04960, Pf12796, Pf17959	2744	GLS	hsa:2744; O94925; Q9UL05; Q9UL06; Q9UL07; Q9UN40	TP53 Regulates Metabolic Genes; Glutamate Neurotransmitter Release Cycle; Glutamate and glutamine metabolism	ENSG00000115419	Amino acid metabolism; Metabolic reprogramming in colon cancer; Neuroinflammation and glutamatergic signaling; Amino acid metabolism in triple-negative breast cancer cells	7	0	0.789	0.01	0.01	0.01	0.01		0.978417	9.29412e-17	1.04779e-16	1.06e-16	1.18678e-16		59.76						217.9	182.1
FALSE	High	Master Protein	P48735	Isocitrate dehydrogenase [NADP], mitochondrial OS=Homo sapiens OX=9606 GN=IDH2 PE=1 SV=2	0.001	4.553	3	1	1	1	452	50.9	8.69	2.95	1	other metabolic processes	cytosol;mitochondrion;other cytoplasmic organelle	other molecular function	Pf00180	3418	IDH2	B2R6L6; B4DFL2; hsa:3418; P48735; Q96GT3	Transcriptional activation of mitochondrial biogenesis; Citric acid cycle (TCA cycle)	ENSG00000182054	VEGFA-VEGFR2 signaling pathway; Metabolic reprogramming in colon cancer; Cerebral organic acidurias, including diseases; TCA cycle (aka Krebs or citric acid cycle)	6	0	100	100	100	4.065	1.323	0.289	1.9274e-16	9.29412e-17	1.04779e-16	0.902633	0.897546	0.000174975				72.41	47.45	58.96		58	265.3	76.7
FALSE	High	Master Protein	O75521	Enoyl-CoA delta isomerase 2 OS=Homo sapiens OX=9606 GN=ECI2 PE=1 SV=4	0	28.194	20	5	16	5	394	43.6	9	37.87	5	other metabolic processes	cytosol;mitochondrion;other cytoplasmic organelle;other cell component	other molecular function	Pf00378, Pf00887	10455	ECI2	hsa:10455; O75521; Q5JYK5; Q5JYK7; Q7L124; Q8N0X0; Q9BUE9; Q9H0T9; Q9NQH1; Q9NYH7; Q9UN55		ENSG00000198721		0	0	0.695	5.114	9.153	4.903	9.464	1.926	0.875193	0.814834	0.629622	0.812112	0.561083	0.82187	48.99	31.87	49.78	53.73	55.56	52.57	7	19	52.7	321.3
FALSE	High	Master Protein	P30048	Thioredoxin-dependent peroxide reductase, mitochondrial OS=Homo sapiens OX=9606 GN=PRDX3 PE=1 SV=3	0	10.946	9	2	6	2	256	27.7	7.78	9.59	2	cell organization and biogenesis;protein metabolism;other metabolic processes;stress response;developmental processes;other biological processes	cytosol;mitochondrion;other cytoplasmic organelle;other cell component	enzyme regulator activity;other molecular function	Pf00578, Pf10417	10935	PRDX3	B2R7Z0; D3DRC9; E9PH29; hsa:10935; P30048; P35690; Q0D2H1; Q13776; Q5T5V2; Q96HK4	Detoxification of Reactive Oxygen Species	ENSG00000165672	Selenium micronutrient network	2	0	1.633	8.67	16.433	5.59	10.104	1.848	0.933223	0.478424	0.331875	0.776603	0.668657	0.849719	54.44	63.08	48.68	41.59	35.85	68.04	12.5	18.3	167.6	201.6
FALSE	High	Master Protein	O60701	UDP-glucose 6-dehydrogenase OS=Homo sapiens OX=9606 GN=UGDH PE=1 SV=1	0	39.347	24	8	25	8	494	55	7.12	49.9	8	cell organization and biogenesis;protein metabolism;other metabolic processes;developmental processes	cytosol;nucleus	other molecular function	Pf00984, Pf03720, Pf03721	7358	UGDH	B3KUU2; B4DN25; hsa:7358; O60589; O60701	Formation of the active cofactor, UDP-glucuronate	ENSG00000109814	Glucuronidation	2	0	0.796	3.503	3.982	3.871	4.61	1.168	0.918081	0.932302	0.92885	0.804609	0.918316	0.937176	40.32	59.85	47.15	58.68	51.07	62.32	28.5	28.2	155.1	188.3
FALSE	High	Master Protein	Q16666	Gamma-interferon-inducible protein 16 OS=Homo sapiens OX=9606 GN=IFI16 PE=1 SV=3	0	26.663	9	4	16	4	785	88.2	9.28	34.6	4	cell organization and biogenesis;protein metabolism;other metabolic processes;stress response;developmental processes;signal transduction;other biological processes	cytosol;nucleus	nucleic acid binding activity;other molecular function	Pf02758, Pf02760	3428	IFI16	B4DJT8; H3BLV7; hsa:3428; Q16666; Q59GX0; Q5T3W7; Q5T3W8; Q5T3X0; Q5T3X1; Q5T3X2; Q8N9E5; Q8NEQ7; Q96AJ5; Q9UH78	IRF3-mediated induction of type I IFN	ENSG00000163565		2	0	1.159	2.634	6.764	0.951	2.598	2.824	0.990853	0.981271	0.806483	0.980073	0.942343	0.233806	114.77	54.72	106.62	64.94	66.15	63.32	15.1	79.6	46.9	258.4
FALSE	High	Master Protein	Q13428	Treacle protein OS=Homo sapiens OX=9606 GN=TCOF1 PE=1 SV=3	0	13.324	3	2	4	2	1488	152	9.04	12.32	2	RNA metabolism OR transcription;other metabolic processes;developmental processes;other biological processes	cytosol;nucleus	other molecular function	Pf03546	6949	TCOF1	A0JLU0; B4E111; hsa:6949; Q13428; Q6SC72; Q7Z5W9; Q96A52; Q99408; Q99860		ENSG00000070814		0	0	0.805	2.695	3.956	2.527	4.699	1.85	0.98481	0.981271	0.971366	0.990153	0.918316	0.937176	67.45	73.85	82.61	59.36	49.72	63.17	84.2	32.3	108.5	175
FALSE	High	Master Protein	Q9Y3E1	Hepatoma-derived growth factor-related protein 3 OS=Homo sapiens OX=9606 GN=HDGFL3 PE=1 SV=1	0	13.009	16	1	7	1	203	22.6	7.99	16.96	1	cell organization and biogenesis;RNA metabolism OR transcription;other metabolic processes;developmental processes;signal transduction;other biological processes	cytosol;nucleus	signal transduction activity or receptor binding;cytoskeletal activity;nucleic acid binding activity;other molecular function	Pf00855	50810	HDGFL3	hsa:50810; Q9Y3E1		ENSG00000166503		0	0	0.813	5.604	14.292	6.483	18.588	2.571	0.98481	0.758642	0.377757	0.702861	0.25208	0.370003	43.46	54.73	57.79	47.75	61.3	51.3	14.5	11.8	90.7	283
FALSE	High	Master Protein	Q96FW1	Ubiquitin thioesterase OTUB1 OS=Homo sapiens OX=9606 GN=OTUB1 PE=1 SV=2	0	9.298	7	1	1	1	271	31.3	4.94	5.09	1	protein metabolism;DNA metabolism;other metabolic processes;stress response;other biological processes	cytosol;nucleus	other molecular function	Pf10275	55611	OTUB1	hsa:55611; Q32Q78; Q96FW1; Q96II3; Q9NXQ4; Q9P0B8	Ub-specific processing proteases; Ovarian tumor domain proteases	ENSG00000167770		2	0	1.029	4.642	9.112	4.513	7.73	1.839	0.990853	0.824844	0.63221	0.896064	0.853602	0.937176	1.57	32.35	28.05	32.35	24.84	34.66	25.3	26.1	117.7	230.9
FALSE	High	Master Protein	O95373	Importin-7 OS=Homo sapiens OX=9606 GN=IPO7 PE=1 SV=1	0	8.562	3	2	3	2	1038	119.4	4.82	5.65	2	stress response;transport;other biological processes	cytosol;nucleus	enzyme regulator activity;other molecular function	Pf03810, Pf08506	10527	IPO7	A6NNM5; B2R786; hsa:10527; O95373; Q1RMF7; Q9H177; Q9NTE3		ENSG00000205339		0	0	100	100	100	6.156	8.878	1.574	1.9274e-16	9.29412e-17	1.04779e-16	0.78413	0.768776	0.985014				38.7	42.86	30.39		25.5	148.5	226
FALSE	High	Master Protein	P19387	DNA-directed RNA polymerase II subunit RPB3 OS=Homo sapiens OX=9606 GN=POLR2C PE=1 SV=2	0	7.164	20	2	6	2	275	31.4	4.92	2.62	2	RNA metabolism OR transcription;other metabolic processes	cytosol;nucleus	nucleic acid binding activity;other molecular function	Pf01000, Pf01193	5432	POLR2C	hsa:5432; O15161; P19387	mRNA Splicing - Major Pathway; Processing of Capped Intron-Containing Pre-mRNA; Estrogen-dependent gene expression; Transcriptional regulation by small RNAs; Activation of anterior HOX genes in hindbrain development during early embryogenesis; Inhibition of DNA recombination at telomere; mRNA Splicing - Minor Pathway; Formation of TC-NER Pre-Incision Complex; Dual incision in TC-NER; Gap-filling …	ENSG00000102978	Pyrimidine metabolism; Eukaryotic transcription initiation	43	0	0.984	0.01	0.669	0.01	1.179	100	0.990853	9.29412e-17	0.477596	1.06e-16	0.918316	1.48936e-16	43.18		146.55		91.07		145.5	135		119.5
FALSE	High	Master Protein	P78527	DNA-dependent protein kinase catalytic subunit OS=Homo sapiens OX=9606 GN=PRKDC PE=1 SV=3	0	164.452	13	32	95	32	4128	468.8	7.12	116.01	32	cell cycle OR cell proliferation;cell organization and biogenesis;protein metabolism;DNA metabolism;RNA metabolism OR transcription;other metabolic processes;stress response;developmental processes;signal transduction;other biological processes	cytosol;nucleus;other cell component	nucleic acid binding activity;kinase activity;other molecular function	Pf00454, Pf02259, Pf02260, Pf08163, Pf19704, Pf20502	5591	PRKDC	hsa:5591; P78527; P78528; Q13327; Q13337; Q14175; Q59H99; Q7Z611; Q96SE6; Q9UME3	E3 ubiquitin ligases ubiquitinate target proteins; Nonhomologous End-Joining (NHEJ); Cytosolic sensors of pathogen-associated DNA ; IRF3-mediated induction of type I IFN	ENSG00000253729	miRNA regulation of DNA damage response; Cell cycle; Retinoblastoma gene in cancer; Fas ligand pathway and stress induction of heat shock proteins; Pathways affected in adenoid cystic carcinoma; ATM signaling in development and disease ; Non-homologous end joining; Osteoblast differentiation and related diseases; DNA repair pathways, full network; DNA damage response	14	0	1.624	0.701	1.365	0.429	0.805	2.283	0.978417	0.918953	0.943442	0.804409	0.918316	0.550325	48.09	77.76	53.26	70.61	59.65	80.07	100.3	185.9	29.2	84.5
FALSE	High	Master Protein	Q06830	Peroxiredoxin-1 OS=Homo sapiens OX=9606 GN=PRDX1 PE=1 SV=1	0	102.168	82	15	132	14	199	22.1	8.13	228.08	15	cell cycle OR cell proliferation;other metabolic processes;stress response;developmental processes;other biological processes	cytosol;nucleus;other cell component	other molecular function	Pf00578, Pf10417	5052	PRDX1	B5BU26; D3DPZ8; hsa:5052; P35703; Q06830; Q2V576; Q5T154; Q5T155	KEAP1-NFE2L2 pathway; Detoxification of Reactive Oxygen Species; TP53 Regulates Metabolic Genes; Deregulated CDK5 triggers multiple neurodegenerative pathways in Alzheimer's disease models; Nuclear events mediated by NFE2L2	ENSG00000117450	Androgen receptor signaling pathway; Selenium micronutrient network; Nuclear receptors meta-pathway; NRF2 pathway	9	1	1.165	5.536	8.785	4.351	6.655	1.46	0.990853	0.781697	0.528325	0.777087	0.768776	0.982289	50.3	53.54	55.02	52.39	58.66	57.7	29.3	20.3	143.7	206.7
FALSE	High	Master Protein	Q02880	DNA topoisomerase 2-beta OS=Homo sapiens OX=9606 GN=TOP2B PE=1 SV=3	0	98.001	16	20	51	20	1626	183.2	8	98.49	20	cell cycle OR cell proliferation;cell organization and biogenesis;DNA metabolism;other metabolic processes;developmental processes;other biological processes	cytosol;nucleus;other cell component	nucleic acid binding activity;other molecular function	Pf00204, Pf00521, Pf01751, Pf02518, Pf08070, Pf16898	7155	TOP2B	hsa:7155; Q02880; Q13600; Q9UMG8; Q9UQP8	SUMOylation of DNA replication proteins	ENSG00000077097		1	0	1.408	1.696	5.592	1.14	3.889	3.088	0.990853	0.999237	0.804604	0.999559	0.918316	0.153285	54.01	51.85	55.49	53.99	57.5	44.53	38	69.3	62.6	230.1
FALSE	High	Master Protein	Q5QNW6	Histone H2B type 2-F OS=Homo sapiens OX=9606 GN=H2BC18 PE=1 SV=3	0	93.768	66	12	567	2	126	13.9	10.32	1051.73	12	cell organization and biogenesis	cytosol;nucleus;other cell component	nucleic acid binding activity;other molecular function	Pf00125	440689	H2BC18	A8K0U9; B4DLA9; hsa:440689; Q5QNW6	HCMV Early Events; Ub-specific processing proteases; HCMV Late Events; HDACs deacetylate histones; HATs acetylate histones	ENSG00000203814		5	0	1.157	0.353	0.597	0.326	0.623	1.787	0.990853	0.599387	0.697282	0.702861	0.853485	0.874568	49.57	62.21	74.62	36.11	48.2	87.96	130	137.3	45.6	87
FALSE	High	Master Protein	Q8N257	Histone H2B type 3-B OS=Homo sapiens OX=9606 GN=H2BU1 PE=1 SV=3	0	89.919	66	11	500	2	126	13.9	10.32	977.11	11	cell organization and biogenesis	cytosol;nucleus;other cell component	nucleic acid binding activity;other molecular function	Pf00125	128312	H2BU1	A4FU05; hsa:128312; Q3ZCP6; Q5TA30; Q8N257	Ub-specific processing proteases; RUNX1 regulates transcription of genes involved in differentiation of HSCs; Assembly of the ORC complex at the origin of replication; HATs acetylate histones; Amyloid fiber formation; HCMV Early Events; Deposition of new CENPA-containing nucleosomes at the centromere; Meiotic synapsis; HCMV Late Events; Transcriptional regulation by small RNAs; B-WICH complex pos…	ENSG00000196890; ENSG00000285449		42	0	1.312	0.074	0.214	0.057	0.137	2.718	0.990853	0.00140519	0.00750368	0.00524279	0.01408	0.594411	52.53	70.86	54.55	106.07	86.5	77.51	160.9	219.2	4.7	15.3
FALSE	High	Master Protein	Q7KZF4	Staphylococcal nuclease domain-containing protein 1 OS=Homo sapiens OX=9606 GN=SND1 PE=1 SV=1	0	82.62	19	11	50	11	910	101.9	7.17	112.87	11	RNA metabolism OR transcription;other metabolic processes;other biological processes	cytosol;nucleus;other cell component	nucleic acid binding activity;other molecular function	Pf00565, Pf00567	27044	SND1	hsa:27044; Q13122; Q7KZF4; Q96AG0	Signaling by BRAF and RAF1 fusions	ENSG00000197157	VEGFA-VEGFR2 signaling pathway	2	0	1.753	4.074	6.314	2.517	3.807	1.653	0.920347	0.878785	0.746167	0.941936	0.918316	0.937176	68.95	76	97.02	85.79	97.03	59.36	21.9	90.3	151.4	136.4
FALSE	High	Master Protein	P31943	Heterogeneous nuclear ribonucleoprotein H OS=Homo sapiens OX=9606 GN=HNRNPH1 PE=1 SV=4	0	80.651	40	11	92	6	449	49.2	6.3	148.59	11	RNA metabolism OR transcription;other metabolic processes;other biological processes	cytosol;nucleus;other cell component	nucleic acid binding activity;other molecular function	Pf00076, Pf08080	3187	HNRNPH1	B3KW86; D3DWQ2; hsa:3187; P31943; Q6IBM4	mRNA Splicing - Major Pathway; Processing of Capped Intron-Containing Pre-mRNA; FGFR2 alternative splicing	ENSG00000169045; ENSG00000284254	MECP2 and associated Rett syndrome; mRNA processing; Inhibition of exosome biogenesis and secretion by Manumycin A in CRPC cells	6	5	1.714	0.746	1.845	0.415	0.97	2.527	0.933223	0.932302	0.976663	0.798447	0.918316	0.38498	46.24	70.53	81.33	60.67	73.74	70.17	74.9	140.2	52.3	132.7
FALSE	High	Master Protein	P11940	Polyadenylate-binding protein 1 OS=Homo sapiens OX=9606 GN=PABPC1 PE=1 SV=2	0	64.868	20	9	65	9	636	70.6	9.5	182.92	9	RNA metabolism OR transcription;other metabolic processes;other biological processes	cytosol;nucleus;other cell component	nucleic acid binding activity;other molecular function	Pf00076, Pf00658	26986	PABPC1	hsa:26986; P11940; Q15097; Q93004	AUF1 (hnRNP D0) binds and destabilizes mRNA; Regulation of expression of SLITs and ROBOs; L13a-mediated translational silencing of Ceruloplasmin expression; Nonsense Mediated Decay (NMD) enhanced by the Exon Junction Complex (EJC); Nonsense Mediated Decay (NMD) independent of the Exon Junction Complex (EJC); Translation initiation complex formation; Deadenylation of mRNA	ENSG00000070756	Translation factors; Endoderm differentiation; VEGFA-VEGFR2 signaling pathway; Acute viral myocarditis	11	0	1.238	2.298	3.796	1.931	3.192	1.67	0.990853	0.981271	0.92885	0.980073	0.918316	0.937176	50.42	64.34	54.47	63.19	63.14	52.52	51.9	66.2	104.8	177.1
FALSE	High	Master Protein	O75531	Barrier-to-autointegration factor OS=Homo sapiens OX=9606 GN=BANF1 PE=1 SV=1	0	61.599	52	7	113	7	89	10.1	6.09	167	7	cell cycle OR cell proliferation;cell organization and biogenesis;other biological processes	cytosol;nucleus;other cell component	nucleic acid binding activity;other molecular function	Pf02961	8815	BANF1	hsa:8815; O60558; O75531; Q6FGG7	Vpr-mediated nuclear import of PICs; 2-LTR circle formation; Integration of viral DNA into host genomic DNA; Autointegration results in viral DNA circles; APOBEC3G mediated resistance to HIV-1 infection; Nuclear Envelope Breakdown; Initiation of Nuclear Envelope (NE) Reformation	ENSG00000175334	Envelope proteins and their potential roles in EDMD physiopathology; Familial partial lipodystrophy; Progeria-associated lipodystrophy	11	0	0.966	0.233	0.341	0.235	0.353	1.459	0.990853	0.371726	0.377757	0.540184	0.492494	0.982289	59.21	71.12	69.56	58.13	59.39	65.99	165.8	154.3	34.9	45
FALSE	High	Master Protein	P14866	Heterogeneous nuclear ribonucleoprotein L OS=Homo sapiens OX=9606 GN=HNRNPL PE=1 SV=2	0	54.533	35	10	58	10	589	64.1	8.22	67.04	10	RNA metabolism OR transcription;other metabolic processes;stress response;other biological processes	cytosol;nucleus;other cell component	nucleic acid binding activity	Pf00076, Pf11835, Pf13893	3191	HNRNPL	A6ND69; A6NIT8; hsa:3191; P14866; Q9H3P3	mRNA Splicing - Major Pathway; Processing of Capped Intron-Containing Pre-mRNA	ENSG00000104824; ENSG00000282947	mRNA processing; Hippocampal synaptogenesis and neurogenesis	4	0	1.827	1.133	2.113	0.595	1.04	1.92	0.885639	0.981271	0.981914	0.940941	0.918316	0.811511	42.16	49.76	45.04	51.72	44.43	47.59	89.6	197	34.5	78.9
FALSE	High	Master Protein	Q15365	Poly(rC)-binding protein 1 OS=Homo sapiens OX=9606 GN=PCBP1 PE=1 SV=2	0	51.124	36	8	48	6	356	37.5	7.09	120.36	8	RNA metabolism OR transcription;other metabolic processes;other biological processes	cytosol;nucleus;other cell component	nucleic acid binding activity;other molecular function	Pf00013	5093	PCBP1	hsa:5093; Q13157; Q14975; Q15365	mRNA Splicing - Major Pathway; Processing of Capped Intron-Containing Pre-mRNA	ENSG00000169564	Ferroptosis	3	2	1.406	1.979	4.049	1.574	2.591	1.603	0.990853	0.986089	0.92885	0.992715	0.939463	0.937176	73.18	86.98	85.95	69.72	78.32	67.25	62.4	48.4	79	210.3
FALSE	High	Master Protein	P17844	Probable ATP-dependent RNA helicase DDX5 OS=Homo sapiens OX=9606 GN=DDX5 PE=1 SV=1	0	44.454	16	7	36	4	614	69.1	8.92	88.04	7	RNA metabolism OR transcription;other metabolic processes;signal transduction;other biological processes	cytosol;nucleus;other cell component	nucleic acid binding activity;other molecular function	Pf00270, Pf00271, Pf08061	1655	DDX5	B4DLW8; B5BU21; D3DU32; E7ETL9; hsa:1655; O75681; P17844; Q53Y61	mRNA Splicing - Major Pathway; SUMOylation of transcription cofactors; Estrogen-dependent gene expression; Replication of the SARS-CoV-1 genome; Replication of the SARS-CoV-2 genome	ENSG00000108654	Ciliary landscape	6	2	1.54	1.279	2.411	0.908	1.654	1.83	0.990853	0.986089	0.971366	0.980073	0.973904	0.849719	39.12	52.73	47.22	40.71	43.49	40.25	69.3	117.3	66.4	147
FALSE	High	Master Protein	P55795	Heterogeneous nuclear ribonucleoprotein H2 OS=Homo sapiens OX=9606 GN=HNRNPH2 PE=1 SV=1	0	44.246	20	6	39	2	449	49.2	6.3	66.51	6	other biological processes	cytosol;nucleus;other cell component		Pf00076, Pf08080	3188	HNRNPH2	A1L400; hsa:3188; P55795; Q9HHA7	mRNA Splicing - Major Pathway; Processing of Capped Intron-Containing Pre-mRNA	ENSG00000126945	mRNA processing	3	0	1.598					0.562	0.933293					0.0776924	79.33					35.12	15.7	25.6	220.6	138.1
FALSE	High	Master Protein	P29692	Elongation factor 1-delta OS=Homo sapiens OX=9606 GN=EEF1D PE=1 SV=5	0	43.113	25	5	33	5	281	31.1	5.01	95.2	5	protein metabolism;RNA metabolism OR transcription;other metabolic processes;other biological processes	cytosol;nucleus;other cell component	enzyme regulator activity;nucleic acid binding activity;other molecular function	Pf00736, Pf10587	1936	EEF1D	B4DDU4; D3DWK3; E9PBQ9; hsa:1936; P29692; Q4VBZ6; Q969J1; Q96I38	Eukaryotic Translation Elongation	ENSG00000104529; ENSG00000273594	Translation factors	2	0	2.436	6.628	9.926	2.662	4.13	1.566	0.538173	0.682373	0.465731	0.940941	0.918316	0.955463	37.83	51.57	49.26	42.11	44.71	49.32	15.9	45.7	128.3	210.1
FALSE	High	Master Protein	P17096	High mobility group protein HMG-I/HMG-Y OS=Homo sapiens OX=9606 GN=HMGA1 PE=1 SV=3	0	42.265	49	5	80	5	107	11.7	10.32	158.62	5	cell organization and biogenesis;DNA metabolism;RNA metabolism OR transcription;other metabolic processes;stress response;other biological processes	cytosol;nucleus;other cell component	signal transduction activity or receptor binding;nucleic acid binding activity;other molecular function		3159	HMGA1	hsa:3159; P10910; P17096; Q5T6U9; Q9UKB0	Vpr-mediated nuclear import of PICs; 2-LTR circle formation; Integration of viral DNA into host genomic DNA; Autointegration results in viral DNA circles; APOBEC3G mediated resistance to HIV-1 infection; Formation of Senescence-Associated Heterochromatin Foci (SAHF)	ENSG00000137309	Adipogenesis; Pre-implantation embryo; Male infertility; 7q11.23 copy number variation syndrome; NAD metabolism in oncogene-induced senescence and mitochondrial dysfunction-associated senescence	12	0	3.037	2.37	12.71	0.738	4.965	6.734	0.286242	0.981271	0.342027	0.955731	0.890318	0.000185309	73.26	92.43	103.29	96.28	110.14	112.29	9.2	19.9	45	325.9
FALSE	High	Master Protein	P23246	Splicing factor, proline- and glutamine-rich OS=Homo sapiens OX=9606 GN=SFPQ PE=1 SV=2	0	37.65	10	4	36	4	707	76.1	9.44	85.23	4	cell organization and biogenesis;protein metabolism;DNA metabolism;RNA metabolism OR transcription;other metabolic processes;stress response;transport;other biological processes	cytosol;nucleus;other cell component	nucleic acid binding activity;other molecular function	Pf00076, Pf08075	6421	SFPQ	hsa:6421; P23246; P30808; Q5SZ71	PTK6 Regulates Proteins Involved in RNA Processing; Suppression of apoptosis	ENSG00000116560	mRNA processing; Type 2 papillary renal cell carcinoma	4	0	3.34	1.906	3.146	0.462	0.89	2.103	0.191298	0.988659	0.92885	0.843202	0.918316	0.682761	57.91	67.27	97.71	34.56	63.09	75.65	47.1	168.8	54.1	130
FALSE	High	Master Protein	Q15366	Poly(rC)-binding protein 2 OS=Homo sapiens OX=9606 GN=PCBP2 PE=1 SV=1	0	36.321	35	7	32	5	365	38.6	6.79	50.31	7	protein metabolism;RNA metabolism OR transcription;other metabolic processes;stress response;other biological processes	cytosol;nucleus;other cell component	nucleic acid binding activity;other molecular function	Pf00013	5094	PCBP2	A8K7X6; B4DXP5; F8VYL7; G3V0E8; hsa:5094; I6L8F9; Q15366; Q32Q82; Q59HD4; Q68Y55; Q6IPF4; Q6PKG5	mRNA Splicing - Major Pathway; Processing of Capped Intron-Containing Pre-mRNA; Negative regulators of DDX58/IFIH1 signaling	ENSG00000197111	mRNA processing; Ferroptosis; Modulators of TCR signaling and T cell activation	6	0	1.821	1.62	2.577	0.816	1.488	1.534	0.885639	0.999237	0.971366	0.969682	0.95365	0.966469	32.56	35.65	44.15	49.07	47.71	46.7	57.7	127.4	83.8	131
FALSE	High	Master Protein	Q8NC51	Plasminogen activator inhibitor 1 RNA-binding protein OS=Homo sapiens OX=9606 GN=SERBP1 PE=1 SV=2	0	34.764	14	5	33	5	408	44.9	8.65	41.68	5	cell organization and biogenesis;other biological processes	cytosol;nucleus;other cell component	translation activity;nucleic acid binding activity;other molecular function	Pf04774, Pf16174	26135	SERBP1	hsa:26135; Q5VU19; Q5VU20; Q5VU22; Q8NC51; Q8WUH0; Q96SE2; Q9BTY3; Q9BUM4; Q9Y367; Q9Y4S3		ENSG00000142864	Apoptosis-related network due to altered Notch3 in ovarian cancer	1	0	2.345	2.637	5.432	1.282	2.464	2.038	0.594508	0.981271	0.85528	0.999559	0.945541	0.72877	51.52	64.97	52.7	57.37	55.61	62.93	31.4	81.9	107.5	179.2
FALSE	High	Master Protein	Q92841	Probable ATP-dependent RNA helicase DDX17 OS=Homo sapiens OX=9606 GN=DDX17 PE=1 SV=2	0	31.346	9	5	40	2	729	80.2	8.27	83.29	5	RNA metabolism OR transcription;other metabolic processes;stress response;signal transduction;other biological processes	cytosol;nucleus;other cell component	other molecular function	Pf00270, Pf00271	10521	DDX17	B1AHM0; H3BLZ8; hsa:10521; Q69YT1; Q6ICD6; Q92841	SUMOylation of transcription cofactors	ENSG00000100201	Novel intracellular components of RIG-I-like receptor pathway	2	0	2.474	1.929	3.704	0.829	1.486	1.897	0.538173	0.990962	0.971366	0.954054	0.941983	0.868593	59.95	76.91	67.13	50.59	34.9	49.07	35.1	114.8	82.4	167.6
FALSE	High	Master Protein	Q15651	High mobility group nucleosome-binding domain-containing protein 3 OS=Homo sapiens OX=9606 GN=HMGN3 PE=1 SV=2	0	25.668	15	1	8	1	99	10.7	9.66	21.39	1	cell organization and biogenesis;other biological processes	cytosol;nucleus;other cell component	nucleic acid binding activity;other molecular function	Pf01101	9324	HMGN3	B2RD37; hsa:9324; Q15651; Q5HYD3; Q7RTT0; Q969M5; Q9BZT7		ENSG00000118418		0	0	4.153	1.343	13.755	0.366	3.295	9.425	0.0843571	0.981271	0.404714	0.491616	0.939268	8.6755e-06	45.06	41.07	34.92	62.22	37.59	35.17	19.3	82	28.5	270.2
FALSE	High	Master Protein	Q86V81	THO complex subunit 4 OS=Homo sapiens OX=9606 GN=ALYREF PE=1 SV=3	0	25.005	37	5	11	5	257	26.9	11.15	29.83	5	DNA metabolism;RNA metabolism OR transcription;other metabolic processes;transport;other biological processes	cytosol;nucleus;other cell component	nucleic acid binding activity	Pf00076, Pf13865	10189	ALYREF	hsa:10189; O43672; Q86V81	Transport of Mature mRNA derived from an Intron-Containing Transcript; mRNA 3'-end processing; RNA Polymerase II Transcription Termination; mRNA Splicing - Major Pathway; Transport of the SLBP independent Mature mRNA; Transport of the SLBP Dependant Mature mRNA; Transport of Mature mRNA Derived from an Intronless Transcript			7	0	1.349	1.699	3.814	1.282	1.847	1.992	0.990853	0.999237	0.92885	0.999559	0.999963	0.771145	64.05	49.93	44.33	67.96	47.13	52.3	43.7	83.8	64.4	208.1
FALSE	High	Master Protein	P43490	Nicotinamide phosphoribosyltransferase OS=Homo sapiens OX=9606 GN=NAMPT PE=1 SV=1	0	22.791	21	5	8	5	491	55.5	7.15	17.64	5	cell-cell signaling;other metabolic processes;signal transduction;other biological processes	cytosol;nucleus;other cell component	signal transduction activity or receptor binding;other molecular function	Pf04095, Pf18127	10135	NAMPT	A4D0Q9; A4D0R0; hsa:10135; P43490; Q3KQV0; Q8WW95	BMAL1:CLOCK,NPAS2 activates circadian gene expression; Nicotinamide salvaging	ENSG00000105835	Adipogenesis; NAD metabolism, sirtuins and aging; NAD+ metabolism; NAD+ biosynthetic pathways; Caloric restriction and aging; NAD metabolism in oncogene-induced senescence and mitochondrial dysfunction-associated senescence	8	0	100	100	100	1.87	3.952	2.238	1.9274e-16	9.29412e-17	1.04779e-16	0.999559	0.918316	0.592011				65.25	65.45	74.18		42.4	93.5	264.1
FALSE	High	Master Protein	Q09028	Histone-binding protein RBBP4 OS=Homo sapiens OX=9606 GN=RBBP4 PE=1 SV=3	0	22.447	26	6	16	6	425	47.6	4.89	17.79	6	cell cycle OR cell proliferation;cell organization and biogenesis;protein metabolism;DNA metabolism;other metabolic processes;developmental processes;other biological processes	cytosol;nucleus;other cell component	nucleic acid binding activity;other molecular function	Pf00400, Pf12265	5928	RBBP4	B2R6G9; B4DRH0; D3DPQ3; hsa:5928; P31149; Q09028; Q53H02; Q96BV9	Potential therapeutics for SARS; HCMV Early Events; Deposition of new CENPA-containing nucleosomes at the centromere; Oxidative Stress Induced Senescence; HDACs deacetylate histones; Activation of anterior HOX genes in hindbrain development during early embryogenesis; PRC2 methylates histones and DNA; Defective pyroptosis; ERCC6 (CSB) and EHMT2 (G9a) positively regulate rRNA expression; RNA Polym…	ENSG00000162521	Retinoblastoma gene in cancer; Interactome of polycomb repressive complex 2 (PRC2) ; Tumor suppressor activity of SMARCB1; Epithelial to mesenchymal transition in colorectal cancer; Effect of progerin on genes involved in Hutchinson-Gilford progeria syndrome; Malignant pleural mesothelioma; DYRK1A	28	0	1.397	0.725	1.94	0.521	1.41	2.598	0.990853	0.932302	0.990134	0.898126	0.945541	0.468676	42.44	52.94	61.01	43.4	45.24	47.35	120.7	191.5	26.3	61.5
FALSE	High	Master Protein	P38919	Eukaryotic initiation factor 4A-III OS=Homo sapiens OX=9606 GN=EIF4A3 PE=1 SV=4	0	22.313	7	2	31	1	411	46.8	6.73	64.31	2	RNA metabolism OR transcription;other metabolic processes;transport;developmental processes;other biological processes	cytosol;nucleus;other cell component	nucleic acid binding activity;other molecular function	Pf00270, Pf00271	9775	EIF4A3	hsa:9775; P38919; Q15033; Q6IBQ2; Q96A18	Regulation of expression of SLITs and ROBOs; mRNA Splicing - Major Pathway; mRNA 3'-end processing; RNA Polymerase II Transcription Termination; ISG15 antiviral mechanism; Nonsense Mediated Decay (NMD) enhanced by the Exon Junction Complex (EJC); Deadenylation of mRNA; Transport of Mature mRNA derived from an Intron-Containing Transcript	ENSG00000141543		8	0	1.437	0.555	1.539	0.368	1.101	2.793	0.990853	0.776479	0.92885	0.651488	0.918316	0.45217	45.72	48.31	44.39	37.73	30.87	37.24	90.4	126.2	44.8	138.5
FALSE	High	Master Protein	P62333	26S proteasome regulatory subunit 10B OS=Homo sapiens OX=9606 GN=PSMC6 PE=1 SV=1	0	20.882	12	3	8	3	389	44.1	7.49	13.01	3	protein metabolism;other metabolic processes;stress response;other biological processes	cytosol;nucleus;other cell component	other molecular function	Pf00004, Pf16450, Pf17862	5706	PSMC6	B2R975; hsa:5706; P49719; P62333; Q6IBU3; Q92524	Separation of Sister Chromatids; The role of GTSE1 in G2/M progression after G2 checkpoint; FCERI mediated NF-kB activation; Downstream TCR signaling; Antigen processing: Ubiquitination & Proteasome degradation; Activation of NF-kappaB in B cells; Oxygen-dependent proline hydroxylation of Hypoxia-inducible Factor Alpha; ER-Phagosome pathway; Cross-presentation of soluble exogenous antigens (endos…	ENSG00000100519	Proteasome degradation; Alzheimer's disease and miRNA effects; Parkin-ubiquitin proteasomal system pathway; Ciliary landscape; Alzheimer's disease	63	0	1.295	2.609	4.465	1.843	3.446	1.889	0.990853	0.981271	0.92885	0.995982	0.935723	0.883842	23.61	25.32	29.77	39.07	34.79	41.23	63.4	69.2	103.4	164
FALSE	High	Master Protein	Q9NZI8	Insulin-like growth factor 2 mRNA-binding protein 1 OS=Homo sapiens OX=9606 GN=IGF2BP1 PE=1 SV=2	0	20.637	13	5	19	4	577	63.4	9.2	22.66	5	cell cycle OR cell proliferation;cell organization and biogenesis;stress response;transport;developmental processes;other biological processes	cytosol;nucleus;other cell component	nucleic acid binding activity;other molecular function	Pf00013, Pf00076	10642	IGF2BP1	C9JT33; hsa:10642; Q9NZI8	MAPK6/MAPK4 signaling; Insulin-like Growth Factor-2 mRNA Binding Proteins (IGF2BPs/IMPs/VICKZs) bind RNA	ENSG00000159217	Brain-derived neurotrophic factor (BDNF) signaling pathway; eIF5A regulation in response to inhibition of the nuclear export system	4	1	3.732	1.022	1.566	0.31	0.465	1.531	0.117535	0.981271	0.92885	0.682526	0.702007	0.982289	37.29	38.56	54.68	43.42	58.39	51.55	58.1	259.7	37	45.1
FALSE	High	Master Protein	P62258	14-3-3 protein epsilon OS=Homo sapiens OX=9606 GN=YWHAE PE=1 SV=1	0	19.1	16	4	24	2	255	29.2	4.74	47.35	4	stress response;transport;developmental processes;signal transduction;other biological processes	cytosol;nucleus;other cell component	other molecular function	Pf00244	7531	YWHAE	B3KY71; D3DTH5; hsa:7531; P29360; P42655; P62258; Q4VJB6; Q53XZ5; Q63631; Q7M4R4	Recruitment of NuMA to mitotic centrosomes; Regulation of PLK1 Activity at G2/M Transition; Loss of Nlp from mitotic centrosomes; Recruitment of mitotic centrosome proteins and complexes; Anchoring of the basal body to the plasma membrane; AURKA Activation by TPX2; TP53 Regulates Metabolic Genes; Regulation of HSF1-mediated heat shock response; RAB GEFs exchange GTP for GDP on RABs; Translocation…	ENSG00000108953; ENSG00000274474	Cell cycle; Myometrial relaxation and contraction pathways; VEGFA-VEGFR2 signaling pathway; Calcium regulation in cardiac cells; Sudden infant death syndrome (SIDS) susceptibility pathways	24	0	1.182	4.561	4.725	3.722	3.885	1.043	0.999623	0.833021	0.871815	0.823034	0.918316	0.872693	32.7	68.19	43.11	68.96	48.74	61.74	35.6	42.4	163.9	158
FALSE	High	Master Protein	O75475	PC4 and SFRS1-interacting protein OS=Homo sapiens OX=9606 GN=PSIP1 PE=1 SV=1	0	18.949	11	4	11	4	530	60.1	9.13	20.45	4	cell organization and biogenesis;RNA metabolism OR transcription;other metabolic processes;stress response;other biological processes	cytosol;nucleus;other cell component	nucleic acid binding activity;other molecular function	Pf00855, Pf11467	11168	PSIP1	D3DRI9; hsa:11168; O00256; O75475; O95368; Q6P391; Q86YB9; Q9NZI3; Q9UER6	Vpr-mediated nuclear import of PICs; 2-LTR circle formation; Integration of viral DNA into host genomic DNA; Autointegration results in viral DNA circles; APOBEC3G mediated resistance to HIV-1 infection	ENSG00000164985	MECP2 and associated Rett syndrome	7	0	2.169	2.734	12.595	1.447	5.386	3.616	0.696675	0.981271	0.343825	0.999559	0.869031	0.0575808	49.38	55.16	36.79	60.82	52.24	89.7	15.6	39.8	76	268.5
FALSE	High	Master Protein	O00425	Insulin-like growth factor 2 mRNA-binding protein 3 OS=Homo sapiens OX=9606 GN=IGF2BP3 PE=1 SV=2	0	18.911	10	4	17	3	579	63.7	8.87	22.18	4	protein metabolism;other metabolic processes;transport;developmental processes;other biological processes	cytosol;nucleus;other cell component	nucleic acid binding activity;other molecular function	Pf00013, Pf00076	10643	IGF2BP3	A0A4Z5; hsa:10643; O00425; Q63HM0; Q6MZZ2; Q86VB1	Insulin-like Growth Factor-2 mRNA Binding Proteins (IGF2BPs/IMPs/VICKZs) bind RNA	ENSG00000136231		1	0	1.779	1.088	2.331	0.605	1.211	2.037	0.914015	0.981271	0.971366	0.940941	0.918316	0.747667	37.97	31.33	69.15	29.13	58.92	48.51	71.2	123.6	53.5	151.7
FALSE	High	Master Protein	P62314	Small nuclear ribonucleoprotein Sm D1 OS=Homo sapiens OX=9606 GN=SNRPD1 PE=1 SV=1	0	17.899	28	2	15	2	119	13.3	11.56	34.44	2	cell organization and biogenesis;RNA metabolism OR transcription;other metabolic processes	cytosol;nucleus;other cell component	other molecular function	Pf01423	6632	SNRPD1	B5BTZ1; hsa:6632; P13641; P62314	snRNP Assembly; SARS-CoV-2 modulates host translation machinery; mRNA Splicing - Major Pathway; mRNA Splicing - Minor Pathway	ENSG00000167088	mRNA processing	5	0	1.106	0.811	0.988	0.566	0.729	1.842	0.990853	0.956838	0.92885	0.917959	0.897067	0.90346	58.92	78.34	97.59	60.42	78.63	60.91	121.7	155.4	36.2	86.6
FALSE	High	Master Protein	P56192	Methionine--tRNA ligase, cytoplasmic OS=Homo sapiens OX=9606 GN=MARS1 PE=1 SV=2	0	16.658	6	3	3	3	900	101.1	6.16	8.93	3	protein metabolism;RNA metabolism OR transcription;other metabolic processes;other biological processes	cytosol;nucleus;other cell component	nucleic acid binding activity;other molecular function	Pf00043, Pf00458, Pf09334, Pf18485, Pf19303	4141	MARS1	B3KVK7; hsa:4141; P56192; Q14895; Q53H14; Q96A15; Q96BZ0; Q9NSE0	Cytosolic tRNA aminoacylation; Selenoamino acid metabolism	ENSG00000166986		2	0	1.41	2.178	3.726	1.609	2.837	1.883	0.990853	0.986089	0.963344	0.999559	0.960763	0.923642	23.95	34.28	42.46	36.85	29.19	50.01	52.4	87.6	56.4	203.6
FALSE	High	Master Protein	P23526	Adenosylhomocysteinase OS=Homo sapiens OX=9606 GN=AHCY PE=1 SV=4	0	15.265	11	3	10	3	432	47.7	6.34	19.76	3	other metabolic processes;stress response;other biological processes	cytosol;nucleus;other cell component	other molecular function	Pf00670, Pf05221	191	AHCY	A8K307; B3KUN3; E1P5P2; F5H737; hsa:191; P23526; Q96A36	Methylation; Sulfur amino acid metabolism; Metabolism of ingested SeMet, Sec, MeSec into H2Se; Defective AHCY causes HMAHCHD	ENSG00000101444	Folate metabolism; Trans-sulfuration pathway; One-carbon metabolism; Trans-sulfuration, one-carbon metabolism and related pathways; Methionine de novo and salvage pathway; Ethanol effects on histone modifications	10	0	0.835	2.42	4.122	1.793	3.951	2.164	0.96679	0.981271	0.92885	0.999559	0.918316	0.663755	73.16	79.72	86.7	39.83	48.18	67.41	33.4	32.6	106.7	227.3
FALSE	High	Master Protein	Q15029	116 kDa U5 small nuclear ribonucleoprotein component OS=Homo sapiens OX=9606 GN=EFTUD2 PE=1 SV=1	0	15.231	6	3	7	3	972	109.4	5	7.22	3	RNA metabolism OR transcription;other metabolic processes;other biological processes	cytosol;nucleus;other cell component	nucleic acid binding activity;other molecular function	Pf00009, Pf00679, Pf03144, Pf03764, Pf14492, Pf16004	9343	EFTUD2	B4DK30; B4DMC0; D3DX58; hsa:9343; K7EJ81; Q15029; Q9BUR0	mRNA Splicing - Major Pathway; mRNA Splicing - Minor Pathway	ENSG00000108883	mRNA processing; Ciliary landscape	4	0	1.226	0.692	1.082	0.594	1.033	1.672	0.990853	0.758642	0.642794	0.839442	0.898053	0.982289	42.09	38.88	34.75	18.13	26.83	25.41	73.7	175.2	56.5	94.5
FALSE	High	Master Protein	Q14103	Heterogeneous nuclear ribonucleoprotein D0 OS=Homo sapiens OX=9606 GN=HNRNPD PE=1 SV=1	0	13.746	11	4	39	4	355	38.4	7.81	39.13	4	RNA metabolism OR transcription;other metabolic processes;developmental processes;other biological processes	cytosol;nucleus;other cell component	nucleic acid binding activity;other molecular function	Pf00076, Pf08143	3184	HNRNPD	A8K9J2; hsa:3184; P07029; Q01858; Q14100; Q14101; Q14102; Q14103; Q4W5A1; Q9UCE8; Q9UCE9	mRNA Splicing - Major Pathway; Processing of Capped Intron-Containing Pre-mRNA	ENSG00000138668	mRNA processing	3	0	2.023	0.788	2.085	0.407	1.041	2.377	0.796435	0.952029	0.988094	0.798447	0.918316	0.477008	40.08	56.11	64.5	57.55	64.14	66.29	68.1	138.5	57	136.3
FALSE	High	Master Protein	P63104	14-3-3 protein zeta/delta OS=Homo sapiens OX=9606 GN=YWHAZ PE=1 SV=1	0	13.319	17	4	20	2	245	27.7	4.79	35.13	4	cell organization and biogenesis;protein metabolism;other metabolic processes;transport;developmental processes;signal transduction;other biological processes	cytosol;nucleus;other cell component	other molecular function	Pf00244	7534	YWHAZ	A8K1N0; B7Z465; hsa:7534; P29213; P29312; P63104; Q32P43; Q5XJ08; Q6GPI2; Q6IN74; Q6NUR9; Q6P3U9; Q86V33	Translocation of SLC2A4 (GLUT4) to the plasma membrane; Negative regulation of NOTCH4 signaling; TP53 Regulates Metabolic Genes; RHO GTPases activate PKNs; Deactivation of the beta-catenin transactivating complex; Chk1/Chk2(Cds1) mediated inactivation of Cyclin B:Cdk1 complex; GP1b-IX-V activation signalling; Regulation of localization of FOXO transcription factors; SARS-CoV-2 targets host intrac…	ENSG00000164924	Cell cycle; Prolactin signaling pathway; Pathogenic Escherichia coli infection; Myometrial relaxation and contraction pathways; Hepatitis B infection; GDNF signaling; Calcium regulation in cardiac cells; Sudden infant death syndrome (SIDS) susceptibility pathways	22	0	1.222	1.077	1.5	0.807	1.281	1.578	0.990853	0.981271	0.901391	0.940941	0.918316	0.985014	22.39	52.06	37.58	51.51	30.5	54.88	81	100.8	79.1	139
FALSE	High	Master Protein	Q92945	Far upstream element-binding protein 2 OS=Homo sapiens OX=9606 GN=KHSRP PE=1 SV=4	0	13.29	4	2	3	2	711	73.1	7.3	7.52	2	RNA metabolism OR transcription;other metabolic processes;transport;other biological processes	cytosol;nucleus;other cell component	nucleic acid binding activity	Pf00013, Pf09005	8570	KHSRP	hsa:8570; O00301; Q59EZ9; Q5U4P6; Q92945; Q9UNT5; Q9UQH5	KSRP (KHSRP) binds and destabilizes mRNA; ATF4 activates genes in response to endoplasmic reticulum stress	ENSG00000088247	Pre-implantation embryo	3	0	4.237	2.154	3.83	0.493	1.159	1.778	0.0630261	0.990962	0.971366	0.770657	0.918316	0.937176	26.1	26.85	49.09	23.85	52.75	46.52	25.8	144.6	57.7	171.9
FALSE	High	Master Protein	P54136	Arginine--tRNA ligase, cytoplasmic OS=Homo sapiens OX=9606 GN=RARS1 PE=1 SV=2	0	12.954	6	3	3	3	660	75.3	6.68	1.86	3	protein metabolism;RNA metabolism OR transcription;other metabolic processes	cytosol;nucleus;other cell component	nucleic acid binding activity;other molecular function	Pf00750, Pf03485, Pf05746	5917	RARS1	B2RBS9; hsa:5917; P54136; Q53GY4; Q9BWA1	Cytosolic tRNA aminoacylation; Selenoamino acid metabolism	ENSG00000113643	Amino acid metabolism	3	0	1.153	1.629	3.132	1.395	2.542	1.901	0.990853	0.986089	0.994227	0.981434	0.973904	0.93447	23.74	32.68	44.27	36.08	48.44	50.61	50.8	57.7	83.3	208.2
FALSE	High	Master Protein	P55060	Exportin-2 OS=Homo sapiens OX=9606 GN=CSE1L PE=1 SV=3	0	12.366	6	3	6	3	971	110.3	5.77	10.62	3	transport	cytosol;nucleus;other cell component	other molecular function	Pf03378, Pf03810, Pf08506	1434	CSE1L	A3RLL6; B2R5T4; E1P5Y0; F8W904; hsa:1434; O75432; P55060; Q32M40; Q9H5B7; Q9NTS0; Q9UP98; Q9UP99; Q9UPA0		ENSG00000124207		0	0	1.872	0.393	1.15	0.21	0.614	2.923	0.873549	0.324056	0.678323	0.165021	0.555634	0.4749	79.21	33.25	33.25	98.94	98.94	0	90.6	169.6	35.6	104.2
FALSE	High	Master Protein	Q49A26	Putative oxidoreductase GLYR1 OS=Homo sapiens OX=9606 GN=GLYR1 PE=1 SV=4	0	12.11	6	2	3	2	553	60.5	9.17	2.88	2	other biological processes	cytosol;nucleus;other cell component	nucleic acid binding activity;other molecular function	Pf00855, Pf03446, Pf14833	84656	GLYR1	B4DL47; C9JJ40; C9JJ60; hsa:84656; Q49A26; Q5U632; Q6P1Q2; Q6V3W7; Q9BTI1; Q9BXK2		ENSG00000140632		0	0	0.652	0.159	0.703	0.373	1.401	3.865	0.709749	0.187397	0.689925	0.678065	0.918316	0.174736	72.13	52.82	47.98	48.11	60.76	18.93	195.9	118.2	18.8	67.2
FALSE	High	Master Protein	P42224	Signal transducer and activator of transcription 1-alpha/beta OS=Homo sapiens OX=9606 GN=STAT1 PE=1 SV=2	0	11.178	4	2	2	2	750	87.3	6.05	4.77	2	cell cycle OR cell proliferation;RNA metabolism OR transcription;other metabolic processes;stress response;developmental processes;signal transduction;other biological processes	cytosol;nucleus;other cell component	signal transduction activity or receptor binding;nucleic acid binding activity;other molecular function	Pf00017, Pf01017, Pf02864, Pf02865, Pf12162	6772	STAT1	A8K989; B2RCA0; D2KFR8; D3DPI7; hsa:6772; P42224; Q53S88; Q53XW4; Q68D00; Q9UDL5	Regulation of RUNX2 expression and activity; Interleukin-4 and Interleukin-13 signaling; ISG15 antiviral mechanism; Signaling by CSF3 (G-CSF); SARS-CoV-2 activates/modulates innate and adaptive immune responses; Interferon alpha/beta signaling; Signaling by SCF-KIT; Signaling by phosphorylated juxtamembrane, extracellular and kinase domain KIT mutants; Growth hormone receptor signaling; Inactivat…	ENSG00000115415	IL-5 signaling pathway; RANKL/RANK signaling pathway; Thyroid stimulating hormone (TSH) signaling pathway; Leptin signaling pathway; Prolactin signaling pathway; IL-7 signaling pathway; Type III interferon signaling; IL-9 signaling pathway; Thymic stromal lymphopoietin (TSLP) signaling pathway; AGE/RAGE pathway; Allograft rejection; Interleukin-11 signaling pathway; Adipogenesis; Oncostatin M sig…	75	0	0.61	3.263	2.369	5.159	4.942	1.26	0.768332	0.956838	0.945855	0.804409	0.918316	0.937176	84.85	101.18	86.91	56.95	63.71	45.27	68.2	30.4	138.3	163
FALSE	High	Master Protein	P62318	Small nuclear ribonucleoprotein Sm D3 OS=Homo sapiens OX=9606 GN=SNRPD3 PE=1 SV=1	0	9.801	15	2	12	2	126	13.9	10.32	24.4	2	cell organization and biogenesis;protein metabolism;RNA metabolism OR transcription;other metabolic processes	cytosol;nucleus;other cell component	nucleic acid binding activity;other molecular function	Pf01423	6634	SNRPD3	B4DJP7; B5BU13; hsa:6634; P43331; P62318	RNA Polymerase II Transcription Termination; snRNP Assembly; SARS-CoV-2 modulates host translation machinery; mRNA Splicing - Major Pathway; mRNA Splicing - Minor Pathway; SLBP independent Processing of Histone Pre-mRNAs; SLBP Dependent Processing of Replication-Dependent Histone Pre-mRNAs	ENSG00000100028	mRNA processing	8	0	1.473	0.842	1.544	0.616	1.07	1.85	0.990853	0.961625	0.92885	0.901106	0.918316	0.928776	43.36	46.03	48.33	39.63	41.12	42.32	86.7	131	66.9	115.4
FALSE	High	Master Protein	Q13155	Aminoacyl tRNA synthase complex-interacting multifunctional protein 2 OS=Homo sapiens OX=9606 GN=AIMP2 PE=1 SV=2	0	9.065	5	1	1	1	320	35.3	8.22	3.32	1	cell organization and biogenesis;protein metabolism;other metabolic processes;developmental processes;other biological processes	cytosol;nucleus;other cell component	other molecular function	Pf14497, Pf16780, Pf18569	7965	AIMP2	F8W950; hsa:7965; Q13155; Q75MR1; Q96CZ5; Q9P1L2	Cytosolic tRNA aminoacylation; Selenoamino acid metabolism	ENSG00000106305	Osteoclast signaling; Transcriptional activation by NRF2 in response to phytochemicals; NRF2-ARE regulation	5	0	0.663	1.157	1.48	2.613	2.765	1.076	0.823031	0.981271	0.871815	0.980073	0.999963	0.832163	85.45	69.89	53.77	49.16	61.21	35.15	98	43.7	113.4	145
FALSE	High	Master Protein	P54727	UV excision repair protein RAD23 homolog B OS=Homo sapiens OX=9606 GN=RAD23B PE=1 SV=1	0	8.553	5	1	1	1	409	43.1	4.84	3.96	1	protein metabolism;DNA metabolism;other metabolic processes;stress response;other biological processes	cytosol;nucleus;other cell component	nucleic acid binding activity;other molecular function	Pf00240, Pf00627, Pf09280	5887	RAD23B	B3KWK8; G5E9P0; hsa:5887; P54727; Q7Z5K8; Q8WUB0	DNA Damage Recognition in GG-NER; Josephin domain DUBs; Formation of Incision Complex in GG-NER; N-glycan trimming in the ER and Calnexin/Calreticulin cycle	ENSG00000119318	Nucleotide excision repair; DNA repair pathways, full network; Nucleotide excision repair in xeroderma pigmentosum	7	0	0.532	1.209	2.387	2.086	4.164	1.975	0.518752	0.981271	0.97257	0.992715	0.918316	0.791743	86.28	94.1	84.78	42.64	40.91	41.91	76.4	44.3	97.1	182.3
FALSE	High	Master Protein	P62191	26S proteasome regulatory subunit 4 OS=Homo sapiens OX=9606 GN=PSMC1 PE=1 SV=1	0	8.388	3	1	2	1	440	49.2	6.21	6.47	1	protein metabolism;other metabolic processes;other biological processes	cytosol;nucleus;other cell component	other molecular function	Pf00004, Pf16450, Pf17862	5700	PSMC1	B4DR63; hsa:5700; P49014; P62191; Q03527; Q6IAW0; Q6NW36; Q96AZ3	FCERI mediated NF-kB activation; Downstream TCR signaling; Antigen processing: Ubiquitination & Proteasome degradation; Activation of NF-kappaB in B cells; Oxygen-dependent proline hydroxylation of Hypoxia-inducible Factor Alpha; ER-Phagosome pathway; Cross-presentation of soluble exogenous antigens (endosomes); SCF-beta-TrCP mediated degradation of Emi1; APC/C:Cdc20 mediated degradation of Secur…	ENSG00000100764	Proteasome degradation; Alzheimer's disease and miRNA effects; Parkin-ubiquitin proteasomal system pathway; Alzheimer's disease	63	0	4.574	3.998	10.079	0.722	2.058	2.795	0.0395072	0.896439	0.584845	0.891177	0.960763	0.40957	48.65	24.15	42.58	64.84	59.02	54.64	20.4	93.1	81.4	205.2
FALSE	High	Master Protein	Q86X55	Histone-arginine methyltransferase CARM1 OS=Homo sapiens OX=9606 GN=CARM1 PE=1 SV=3	0	7.805	3	1	1	1	608	65.8	6.73	2.76	1	cell organization and biogenesis;protein metabolism;RNA metabolism OR transcription;other metabolic processes;other biological processes	cytosol;nucleus;other cell component	nucleic acid binding activity;other molecular function	Pf06325, Pf11531	10498	CARM1	A6NN38; hsa:10498; Q86X55	Cytoprotection by HMOX1; Heme signaling; Estrogen-dependent gene expression; Transcriptional activation of mitochondrial biogenesis; RMTs methylate histone arginines; BMAL1:CLOCK,NPAS2 activates circadian gene expression; TP53 Regulates Transcription of Genes Involved in G2 Cell Cycle Arrest; Transcriptional regulation of white adipocyte differentiation; PPARA activates gene expression; Activatio…	ENSG00000142453	Androgen receptor signaling pathway; Nitric oxide metabolism in cystic fibrosis	15	0	0.01	1.787	1.746	100	100	0.977	1.9274e-16	0.990962	0.92885	1.06e-16	1.18678e-16	0.674407		51.29	51.29			0	88.2		157.7	154.1
FALSE	High	Master Protein	P62306	Small nuclear ribonucleoprotein F OS=Homo sapiens OX=9606 GN=SNRPF PE=1 SV=1	0.001	6.4	26	1	2	1	86	9.7	4.67	5.56	1	cell organization and biogenesis;RNA metabolism OR transcription;other metabolic processes	cytosol;nucleus;other cell component	nucleic acid binding activity	Pf01423	6636	SNRPF	A2VCR2; B2R498; hsa:6636; P62306; Q15356; Q6IBQ1; Q6P4I0	mRNA Splicing - Major Pathway; RNA Polymerase II Transcription Termination; mRNA Splicing - Minor Pathway; SARS-CoV-2 modulates host translation machinery; snRNP Assembly; SLBP independent Processing of Histone Pre-mRNAs; SLBP Dependent Processing of Replication-Dependent Histone Pre-mRNAs	ENSG00000139343	mRNA processing	8	0	1.882	1.204	3.186	0.664	1.705	2.595	0.877959	0.981271	0.971366	0.898126	0.949218	0.439475	34.73	54.96	40.56	56.73	37.95	64.82	54.1	106.7	67.9	171.3
FALSE	High	Master Protein	Q9Y2X3	Nucleolar protein 58 OS=Homo sapiens OX=9606 GN=NOP58 PE=1 SV=1	0.001	6.168	5	2	4	2	529	59.5	8.92	1.76	2	RNA metabolism OR transcription;other metabolic processes;other biological processes	cytosol;nucleus;other cell component	nucleic acid binding activity;other molecular function	Pf01798, Pf08156	51602	NOP58	hsa:51602; Q53SA4; Q6PK08; Q9P036; Q9UFN3; Q9Y2X3	Major pathway of rRNA processing in the nucleolus and cytosol; SUMOylation of RNA binding proteins; rRNA modification in the nucleus and cytosol	ENSG00000055044		3	0	1.784	0.709	1.479	0.411	0.793	1.854	0.913539	0.814834	0.893004	0.662616	0.822914	0.937176	22.19	29.51	31.23	33.85	33.31	38.38	82.1	146.5	56.2	115.2
FALSE	High	Master Protein	P30085	UMP-CMP kinase OS=Homo sapiens OX=9606 GN=CMPK1 PE=1 SV=3	0.001	5.609	7	1	2	1	196	22.2	5.57	2.39	1	other metabolic processes	cytosol;nucleus;other cell component	kinase activity;other molecular function	Pf00406	51727	CMPK1	B2R6S5; B4DPU7; E9PGI8; hsa:51727; P30085; Q53GB7; Q5SVZ0; Q96C07; Q9UBQ8; Q9UIA2	Interconversion of nucleotide di- and triphosphates	ENSG00000162368	Pyrimidine metabolism	2	0	1.494	5.339	6.813	3.775	6.066	1.466	0.978417	0.792078	0.843711	0.922749	0.918316	0.992051	57.92	69.89	4.99	64.94	66.29	45.55	29.4	33.1	136.9	200.6
FALSE	High	Master Protein	O75494	Serine/arginine-rich splicing factor 10 OS=Homo sapiens OX=9606 GN=SRSF10 PE=1 SV=1	0.001	5.494	6	1	3	1	262	31.3	11.27	7.22	1	cell organization and biogenesis;RNA metabolism OR transcription;other metabolic processes;transport;other biological processes	cytosol;nucleus;other cell component	nucleic acid binding activity;other molecular function	Pf00076	10772	SRSF10	A6NFM6; A6NI42; A6NIU7; B4DJP9; hsa:10772; O60572; O75494; Q5JRH9; Q5JRI0; Q5JRI2; Q5JRI3; Q5JRI4; Q96G09; Q96P17	mRNA Splicing - Major Pathway	ENSG00000188529	mRNA processing	2	0	1.537	0.01	1.004	0.01	0.731	100	0.990853	9.29412e-17	0.819568	1.06e-16	0.837077	1.48936e-16	36.43		58.78		51.82		101.9	172.2		125.8
FALSE	High	Master Protein	Q15185	Prostaglandin E synthase 3 OS=Homo sapiens OX=9606 GN=PTGES3 PE=1 SV=1	0.001	5.485	11	1	9	1	160	18.7	4.54	20.45	1	cell cycle OR cell proliferation;cell organization and biogenesis;DNA metabolism;other metabolic processes;developmental processes;signal transduction;other biological processes	cytosol;nucleus;other cell component	other molecular function	Pf04969	10728	PTGES3	A8K7D0; B4DHP2; B4DP11; B4DP21; hsa:10728; Q15185; Q8WU70	HSP90 chaperone cycle for steroid hormone receptors (SHR) in the presence of ligand; Estrogen-dependent gene expression; HSF1 activation; Attenuation phase; Potential therapeutics for SARS; Aryl hydrocarbon receptor signalling; Synthesis of Prostaglandins (PG) and Thromboxanes (TX)	ENSG00000110958	Aryl hydrocarbon receptor pathway; Glucocorticoid receptor pathway; Nuclear receptors meta-pathway	11	0	1.18	1.327	2.339	1.09	1.83	1.76	0.997893	0.986089	0.972711	0.980073	0.945541	0.937176	21.61	56.41	52.81	50.4	53.5	63.29	63.3	81.3	92.4	162.9
FALSE	High	Master Protein	Q15370	Elongin-B OS=Homo sapiens OX=9606 GN=ELOB PE=1 SV=1	0.001	5.118	7	1	1	1	118	13.1	4.88	2.71	1	cell organization and biogenesis;protein metabolism;RNA metabolism OR transcription;other metabolic processes;other biological processes	cytosol;nucleus;other cell component	other molecular function	Pf00240	6923	ELOB	B7WPD3; hsa:6923; Q15370	Antigen processing: Ubiquitination & Proteasome degradation; Oxygen-dependent proline hydroxylation of Hypoxia-inducible Factor Alpha; Vif-mediated degradation of APOBEC3G; Neddylation; Regulation of expression of SLITs and ROBOs; Inactivation of CSF3 (G-CSF) signaling; Formation of RNA Pol II elongation complex ; Formation of HIV elongation complex in the absence of HIV Tat; Formation of HIV-1 e…	ENSG00000103363	Dual hijack model of Vif in HIV infection; Type 2 papillary renal cell carcinoma; Hijack of ubiquitination by SARS-CoV-2; Modulators of TCR signaling and T cell activation	21	0			100		100	100			1.04779e-16		1.18678e-16	1.48936e-16										400
FALSE	High	Master Protein	P62308	Small nuclear ribonucleoprotein G OS=Homo sapiens OX=9606 GN=SNRPG PE=1 SV=1	0.001	4.824	17	2	2	2	76	8.5	8.88	3.73	2	cell organization and biogenesis;RNA metabolism OR transcription;other metabolic processes	cytosol;nucleus;other cell component	other molecular function	Pf01423	6637	SNRPG	D6W5G6; hsa:6637; P62308; Q15357; Q6IB86	RNA Polymerase II Transcription Termination; snRNP Assembly; SARS-CoV-2 modulates host translation machinery; mRNA Splicing - Major Pathway; mRNA Splicing - Minor Pathway; SLBP independent Processing of Histone Pre-mRNAs; SLBP Dependent Processing of Replication-Dependent Histone Pre-mRNAs	ENSG00000143977	mRNA processing	8	0	1.869	2.19	3.156	0.719	1.045	1.378	0.877959	0.987209	0.992445	0.916052	0.918316	0.971733	83.62	39.45	48.52	29.67	40.13	38.77	88.2	145.3	69.6	96.8
FALSE	High	Master Protein	P52434	DNA-directed RNA polymerases I, II, and III subunit RPABC3 OS=Homo sapiens OX=9606 GN=POLR2H PE=1 SV=4	0.001	4.625	19	2	2	2	150	17.1	4.68	0	2	RNA metabolism OR transcription;other metabolic processes	cytosol;nucleus;other cell component	nucleic acid binding activity	Pf03870	5437	POLR2H	C9J413; C9JBJ6; C9JCU7; C9JUA8; hsa:5437; P52434; P53802; Q969R0	mRNA Splicing - Major Pathway; mRNA Splicing - Minor Pathway; Transcriptional regulation by small RNAs; B-WICH complex positively regulates rRNA expression; NoRC negatively regulates rRNA expression; Activation of anterior HOX genes in hindbrain development during early embryogenesis; Estrogen-dependent gene expression; RNA Polymerase I Promoter Escape; Inhibition of DNA recombination at telomere…	ENSG00000163882	Pyrimidine metabolism; Eukaryotic transcription initiation; Cytosolic DNA-sensing pathway; 2q13 copy number variation syndrome	57	0	0.718	0.01	2.871	0.01	3.246	100	0.823031	9.29412e-17	0.98873	1.06e-16	0.966552	1.48936e-16	63.04		59.23		79.64		200.3	107.4		92.3
FALSE	High	Master Protein	P62195	26S proteasome regulatory subunit 8 OS=Homo sapiens OX=9606 GN=PSMC5 PE=1 SV=1	0.002	3.98	3	1	2	1	406	45.6	7.55	4.86	1	protein metabolism;other metabolic processes;other biological processes	cytosol;nucleus;other cell component	signal transduction activity or receptor binding;other molecular function	Pf00004, Pf16450, Pf17862	5705	PSMC5	A8K3Z3; A8K763; hsa:5705; O35051; O43208; P47210; P52915; P52916; P62195	FCERI mediated NF-kB activation; Downstream TCR signaling; Antigen processing: Ubiquitination & Proteasome degradation; Activation of NF-kappaB in B cells; Oxygen-dependent proline hydroxylation of Hypoxia-inducible Factor Alpha; ER-Phagosome pathway; Cross-presentation of soluble exogenous antigens (endosomes); SCF-beta-TrCP mediated degradation of Emi1; APC/C:Cdc20 mediated degradation of Secur…	ENSG00000087191	Proteasome degradation; Alzheimer's disease and miRNA effects; Parkin-ubiquitin proteasomal system pathway; Pregnane X receptor pathway; Nuclear receptors meta-pathway; Alzheimer's disease	64	0	100	100	100	2.691	4.882	1.592	1.9274e-16	9.29412e-17	1.04779e-16	0.981434	0.918316	0.982289				62.88	67.33	67.78		53	140.1	206.9
FALSE	High	Master Protein	P43686	26S proteasome regulatory subunit 6B OS=Homo sapiens OX=9606 GN=PSMC4 PE=1 SV=2	0.002	3.851	5	1	4	1	418	47.3	5.21	10.67	1	protein metabolism;other metabolic processes;developmental processes;other biological processes	cytosol;nucleus;other cell component	other molecular function	Pf00004, Pf16450, Pf17862	5704	PSMC4	hsa:5704; P43686; Q96FV5; Q9UBM3; Q9UEX3	FCERI mediated NF-kB activation; Downstream TCR signaling; Antigen processing: Ubiquitination & Proteasome degradation; Activation of NF-kappaB in B cells; Oxygen-dependent proline hydroxylation of Hypoxia-inducible Factor Alpha; ER-Phagosome pathway; Cross-presentation of soluble exogenous antigens (endosomes); SCF-beta-TrCP mediated degradation of Emi1; APC/C:Cdc20 mediated degradation of Secur…	ENSG00000013275; ENSG00000281221	Proteasome degradation; Alzheimer's disease and miRNA effects; Parkin-ubiquitin proteasomal system pathway; Ciliary landscape; Alzheimer's disease	63	0	1.115	2.183	2.857	1.828	2.735	1.541	0.990853	0.981271	0.974153	0.999559	0.989122	0.982289	48.41	47.75	69.32	36.43	65.99	53.7	47.9	61.5	106.3	184.2
FALSE	High	Master Protein	P14678	Small nuclear ribonucleoprotein-associated proteins B and B' OS=Homo sapiens OX=9606 GN=SNRPB PE=1 SV=2	0.002	3.82	4	1	1	1	240	24.6	11.19	3.14	1	cell organization and biogenesis;protein metabolism;RNA metabolism OR transcription;other metabolic processes;developmental processes	cytosol;nucleus;other cell component	nucleic acid binding activity;other molecular function	Pf01423	6628	SNRPB	hsa:6628; P14678; Q15490; Q6IB35; Q9UIS5	RNA Polymerase II Transcription Termination; snRNP Assembly; SARS-CoV-2 modulates host translation machinery; mRNA Splicing - Major Pathway; mRNA Splicing - Minor Pathway; SLBP independent Processing of Histone Pre-mRNAs; SLBP Dependent Processing of Replication-Dependent Histone Pre-mRNAs	ENSG00000125835	mRNA processing	8	0	1.743	6.726	5.371	3.885	2.512	0.643	0.882928	0.638458	0.92885	0.917231	0.96462	0.136903	32.14	17.03	55.67	14.12	51.09	55.23	29	50.2	195.2	125.5
FALSE	High	Master Protein	O14519	Cyclin-dependent kinase 2-associated protein 1 OS=Homo sapiens OX=9606 GN=CDK2AP1 PE=1 SV=1	0.003	3.524	11	1	4	1	115	12.4	9.38	4.9	1	cell cycle OR cell proliferation;DNA metabolism;other metabolic processes;other biological processes	cytosol;nucleus;other cell component	other molecular function	Pf09806	8099	CDK2AP1	F5GYA4; hsa:8099; O14519		ENSG00000111328		0	0	1.006	0.01	0.659	0.01	0.63	100	0.990853	9.29412e-17	0.343825	1.06e-16	0.599818	1.48936e-16	37.46		37.35		47.88		153.2	145.3		101.6
FALSE	High	Master Protein	P41252	Isoleucine--tRNA ligase, cytoplasmic OS=Homo sapiens OX=9606 GN=IARS1 PE=1 SV=2	0.003	3.461	1	1	1	1	1262	144.4	6.15	1.99	1	protein metabolism;RNA metabolism OR transcription;other metabolic processes	cytosol;nucleus;other cell component	nucleic acid binding activity;other molecular function	Pf00133, Pf08264, Pf19302	3376	IARS1	A8KAE9; hsa:3376; P41252; Q5TCD0; Q7Z3T4; Q9H588	Selenoamino acid metabolism; Cytosolic tRNA aminoacylation	ENSG00000196305	Amino acid metabolism	3	0	0.386	1.421	2.267	3.683	5.876	2.019	0.180331	0.981271	0.92885	0.943385	0.918316	0.881298	0	42.15	126.26	42.15	126.26	115.23	78.8	30.4	112	178.7
FALSE	High	Master Protein	Q14258	E3 ubiquitin/ISG15 ligase TRIM25 OS=Homo sapiens OX=9606 GN=TRIM25 PE=1 SV=2	0.004	3.342	3	1	1	1	630	70.9	8.09	1.79	1	protein metabolism;RNA metabolism OR transcription;other metabolic processes;stress response;other biological processes	cytosol;nucleus;other cell component	signal transduction activity or receptor binding;other molecular function	Pf00622, Pf13445, Pf13765	7706	TRIM25	hsa:7706; Q14258	ISG15 antiviral mechanism; SARS-CoV-2 activates/modulates innate and adaptive immune responses; Interferon gamma signaling; TRAF6 mediated NF-kB activation; Termination of translesion DNA synthesis; Negative regulators of DDX58/IFIH1 signaling; Ovarian tumor domain proteases; NF-kB activation through FADD/RIP-1 pathway mediated by caspase-8 and -10; TRAF3-dependent IRF activation pathway; TRAF6 m…	ENSG00000121060	Novel intracellular components of RIG-I-like receptor pathway; Cytosolic DNA-sensing pathway; SARS-CoV-2 innate immunity evasion and cell-specific immune response	14	0	1.236	0.97	1.449	0.766	1.22	1.366	0.990853	0.888924	0.836419	0.879668	0.918316	0.96164	34.2	28.76	34.28	30.01	20.71	23.56	88.2	100.9	90.6	120.3
FALSE	Medium	Master Protein	Q13620	Cullin-4B OS=Homo sapiens OX=9606 GN=CUL4B PE=1 SV=4	0.016	2.432	2	1	2	1	913	103.9	7.37	4	1	cell cycle OR cell proliferation;cell organization and biogenesis;protein metabolism;DNA metabolism;other metabolic processes;stress response;developmental processes;other biological processes	cytosol;nucleus;other cell component	other molecular function	Pf00888, Pf10557	8450	CUL4B	B1APK5; B3KVX4; B7Z5K8; hsa:8450; Q13620; Q6PIE4; Q6UP07; Q7Z673; Q9BY37; Q9UEB7; Q9UED7	Neddylation; Formation of TC-NER Pre-Incision Complex; Dual incision in TC-NER; Gap-filling DNA repair synthesis and ligation in TC-NER; Formation of Incision Complex in GG-NER; DNA Damage Recognition in GG-NER; Dual Incision in GG-NER; Recognition of DNA damage by PCNA-containing replication complex	ENSG00000158290	Mesodermal commitment pathway; Nucleotide excision repair; DNA repair pathways, full network; Nucleotide excision repair in xeroderma pigmentosum	13	0	0.99	0.693	4.639	0.708	5.363	6.691	0.990853	0.753063	0.92885	0.719509	0.918316	0.00522258	6.71	8.19	81.57	9.34	73.32	79.5	54.7	53.9	37.9	253.5
FALSE	Medium	Master Protein	P10155	60 kDa SS-A/Ro ribonucleoprotein OS=Homo sapiens OX=9606 GN=RO60 PE=1 SV=2	0.02	2.215	3	1	1	1	538	60.6	8.03	0	1	cell organization and biogenesis;RNA metabolism OR transcription;other metabolic processes;developmental processes;signal transduction;other biological processes	cytosol;nucleus;other cell component	nucleic acid binding activity;other molecular function	Pf05731	6738	RO60	B2RBB9; hsa:6738; P10155; Q5LJ98; Q5LJ99; Q5LJA0; Q86WL3; Q86WL4; Q92787; Q9H1W6		ENSG00000116747		0	0	0.199	0.295	1.314	1.485	6.605	4.448	0.00556867	0.191371	0.780353	0.981434	0.904078	0.0471107	119.81	49.73	37.24	23.38	23.38	0	142.4	28.3	42.1	187.2
FALSE	Medium	Master Protein	P57723	Poly(rC)-binding protein 4 OS=Homo sapiens OX=9606 GN=PCBP4 PE=2 SV=1	0.02	2.127	3	1	1	1	403	41.5	8.16	0	1	other biological processes	cytosol;nucleus;other cell component	nucleic acid binding activity	Pf00013	57060	PCBP4	hsa:57060; P57723; Q96AH7	TP53 Regulates Transcription of Genes Involved in G1 Cell Cycle Arrest; FOXO-mediated transcription of cell cycle genes; Transcriptional activation of cell cycle inhibitor p21	ENSG00000090097		3	0	1.283	3.012	3.601	2.209	2.75	1.248	0.990853	0.973593	0.952064	0.969682	0.960763	0.970916	35.01	41.37	52.44	36.54	51.78	54.59	50.5	63.1	142.4	144
FALSE	Medium	Master Protein	Q99627	COP9 signalosome complex subunit 8 OS=Homo sapiens OX=9606 GN=COPS8 PE=1 SV=1	0.024	2.042	7	1	1	1	209	23.2	5.38	2.4	1	cell organization and biogenesis;protein metabolism;other metabolic processes;signal transduction;other biological processes	cytosol;nucleus;other cell component		Pf10075	10920	COPS8	A8K1H6; hsa:10920; Q53QS9; Q99627	Neddylation; DNA Damage Recognition in GG-NER; Cargo recognition for clathrin-mediated endocytosis; Formation of TC-NER Pre-Incision Complex	ENSG00000198612	Ciliary landscape; 2q37 copy number variation syndrome	6	0
FALSE	Medium	Master Protein	O14618	Copper chaperone for superoxide dismutase OS=Homo sapiens OX=9606 GN=CCS PE=1 SV=1	0.025	2.015	3	1	1	1	274	29	5.58	1.95	1	protein metabolism;other metabolic processes;stress response;other biological processes	cytosol;nucleus;other cell component	other molecular function	Pf00080, Pf00403	9973	CCS	hsa:9973; O14618; Q2M366; Q8NEV0	Detoxification of Reactive Oxygen Species	ENSG00000173992	Amyotrophic lateral sclerosis (ALS); Copper homeostasis	3	0	1.069	2.406	1.455	2.309	1.29	0.686	0.990853	0.986089	0.797786	0.999559	0.80702	0.23279	30.72	69.28	36.32	76.68	21.08	67.05	69.5	82.1	147.4	101.1
FALSE	High	Master Protein	P26641	Elongation factor 1-gamma OS=Homo sapiens OX=9606 GN=EEF1G PE=1 SV=3	0	91.005	50	15	115	15	437	50.1	6.67	259.39	15	protein metabolism;other metabolic processes;other biological processes	cytosol;other cell component	nucleic acid binding activity	Pf00043, Pf00647, Pf02798	1937	EEF1G	B4DTG2; hsa:1937; P26641; Q6PJ62; Q6PK31; Q96CU2; Q9P196	Signaling by ALK fusions and activated point mutants; Eukaryotic Translation Elongation	ENSG00000254772	Translation factors	3	0	1.503	3.424	5.378	2.475	3.749	1.492	0.990853	0.939985	0.820151	0.943385	0.918316	0.982289	38.48	55.5	64.39	60.87	71.52	63.53	27.4	56.6	130.4	185.7
FALSE	High	Master Protein	P47895	Aldehyde dehydrogenase family 1 member A3 OS=Homo sapiens OX=9606 GN=ALDH1A3 PE=1 SV=2	0	86.879	32	11	46	11	512	56.1	7.25	107.37	11	cell organization and biogenesis;other metabolic processes;developmental processes;other biological processes	cytosol;other cell component	other molecular function	Pf00171	220	ALDH1A3	hsa:220; P47895; Q6NT64	RA biosynthesis pathway	ENSG00000184254	Ethanol effects on histone modifications; Vitamin A and carotenoid metabolism	3	0	1.789	4.598	6.957	1.743	3.378	2.587	0.906969	0.831355	0.692702	0.981434	0.918316	0.347211	93.24	64.8	65.81	52.98	95.29	63.58	8.8	29.6	34.3	327.3
FALSE	High	Master Protein	Q04446	1,4-alpha-glucan-branching enzyme OS=Homo sapiens OX=9606 GN=GBE1 PE=1 SV=3	0	69.387	29	10	35	10	702	80.4	6.32	70.91	10	other metabolic processes;other biological processes	cytosol;other cell component	other molecular function	Pf00128, Pf02806, Pf02922	2632	GBE1	B3KWV3; hsa:2632; Q04446; Q96EN0	Glycogen synthesis; Glycogen storage disease type IV (GBE1)	ENSG00000114480	Glycogen synthesis and degradation; Disorders of galactose metabolism	4	0	0.754	4.679	7.066	6.205	9.931	1.667	0.927892	0.827686	0.784588	0.66278	0.533364	0.937176	58.66	62.51	58.75	72.61	71.33	70.66	8	11.5	134.2	246.3
FALSE	High	Master Protein	Q01813	ATP-dependent 6-phosphofructokinase, platelet type OS=Homo sapiens OX=9606 GN=PFKP PE=1 SV=2	0	56.042	19	9	30	7	784	85.5	7.55	73.78	9	other metabolic processes;other biological processes	cytosol;other cell component	kinase activity;other molecular function	Pf00365	5214	PFKP	B3KS15; hsa:5214; Q01813; Q5VSR7; Q5VSR8	Glycolysis	ENSG00000067057	Cori cycle; Clear cell renal cell carcinoma pathways; Glucose metabolism in triple-negative breast cancer cells; Glycolysis and gluconeogenesis	5	2	0.926	1.164	1.573	1.3	1.653	1.297	0.990853	0.981271	0.971366	0.999559	0.973904	0.982289	43.27	67.68	60.62	57.88	41.35	55.6	90.8	78.1	114.4	116.7
FALSE	High	Master Protein	P00338	L-lactate dehydrogenase A chain OS=Homo sapiens OX=9606 GN=LDHA PE=1 SV=2	0	34.216	24	7	44	7	332	36.7	8.27	55.51	7	other metabolic processes	cytosol;other cell component	other molecular function	Pf00056, Pf02866	3939	LDHA	B4DKQ2; B7Z5E3; D3DQY3; F8W819; hsa:3939; P00338; Q53G53; Q6IBM7; Q6ZNV1; Q9UDE8; Q9UDE9	Pyruvate metabolism	ENSG00000134333; ENSG00000288299	Cori cycle; HIF1A and PPARG regulation of glycolysis; Photodynamic therapy-induced HIF-1 survival signaling; VEGFA-VEGFR2 signaling pathway; Amino acid metabolism; Clear cell renal cell carcinoma pathways; PI3K/AKT/mTOR - vitamin D3 signaling; Metabolic reprogramming in colon cancer; Aerobic glycolysis; Glycolysis in senescence; CCL18 signaling pathway; Glucose metabolism in triple-negative breas…	14	0	0.61	3.045	5.719	10.209	12.104	1.29	0.626088	0.971002	0.801434	0.30708	0.368215	0.982289	90.58	122.85	127.03	72.27	84.41	65.22	30.5	15.6	144.3	209.6
FALSE	High	Master Protein	P24534	Elongation factor 1-beta OS=Homo sapiens OX=9606 GN=EEF1B2 PE=1 SV=3	0	26.389	18	3	32	3	225	24.7	4.67	87.35	3	protein metabolism;other metabolic processes	cytosol;other cell component	enzyme regulator activity;nucleic acid binding activity	Pf00736, Pf10587	1933	EEF1B2	A8K795; hsa:1933; P24534; Q6IBH9	Eukaryotic Translation Elongation	ENSG00000114942; ENSG00000283391	Translation factors	2	0	2.34	7.562	13.398	3.527	5.923	1.66	0.595927	0.599387	0.320865	0.854959	0.837077	0.937176	37.04	28.45	36.65	45.14	49.76	48.45	15.8	35.8	122.1	226.3
FALSE	High	Master Protein	P32119	Peroxiredoxin-2 OS=Homo sapiens OX=9606 GN=PRDX2 PE=1 SV=5	0	25.831	31	4	14	3	198	21.9	5.97	40.28	4	cell cycle OR cell proliferation;other metabolic processes;stress response;developmental processes;signal transduction;other biological processes	cytosol;other cell component	other molecular function	Pf00578, Pf10417	7001	PRDX2	A8K0C0; hsa:7001; P31945; P32118; P32119; P35701; Q6FHG4; Q92763; Q9UC23	Detoxification of Reactive Oxygen Species; TP53 Regulates Metabolic Genes; Deregulated CDK5 triggers multiple neurodegenerative pathways in Alzheimer's disease models	ENSG00000167815	Selenium micronutrient network; VEGFA-VEGFR2 signaling pathway	5	0	1.28	6.509	5.514	4.852	5.441	1.084	0.990853	0.699574	0.92885	0.804409	0.918316	0.892806	38.84	37.61	46.92	36.83	53.6	50.4	15.3	27	243.2	114.6
FALSE	High	Master Protein	P14868	Aspartate--tRNA ligase, cytoplasmic OS=Homo sapiens OX=9606 GN=DARS1 PE=1 SV=2	0	24.93	10	5	11	5	501	57.1	6.55	24.51	5	cell organization and biogenesis;protein metabolism;RNA metabolism OR transcription;other metabolic processes	cytosol;other cell component	other molecular function	Pf00152, Pf01336	1615	DARS1	A8K3J2; D3DP77; hsa:1615; P14868; Q2TNI3; Q32Q69; Q53HV4; Q53YC5; Q68CR9; Q9BW52	Selenoamino acid metabolism; Cytosolic tRNA aminoacylation	ENSG00000115866	Alanine and aspartate metabolism	3	0	1.47	3.418	5.334	2.441	3.925	1.55	0.990853	0.94029	0.882167	0.969682	0.918316	0.963428	46.3	34.32	40.67	47.67	51.23	47.73	34.1	57.4	75.2	233.3
FALSE	High	Master Protein	Q15404	Ras suppressor protein 1 OS=Homo sapiens OX=9606 GN=RSU1 PE=1 SV=3	0	23.421	28	4	32	4	277	31.5	8.65	90.15	4	signal transduction;other biological processes	cytosol;other cell component		Pf13855	6251	RSU1	A8KA46; D3DRU3; hsa:6251; Q15404; Q6FI17	Regulation of cytoskeletal remodeling and cell spreading by IPP complex components	ENSG00000148484		1	0	1.279	0.892	1.151	0.741	0.932	1.232	0.990853	0.98074	0.92885	0.955776	0.918316	0.937176	48.5	56.71	40.87	54.28	54.15	57.6	148.9	150	31.3	69.7
FALSE	High	Master Protein	P41091	Eukaryotic translation initiation factor 2 subunit 3 OS=Homo sapiens OX=9606 GN=EIF2S3 PE=1 SV=3	0	21.437	10	3	7	3	472	51.1	8.4	17.65	3	cell organization and biogenesis;protein metabolism;other metabolic processes;other biological processes	cytosol;other cell component	nucleic acid binding activity;other molecular function	Pf00009, Pf03144, Pf09173	1968	EIF2S3	A0A024RBY4; A8K2Y2; B2R5N2; B5BTZ4; hsa:1968; P41091; Q53HK3	ABC-family proteins mediated transport; L13a-mediated translational silencing of Ceruloplasmin expression; Translation initiation complex formation; Formation of the ternary complex, and subsequently, the 43S complex; Ribosomal scanning and start codon recognition; GTP hydrolysis and joining of the 60S ribosomal subunit; Response of EIF2AK4 (GCN2) to amino acid deficiency; PERK regulates gene exp…	ENSG00000130741	Translation factors; nsp1 from SARS-CoV-2 inhibits translation initiation in the host cell	12	0	1.112	9.489	12.921	9.435	11.38	1.387	0.990853	0.465651	0.334858	0.352821	0.397536	0.992051	97.59	110.06	102.61	93.42	94.26	92.05	10.9	15.3	176.9	196.9
FALSE	High	Master Protein	Q9Y285	Phenylalanine--tRNA ligase alpha subunit OS=Homo sapiens OX=9606 GN=FARSA PE=1 SV=3	0	16.052	15	3	3	3	508	57.5	7.8	3.13	3	cell organization and biogenesis;protein metabolism;RNA metabolism OR transcription;other metabolic processes	cytosol;other cell component	nucleic acid binding activity;other molecular function	Pf01409, Pf18552, Pf18553, Pf18554	2193	FARSA	B4E363; hsa:2193; Q9NSD8; Q9Y285; Q9Y4W8	Cytosolic tRNA aminoacylation	ENSG00000179115		1	0	100	100	100	1.852	3.648	2.106	1.9274e-16	9.29412e-17	1.04779e-16	0.999559	0.96462	0.840139				22.94	47.54	48.93		59.2	109.7	231.1
FALSE	High	Master Protein	P61981	14-3-3 protein gamma OS=Homo sapiens OX=9606 GN=YWHAG PE=1 SV=2	0	15.235	13	3	21	1	247	28.3	4.89	41.09	3	transport;signal transduction;other biological processes	cytosol;other cell component	signal transduction activity or receptor binding;enzyme regulator activity;other molecular function	Pf00244	7532	YWHAG	hsa:7532; O70457; P35214; P61981; Q6FH52; Q9UDP2; Q9UN99	Translocation of SLC2A4 (GLUT4) to the plasma membrane; Recruitment of NuMA to mitotic centrosomes; TP53 Regulates Metabolic Genes; RHO GTPases activate PKNs; Regulation of PLK1 Activity at G2/M Transition; Loss of Nlp from mitotic centrosomes; Recruitment of mitotic centrosome proteins and complexes; Anchoring of the basal body to the plasma membrane; AURKA Activation by TPX2; Chk1/Chk2(Cds1) me…	ENSG00000170027	Cell cycle; Prolactin signaling pathway; Myometrial relaxation and contraction pathways; Disruption of postsynaptic signaling by CNV; Calcium regulation in cardiac cells; Sudden infant death syndrome (SIDS) susceptibility pathways	20	0	2.562	3.411	6.91	1.412	2.845	1.974	0.448698	0.956838	0.825039	0.981434	0.999963	0.900723	29.2	29.36	44.52	36.17	43.78	53.42	25.9	72	91.6	210.5
FALSE	High	Master Protein	P27348	14-3-3 protein theta OS=Homo sapiens OX=9606 GN=YWHAQ PE=1 SV=1	0	13.851	16	4	24	2	245	27.7	4.78	40.43	4	transport;signal transduction;other biological processes	cytosol;other cell component	other molecular function	Pf00244	10971	YWHAQ	D6W4Z5; hsa:10971; P27348; Q567U5; Q5TZU8; Q9UP48	TP53 Regulates Metabolic Genes; Translocation of SLC2A4 (GLUT4) to the plasma membrane; Regulation of localization of FOXO transcription factors; Chk1/Chk2(Cds1) mediated inactivation of Cyclin B:Cdk1 complex; RHO GTPases activate PKNs; SARS-CoV-2 targets host intracellular signalling and regulatory pathways; Activation of BAD and translocation to mitochondria	ENSG00000134308	Cell cycle; Pathogenic Escherichia coli infection; Primary focal segmental glomerulosclerosis (FSGS); IL-3 signaling pathway; Myometrial relaxation and contraction pathways; Mechanoregulation and pathology of YAP/TAZ via Hippo and non-Hippo mechanisms; Hippo-Yap signaling pathway; Leukocyte-intrinsic Hippo pathway functions; Hepatitis B infection; Calcium regulation in cardiac cells; Sudden infan…	18	2	0.816	1.626	2.736	1.837	3.33	1.714	0.933293	0.999237	0.966498	0.980073	0.918316	0.914497	48.46	63.39	83.8	38.03	74.5	81.56	42.4	32.7	73.6	251.3
FALSE	High	Master Protein	P17812	CTP synthase 1 OS=Homo sapiens OX=9606 GN=CTPS1 PE=1 SV=2	0	11.377	7	2	2	2	591	66.6	6.46	6.36	2	cell cycle OR cell proliferation;other metabolic processes;other biological processes	cytosol;other cell component	other molecular function	Pf00117, Pf06418	1503	CTPS1	B4DR64; D3DPW1; hsa:1503; P17812; Q5VW67; Q96GK6	Interconversion of nucleotide di- and triphosphates	ENSG00000171793	Pyrimidine metabolism	2	0	0.833	2.297	2.788	2.131		0.408	0.990853	0.986139	0.971366	0.999559		0.0112034	27.8	55.09	51.84	56.76		66.78	62.9	59.1	198.3	79.8
FALSE	High	Master Protein	P53582	Methionine aminopeptidase 1 OS=Homo sapiens OX=9606 GN=METAP1 PE=1 SV=2	0	8.739	5	1	1	1	386	43.2	7.17	3.26	1	protein metabolism;other metabolic processes;other biological processes	cytosol;other cell component	other molecular function	Pf00557, Pf15801	23173	METAP1	B4E2E6; hsa:23173; P53582	Inactivation, recovery and regulation of the phototransduction cascade	ENSG00000164024		1	0	1.32	4.008	5.261	3.114	3.525	1.066	0.990853	0.896439	0.92885	0.969682	0.953527	0.794823	82.11	84.52	58.76	37.06	19.55	21.11	31.5	47	155.6	165.8
FALSE	High	Master Protein	Q16851	UTP--glucose-1-phosphate uridylyltransferase OS=Homo sapiens OX=9606 GN=UGP2 PE=1 SV=5	0	7.174	6	2	8	2	508	56.9	8.15	17.27	2	other metabolic processes;developmental processes	cytosol;other cell component	other molecular function	Pf01704	7360	UGP2	hsa:7360; Q07131; Q0P6K2; Q16851; Q86Y81; Q9BU15	Glycogen synthesis; Formation of the active cofactor, UDP-glucuronate	ENSG00000169764	Exercise-induced circadian regulation; Glycogen synthesis and degradation; Glucuronidation	5	0	0.853	6.943	6.426	7.223	6.061	0.815	0.990853	0.623789	0.871815	0.670207	0.918316	0.466411	50.63	51.46	47.75	35.24	52.96	57.56	27.6	30.9	189	152.5
FALSE	High	Master Protein	Q14444	Caprin-1 OS=Homo sapiens OX=9606 GN=CAPRIN1 PE=1 SV=2	0.001	6.366	3	1	1	1	709	78.3	5.25	0	1	other biological processes	cytosol;other cell component		Pf12287, Pf18293	4076	CAPRIN1	A6NMY7; D3DR06; hsa:4076; Q14444; Q15074; Q6IMN4; Q6IMN7; Q9BV09		ENSG00000135387		0	0	100	100	100	1.525	4.589	3.01	1.9274e-16	9.29412e-17	1.04779e-16	0.980073	0.918316	0.396471				38.95	47.56	44.57		61.9	94.4	243.7
FALSE	High	Master Protein	Q66LE6	Serine/threonine-protein phosphatase 2A 55 kDa regulatory subunit B delta isoform OS=Homo sapiens OX=9606 GN=PPP2R2D PE=1 SV=1	0.001	6.01	3	1	2	1	453	52	6.39	3.98	1	cell cycle OR cell proliferation;cell organization and biogenesis;other biological processes	cytosol;other cell component	enzyme regulator activity		55844	PPP2R2D	A8KAK0; hsa:55844; Q5SQJ2; Q66LE6; Q9P1Y7	MASTL Facilitates Mitotic Progression	ENSG00000175470	Focal adhesion: PI3K-Akt-mTOR-signaling pathway; PI3K-Akt signaling pathway	3	0	1.908	2.223	4.613	1.208	2.465	1.886	0.806417	0.990962	0.92885	0.945555	0.949218	0.937176	5.35	37.28	17.28	41.24	38.3	47.22	41	78.3	91.3	189.4
FALSE	High	Master Protein	Q9NR45	Sialic acid synthase OS=Homo sapiens OX=9606 GN=NANS PE=1 SV=2	0.001	5.72	3	1	1	1	359	40.3	6.74	2.44	1	other metabolic processes	cytosol;other cell component	other molecular function	Pf03102	54187	NANS	B2RE98; hsa:54187; Q8WUV9; Q9BWS6; Q9NR45; Q9NVD4	Sialic acid metabolism	ENSG00000095380		1	0	0.947	7.42	7.327	7.429	7.737	0.909	0.990853	0.533843	0.797786	0.655982	0.853485	0.550325	33.06	62.75	33.93	47.63	31.13	66.24	24.5	23.2	172.6	179.7
FALSE	High	Master Protein	P78417	Glutathione S-transferase omega-1 OS=Homo sapiens OX=9606 GN=GSTO1 PE=1 SV=2	0.001	5.201	4	1	1	1	241	27.5	6.6	2.35	1	other metabolic processes;signal transduction;other biological processes	cytosol;other cell component	other molecular function	Pf13417, Pf14497	9446	GSTO1	D3DRA3; F5H7H0; hsa:9446; P78417; Q5TA03; Q7Z3T2	Glutathione conjugation; Gene and protein expression by JAK-STAT signaling after Interleukin-12 stimulation; Methylation; Vitamin C (ascorbate) metabolism	ENSG00000148834	Myometrial relaxation and contraction pathways; Arsenic metabolism and reactive oxygen species generation; Metapathway biotransformation Phase I and II	7	0	1.458	10.634	11.887	7.365	8.976	1.168	0.978417	0.28976	0.426006	0.655982	0.768776	0.883173	22.57	26.36	44.14	33.27	44.2	47.92	16	23.3	170.3	190.4
FALSE	High	Master Protein	P15559	NAD(P)H dehydrogenase [quinone] 1 OS=Homo sapiens OX=9606 GN=NQO1 PE=1 SV=1	0.001	5.147	7	1	2	1	274	30.8	8.88	2.49	1	cell-cell signaling;other metabolic processes;stress response;other biological processes	cytosol;other cell component	other molecular function	Pf02525	1728	NQO1	B2R5Y9; B4DNM7; B7ZAD1; hsa:1728; P15559; Q86UK1	Regulation of ornithine decarboxylase (ODC); Nuclear events mediated by NFE2L2	ENSG00000181019	Dopamine metabolism; Aryl hydrocarbon receptor pathway; Apoptosis-related network due to altered Notch3 in ovarian cancer; Aryl hydrocarbon receptor pathway; Nuclear receptors meta-pathway; NRF2 pathway; Transcriptional activation by NRF2 in response to phytochemicals; Photodynamic therapy-induced NFE2L2 (NRF2) survival signaling; Interactions between LOXL4 and oxidative stress pathway; Benzene m…	17	0	0.01	3.604	10.562	100	100	3.099	1.9274e-16	0.938544	0.550227	1.06e-16	1.18678e-16	0.203647		37.27	37.27			46.3	26.4		95.1	278.6
FALSE	High	Master Protein	O43776	Asparagine--tRNA ligase, cytoplasmic OS=Homo sapiens OX=9606 GN=NARS1 PE=1 SV=1	0.001	4.739	3	1	2	1	548	62.9	6.25	4.28	1	protein metabolism;RNA metabolism OR transcription;other metabolic processes;developmental processes;other biological processes	cytosol;other cell component	signal transduction activity or receptor binding;nucleic acid binding activity;other molecular function	Pf00152, Pf01336	4677	NARS1	B4DG16; hsa:4677; O43776; Q53GU6	Cytosolic tRNA aminoacylation	ENSG00000134440	Photodynamic therapy-induced unfolded protein response	2	0
FALSE	High	Master Protein	P22234	Multifunctional protein ADE2 OS=Homo sapiens OX=9606 GN=PAICS PE=1 SV=3	0.001	4.687	3	1	2	1	425	47	7.23	5	1	other metabolic processes	cytosol;other cell component	other molecular function	Pf00731, Pf01259	10606	PAICS	E9PDH9; hsa:10606; P22234; Q68CQ5	Purine ribonucleoside monophosphate biosynthesis	ENSG00000128050	Metabolic reprogramming in colon cancer	2	0	1.024	4.67	10.46	4.597	10.039	2.24	0.990853	0.824844	0.564877	0.901444	0.714268	0.734567	61.19	69.61	53.05	48.96	41.67	47.48	23.8	24.4	100.9	250.9
FALSE	High	Master Protein	O95747	Serine/threonine-protein kinase OSR1 OS=Homo sapiens OX=9606 GN=OXSR1 PE=1 SV=1	0.004	3.247	2	1	1	1	527	58	6.43	2.27	1	protein metabolism;other metabolic processes;stress response;signal transduction;other biological processes	cytosol;other cell component	kinase activity;other molecular function	Pf00069, Pf12202	9943	OXSR1	hsa:9943; O95747; Q3LR53; Q7Z501; Q9UPQ1		ENSG00000172939		0	0		100	100	100	100	1.402		9.29412e-17	1.04779e-16	1.06e-16	1.18678e-16	0.982289						75.64			169.4	230.6
FALSE	High	Master Protein	P51570	Galactokinase OS=Homo sapiens OX=9606 GN=GALK1 PE=1 SV=1	0.01	2.774	3	1	1	1	392	42.2	6.46	1.7	1	other metabolic processes	cytosol;other cell component	kinase activity;other molecular function	Pf00288, Pf08544, Pf10509	2584	GALK1	B2RC07; B4E1G6; P51570	Galactose catabolism; Defective GALK1 causes GALCT2	ENSG00000108479	Disorders of galactose metabolism	3	0	1.35	6.934	10.112	5.136	7.815	1.547	0.990853	0.596547	0.520645	0.80436	0.842142	0.989318	50.49	57.36	75.7	60.75	83.75	70.01	18.2	25.7	155	201.1
FALSE	Medium	Master Protein	P13807	Glycogen [starch] synthase, muscle OS=Homo sapiens OX=9606 GN=GYS1 PE=1 SV=2	0.021	2.071	3	1	1	1	737	83.7	6.18	3.05	1	other metabolic processes;developmental processes	cytosol;other cell component	other molecular function	Pf05693	2997	GYS1	hsa:2997; P13807; Q9BTT9	Glycogen synthesis; Myoclonic epilepsy of Lafora; Glycogen storage disease type XV (GYG1); Glycogen storage disease type 0 (muscle GYS1)	ENSG00000104812	AMP-activated protein kinase signaling; Angiopoietin-like protein 8 regulatory pathway; Focal adhesion: PI3K-Akt-mTOR-signaling pathway; PI3K-Akt signaling pathway; Insulin signaling; Glycogen synthesis and degradation; Disorders of galactose metabolism ; 2q37 copy number variation syndrome	12	0
FALSE	High	Master Protein	P51659	Peroxisomal multifunctional enzyme type 2 OS=Homo sapiens OX=9606 GN=HSD17B4 PE=1 SV=3	0	72.537	37	14	32	14	736	79.6	8.84	72.66	14	other metabolic processes;developmental processes	cytosol;other cytoplasmic organelle	other molecular function	Pf00106, Pf01575, Pf02036	3295	HSD17B4	B4DNV1; B4DVS5; E9PB82; F5HE57; hsa:3295; P51659	TYSND1 cleaves peroxisomal proteins; Synthesis of bile acids and bile salts via 7alpha-hydroxycholesterol; alpha-linolenic acid (ALA) metabolism; Beta-oxidation of pristanoyl-CoA; Beta-oxidation of very long chain fatty acids	ENSG00000133835	Steroid biosynthesis; Disorders of bile acid synthesis and biliary transport	8	0	1.321	8.18	12.748	5.588	7.605	1.479	0.990853	0.562841	0.342027	0.66497	0.685003	0.982289	66.45	73.79	72.14	80.45	64.51	44.21	16.9	31	148.6	203.5
FALSE	Medium	Master Protein	Q9UBQ7	Glyoxylate reductase/hydroxypyruvate reductase OS=Homo sapiens OX=9606 GN=GRHPR PE=1 SV=1	0.017	2.358	7	1	1	1	328	35.6	7.39	2.28	1	other metabolic processes	cytosol;other cytoplasmic organelle;other cell component	other molecular function	Pf00389, Pf02826	9380	GRHPR	hsa:9380; Q5T945; Q9H3E9; Q9H636; Q9UBQ7; Q9UKX1	Glyoxylate metabolism and glycine degradation	ENSG00000137106		1	0
FALSE	High	Master Protein	Q9UNX3	60S ribosomal protein L26-like 1 OS=Homo sapiens OX=9606 GN=RPL26L1 PE=1 SV=1	0	30.213	39	8	63	1	145	17.2	10.55	122.56	8	protein metabolism;other metabolic processes;other biological processes	cytosol;translational apparatus	nucleic acid binding activity;other molecular function	Pf00467, Pf16906	51121	RPL26L1	B3KY82; D3DQM0; hsa:51121; Q9UNX3	Regulation of expression of SLITs and ROBOs; Major pathway of rRNA processing in the nucleolus and cytosol; L13a-mediated translational silencing of Ceruloplasmin expression; Formation of a pool of free 40S subunits; GTP hydrolysis and joining of the 60S ribosomal subunit; Nonsense Mediated Decay (NMD) enhanced by the Exon Junction Complex (EJC); SRP-dependent cotranslational protein targeting to…	ENSG00000037241		13	0	1.556	0.947	0.34	0.583	0.274	0.372	0.990853	0.981271	0.377757	0.934326	0.33262	0.00396291	42.83	61.06	64.86	58.68	50.68	73.6	101.6	160	91.6	46.8
FALSE	High	Master Protein	O43432	Eukaryotic translation initiation factor 4 gamma 3 OS=Homo sapiens OX=9606 GN=EIF4G3 PE=1 SV=2	0	9.36	2	2	5	1	1585	176.5	5.38	10.56	2	protein metabolism;other metabolic processes;other biological processes	cytosol;translational apparatus	nucleic acid binding activity	Pf02020, Pf02847, Pf02854	8672	EIF4G3	B9EGQ7; hsa:8672; O43432; Q15597; Q504Z1; Q5SWC3; Q8NEN1	ISG15 antiviral mechanism	ENSG00000075151	Translation factors; Translation inhibitors in chronically activated PDGFRA cells	3	0	0.456	1.749	10.795	4.76	24.644	5.146	0.361431	0.994998	0.414325	0.843405	0.109144	0.00326832	76.33	76.22	86.64	26.93	13.42	25.36	27.9	12.2	58.6	301.3
FALSE	High	Master Protein	P78344	Eukaryotic translation initiation factor 4 gamma 2 OS=Homo sapiens OX=9606 GN=EIF4G2 PE=1 SV=1	0.009	2.963	2	1	2	1	907	102.3	7.14	1.71	1	protein metabolism;other metabolic processes;other biological processes	cytosol;translational apparatus	nucleic acid binding activity	Pf02020, Pf02847, Pf02854	1982	EIF4G2	hsa:1982; O60877; P78344; P78404; Q0VH00; Q0VH01; Q2NKW9; Q49A79; Q53EU1; Q58EZ2; Q8NI71; Q96C16	ISG15 antiviral mechanism	ENSG00000110321	VEGFA-VEGFR2 signaling pathway; Exercise-induced circadian regulation; Acute viral myocarditis	4	0	1.994	1.444	1.802	0.673	0.91	1.445	0.803516	0.981271	0.92885	0.804609	0.811465	0.982289	20.05	46.62	16.26	53.08	37.49	54.5	64.1	127.8	92.6	115.5
FALSE	High	Master Protein	P62280	40S ribosomal protein S11 OS=Homo sapiens OX=9606 GN=RPS11 PE=1 SV=3	0	58.086	59	10	157	10	158	18.4	10.3	240.61	10	protein metabolism;other metabolic processes	cytosol;translational apparatus;nucleus	nucleic acid binding activity;other molecular function	Pf00366, Pf16205	6205	RPS11	B2R4F5; hsa:6205; P04643; P62280; Q498Y6; Q6IRY0	Regulation of expression of SLITs and ROBOs; SARS-CoV-2 modulates host translation machinery; L13a-mediated translational silencing of Ceruloplasmin expression; Translation initiation complex formation; Formation of a pool of free 40S subunits; Formation of the ternary complex, and subsequently, the 43S complex; Ribosomal scanning and start codon recognition; GTP hydrolysis and joining of the 60S…	ENSG00000142534	VEGFA-VEGFR2 signaling pathway; IL-18 signaling pathway; Cytoplasmic ribosomal proteins	20	0	1.108	1.298	1.617	1.095	1.347	1.194	0.990853	0.986089	0.971366	0.996613	0.939463	0.954238	40.51	61.2	57.65	51.24	43.73	51.9	79.5	102.6	108.6	109.3
FALSE	High	Master Protein	P62750	60S ribosomal protein L23a OS=Homo sapiens OX=9606 GN=RPL23A PE=1 SV=1	0	37.812	44	8	86	8	156	17.7	10.45	122.7	8	cell organization and biogenesis;protein metabolism;other metabolic processes	cytosol;translational apparatus;nucleus	nucleic acid binding activity;other molecular function	Pf00276, Pf03939	6147	RPL23A	B2R5B2; hsa:6147; P29316; P39024; P62750; Q92774	Regulation of expression of SLITs and ROBOs; Major pathway of rRNA processing in the nucleolus and cytosol; L13a-mediated translational silencing of Ceruloplasmin expression; Formation of a pool of free 40S subunits; GTP hydrolysis and joining of the 60S ribosomal subunit; Nonsense Mediated Decay (NMD) enhanced by the Exon Junction Complex (EJC); SRP-dependent cotranslational protein targeting to…	ENSG00000198242	Cytoplasmic ribosomal proteins	14	0	1.027	0.823	1.211	0.721	1.015	1.569	0.990853	0.961625	0.92885	0.949131	0.918316	0.954238	46.03	54.12	64.36	41.71	51.74	63.99	91.6	113.6	72.8	122
FALSE	High	Master Protein	Q71UM5	40S ribosomal protein S27-like OS=Homo sapiens OX=9606 GN=RPS27L PE=1 SV=3	0	30.777	40	4	90	2	84	9.5	9.45	125.47	4	cell cycle OR cell proliferation;cell organization and biogenesis;protein metabolism;other metabolic processes;stress response;signal transduction;other biological processes	cytosol;translational apparatus;nucleus	enzyme regulator activity;nucleic acid binding activity;other molecular function	Pf01667	51065	RPS27L	hsa:51065; Q71UM5; Q9BTJ1	Regulation of expression of SLITs and ROBOs; SARS-CoV-2 modulates host translation machinery; L13a-mediated translational silencing of Ceruloplasmin expression; Translation initiation complex formation; Formation of a pool of free 40S subunits; Formation of the ternary complex, and subsequently, the 43S complex; Ribosomal scanning and start codon recognition; GTP hydrolysis and joining of the 60S…	ENSG00000185088		17	0	0.486	1.952	3.666	3.393	4.426	1.647	0.352213	0.986769	0.92885	0.874046	0.918316	0.937176	59.97	56.83	97.17	68.47	53.66	69.42	67.1	36.2	132.2	164.6
FALSE	High	Master Protein	Q6DKI1	60S ribosomal protein L7-like 1 OS=Homo sapiens OX=9606 GN=RPL7L1 PE=1 SV=2	0.006	3.132	7	1	6	1	255	29.7	10.52	0	1	RNA metabolism OR transcription;other metabolic processes;developmental processes	cytosol;translational apparatus;nucleus	other molecular function	Pf00327, Pf08079	285855	RPL7L1	A8K7D4; B7Z652; hsa:285855; Q5TFZ5; Q6DKI1; Q6PEK3		ENSG00000146223		0	0	0.996	0.316	0.566	0.306	0.47	1.494	0.990853	0.253666	0.218137	0.490501	0.383111	0.982289	46.42	45.27	81.77	42.38	83.53	68.23	143.8	143.2	42.3	70.7
FALSE	High	Master Protein	P62263	40S ribosomal protein S14 OS=Homo sapiens OX=9606 GN=RPS14 PE=1 SV=3	0	134.785	68	11	190	11	151	16.3	10.05	435.33	11	cell organization and biogenesis;protein metabolism;RNA metabolism OR transcription;other metabolic processes;developmental processes;other biological processes	cytosol;translational apparatus;nucleus;other cell component	nucleic acid binding activity;other molecular function	Pf00411	6208	RPS14	B2R5G5; D3DQG5; hsa:6208; P06366; P62263; Q5BJI0	Regulation of expression of SLITs and ROBOs; Major pathway of rRNA processing in the nucleolus and cytosol; rRNA modification in the nucleus and cytosol; L13a-mediated translational silencing of Ceruloplasmin expression; Formation of a pool of free 40S subunits; GTP hydrolysis and joining of the 60S ribosomal subunit; Nonsense Mediated Decay (NMD) enhanced by the Exon Junction Complex (EJC); SRP-…	ENSG00000164587	Cytoplasmic ribosomal proteins	19	0	1.027	1.094	1.355	1.015	1.398	1.182	0.990853	0.981271	0.940902	0.988456	0.945369	0.947389	79.11	77.62	80.4	70.31	80.72	61.3	102.1	95.7	96.2	106.1
FALSE	High	Master Protein	P62701	40S ribosomal protein S4, X isoform OS=Homo sapiens OX=9606 GN=RPS4X PE=1 SV=2	0	131.582	60	18	286	12	263	29.6	10.15	551.01	18	protein metabolism;other metabolic processes;other biological processes	cytosol;translational apparatus;nucleus;other cell component	nucleic acid binding activity;other molecular function	Pf00467, Pf00900, Pf01479, Pf08071, Pf16121	6191	RPS4X	hsa:6191; P12631; P12750; P27576; P55831; P62701; Q14727; Q6IPY4	Regulation of expression of SLITs and ROBOs; Major pathway of rRNA processing in the nucleolus and cytosol; L13a-mediated translational silencing of Ceruloplasmin expression; Formation of a pool of free 40S subunits; GTP hydrolysis and joining of the 60S ribosomal subunit; Nonsense Mediated Decay (NMD) enhanced by the Exon Junction Complex (EJC); SRP-dependent cotranslational protein targeting to…	ENSG00000198034	Cytoplasmic ribosomal proteins	18	5	1.009	1.454	2.161	1.442	2.265	1.603	0.990853	0.992601	0.976663	0.999559	0.960763	0.937176	54.03	63.79	69.67	54.07	63.97	60.46	69.8	65.8	108.1	156.3
FALSE	High	Master Protein	P46782	40S ribosomal protein S5 OS=Homo sapiens OX=9606 GN=RPS5 PE=1 SV=4	0	97.053	58	12	144	12	204	22.9	9.72	457.69	12	cell organization and biogenesis;protein metabolism;other metabolic processes;other biological processes	cytosol;translational apparatus;nucleus;other cell component	nucleic acid binding activity;other molecular function	Pf00177	6193	RPS5	B2R4T2; hsa:6193; P46782; Q96BN0	Regulation of expression of SLITs and ROBOs; Major pathway of rRNA processing in the nucleolus and cytosol; L13a-mediated translational silencing of Ceruloplasmin expression; Formation of a pool of free 40S subunits; GTP hydrolysis and joining of the 60S ribosomal subunit; Nonsense Mediated Decay (NMD) enhanced by the Exon Junction Complex (EJC); SRP-dependent cotranslational protein targeting to…	ENSG00000083845	Cytoplasmic ribosomal proteins	18	0	1.057	1.524	2.303	1.466	2.045	1.319	0.990853	0.999237	0.971366	0.999559	0.985652	0.984349	58.85	70.66	56.49	66.44	53.62	49.1	93.2	77.9	96	132.9
FALSE	High	Master Protein	P39023	60S ribosomal protein L3 OS=Homo sapiens OX=9606 GN=RPL3 PE=1 SV=2	0	91.406	46	18	160	18	403	46.1	10.18	227.25	18	protein metabolism;other metabolic processes;other biological processes	cytosol;translational apparatus;nucleus;other cell component	nucleic acid binding activity;other molecular function	Pf00297	6122	RPL3	B2RDV9; hsa:6122; P39023; Q15548; Q5I0G0	Regulation of expression of SLITs and ROBOs; L13a-mediated translational silencing of Ceruloplasmin expression; Formation of a pool of free 40S subunits; GTP hydrolysis and joining of the 60S ribosomal subunit; SRP-dependent cotranslational protein targeting to membrane; Major pathway of rRNA processing in the nucleolus and cytosol; Nonsense Mediated Decay (NMD) enhanced by the Exon Junction Comp…	ENSG00000100316	Cytoplasmic ribosomal proteins	14	0	1.6	1.649	1.782	1.192	1.248	1.078	0.98481	0.999237	0.97257	0.999559	0.919507	0.900723	61.05	74.7	84.14	70.18	76.45	64.66	76.5	113.4	103	107.1
FALSE	High	Master Protein	P15880	40S ribosomal protein S2 OS=Homo sapiens OX=9606 GN=RPS2 PE=1 SV=2	0	71.378	45	12	129	12	293	31.3	10.24	178.43	12	protein metabolism;other metabolic processes;other biological processes	cytosol;translational apparatus;nucleus;other cell component	nucleic acid binding activity;other molecular function	Pf00333, Pf03719	6187	RPS2	B2R5G0; D3DU82; hsa:6187; P15880; Q3MIB1	Regulation of expression of SLITs and ROBOs; Major pathway of rRNA processing in the nucleolus and cytosol; rRNA modification in the nucleus and cytosol; RMTs methylate histone arginines; L13a-mediated translational silencing of Ceruloplasmin expression; Formation of a pool of free 40S subunits; GTP hydrolysis and joining of the 60S ribosomal subunit; Nonsense Mediated Decay (NMD) enhanced by the…	ENSG00000140988	Cytoplasmic ribosomal proteins	21	0	1.142	1.131	1.645	0.998	1.586	1.584	0.990853	0.981271	0.971366	0.987187	0.966552	0.947389	52.05	66.49	53.89	49.85	54.19	50.48	99	98.1	84.2	118.6
FALSE	High	Master Protein	P62829	60S ribosomal protein L23 OS=Homo sapiens OX=9606 GN=RPL23 PE=1 SV=1	0	68.616	51	10	138	10	140	14.9	10.51	286.39	10	cell cycle OR cell proliferation;cell organization and biogenesis;protein metabolism;other metabolic processes;transport;other biological processes	cytosol;translational apparatus;nucleus;other cell component	enzyme regulator activity;nucleic acid binding activity;other molecular function	Pf00238	9349	RPL23	hsa:9349; P23131; P24048; P62829; Q29246; Q3SWV7; Q6P5S1	Regulation of expression of SLITs and ROBOs; L13a-mediated translational silencing of Ceruloplasmin expression; Formation of a pool of free 40S subunits; GTP hydrolysis and joining of the 60S ribosomal subunit; SRP-dependent cotranslational protein targeting to membrane; Major pathway of rRNA processing in the nucleolus and cytosol; Nonsense Mediated Decay (NMD) enhanced by the Exon Junction Comp…	ENSG00000125691	Cytoplasmic ribosomal proteins	14	0	1.296	1.371	1.744	1.101	1.442	1.254	0.990853	0.988659	0.971366	0.997247	0.949218	0.982289	57.11	61.63	58.93	50.8	50.11	38.84	86.5	96.5	97.7	119.2
FALSE	High	Master Protein	P62277	40S ribosomal protein S13 OS=Homo sapiens OX=9606 GN=RPS13 PE=1 SV=2	0	65.177	46	9	142	9	151	17.2	10.54	281	9	protein metabolism;other metabolic processes;other biological processes	cytosol;translational apparatus;nucleus;other cell component	nucleic acid binding activity;other molecular function	Pf00312, Pf08069	6207	RPS13	B2R549; hsa:6207; P19116; P62277; Q02546; Q29200; Q498Y0	Regulation of expression of SLITs and ROBOs; SARS-CoV-2 modulates host translation machinery; L13a-mediated translational silencing of Ceruloplasmin expression; Translation initiation complex formation; Formation of a pool of free 40S subunits; Formation of the ternary complex, and subsequently, the 43S complex; Ribosomal scanning and start codon recognition; GTP hydrolysis and joining of the 60S…	ENSG00000110700	Cytoplasmic ribosomal proteins	18	0	0.883	1.169	1.673	1.308	2.034	1.509	0.990853	0.981271	0.971366	0.999559	0.986315	0.98067	47.02	64.53	65.63	62.55	57.03	54.15	84.2	69.8	97.1	149
FALSE	High	Master Protein	P30050	60S ribosomal protein L12 OS=Homo sapiens OX=9606 GN=RPL12 PE=1 SV=1	0	63.711	59	7	132	7	165	17.8	9.42	319.1	7	protein metabolism;other metabolic processes	cytosol;translational apparatus;nucleus;other cell component	nucleic acid binding activity;other molecular function	Pf00298, Pf03946	6136	RPL12	hsa:6136; P30050; Q5VVV2; Q6PB27	Regulation of expression of SLITs and ROBOs; L13a-mediated translational silencing of Ceruloplasmin expression; Formation of a pool of free 40S subunits; GTP hydrolysis and joining of the 60S ribosomal subunit; SRP-dependent cotranslational protein targeting to membrane; Major pathway of rRNA processing in the nucleolus and cytosol; Nonsense Mediated Decay (NMD) enhanced by the Exon Junction Comp…	ENSG00000197958	Cytoplasmic ribosomal proteins	14	0	1.498	2.016	2.53	1.459	1.864	1.341	0.990853	0.986089	0.971366	0.999559	0.999963	0.989318	71.37	87.7	87.78	51.35	55.17	54.5	47	79.4	112.8	160.8
FALSE	High	Master Protein	P62888	60S ribosomal protein L30 OS=Homo sapiens OX=9606 GN=RPL30 PE=1 SV=2	0	59.43	51	4	86	4	115	12.8	9.63	225.93	4	protein metabolism;other metabolic processes;stress response;other biological processes	cytosol;translational apparatus;nucleus;other cell component	other molecular function	Pf01248	6156	RPL30	B2R591; hsa:6156; P04645; P62888; Q502Z6	Regulation of expression of SLITs and ROBOs; L13a-mediated translational silencing of Ceruloplasmin expression; Formation of a pool of free 40S subunits; GTP hydrolysis and joining of the 60S ribosomal subunit; SRP-dependent cotranslational protein targeting to membrane; Major pathway of rRNA processing in the nucleolus and cytosol; Nonsense Mediated Decay (NMD) enhanced by the Exon Junction Comp…	ENSG00000156482	Cytoplasmic ribosomal proteins	14	0	1.322	1.045	1.426	0.848	0.975	1.184	0.990853	0.981271	0.957951	0.980073	0.918316	0.947389	35.95	79.45	84.02	77.74	85.01	81.13	93.7	118.2	97	91
FALSE	High	Master Protein	P62841	40S ribosomal protein S15 OS=Homo sapiens OX=9606 GN=RPS15 PE=1 SV=2	0	59.138	70	6	69	6	145	17	10.39	75.71	6	cell organization and biogenesis;protein metabolism;RNA metabolism OR transcription;other metabolic processes;transport;other biological processes	cytosol;translational apparatus;nucleus;other cell component	enzyme regulator activity;nucleic acid binding activity;other molecular function	Pf00203	6209	RPS15	A5D8V9; hsa:6209; P11174; P62841; Q3KRA1; Q9UDC2	Regulation of expression of SLITs and ROBOs; SARS-CoV-2 modulates host translation machinery; L13a-mediated translational silencing of Ceruloplasmin expression; Translation initiation complex formation; Formation of a pool of free 40S subunits; Formation of the ternary complex, and subsequently, the 43S complex; Ribosomal scanning and start codon recognition; GTP hydrolysis and joining of the 60S…	ENSG00000115268	Cytoplasmic ribosomal proteins	18	0	0.792	0.807	1.481	0.899	1.668	2.065	0.918081	0.956838	0.971297	0.980073	0.975777	0.712819	80.2	82.67	99.68	83.07	101.36	77.38	190.6	98.7	32.9	77.9
FALSE	High	Master Protein	P46783	40S ribosomal protein S10 OS=Homo sapiens OX=9606 GN=RPS10 PE=1 SV=1	0	58.74	41	8	139	8	165	18.9	10.15	302.7	8	protein metabolism;other metabolic processes	cytosol;translational apparatus;nucleus;other cell component	other molecular function	Pf03501	6204	RPS10	B2R4E3; hsa:6204; P46783; Q5TZC0	Regulation of expression of SLITs and ROBOs; SARS-CoV-2 modulates host translation machinery; L13a-mediated translational silencing of Ceruloplasmin expression; Translation initiation complex formation; Formation of a pool of free 40S subunits; Formation of the ternary complex, and subsequently, the 43S complex; Ribosomal scanning and start codon recognition; GTP hydrolysis and joining of the 60S…	ENSG00000124614	Cytoplasmic ribosomal proteins	18	0	1.223	1.879	2.651	1.849	2.486	1.528	0.990853	0.990962	0.971366	0.980073	0.945369	0.970916	63.93	80.85	68.68	74.57	87.93	63.38	51.8	50.4	120.9	176.9
FALSE	High	Master Protein	P22090	40S ribosomal protein S4, Y isoform 1 OS=Homo sapiens OX=9606 GN=RPS4Y1 PE=1 SV=2	0	52.863	27	7	76	1	263	29.4	10.24	143.78	7	protein metabolism;other metabolic processes	cytosol;translational apparatus;nucleus;other cell component	nucleic acid binding activity;other molecular function	Pf00467, Pf00900, Pf08071, Pf16121	6192	RPS4Y1	A8K9V4; hsa:6192; P22090	Regulation of expression of SLITs and ROBOs; SARS-CoV-2 modulates host translation machinery; L13a-mediated translational silencing of Ceruloplasmin expression; Translation initiation complex formation; Formation of a pool of free 40S subunits; Formation of the ternary complex, and subsequently, the 43S complex; Ribosomal scanning and start codon recognition; GTP hydrolysis and joining of the 60S…	ENSG00000129824	Cytoplasmic ribosomal proteins	18	0		100		100		0.01		9.29412e-17		1.06e-16		1.48936e-16									400
FALSE	High	Master Protein	P62269	40S ribosomal protein S18 OS=Homo sapiens OX=9606 GN=RPS18 PE=1 SV=3	0	52.43	53	11	107	11	152	17.7	10.99	215.12	11	protein metabolism;other metabolic processes	cytosol;translational apparatus;nucleus;other cell component	nucleic acid binding activity;other molecular function	Pf00416	6222	RPS18	hsa:6222; P25232; P62269; Q5SUJ3; Q6IPF8	Regulation of expression of SLITs and ROBOs; SARS-CoV-2 modulates host translation machinery; L13a-mediated translational silencing of Ceruloplasmin expression; Translation initiation complex formation; Formation of a pool of free 40S subunits; Formation of the ternary complex, and subsequently, the 43S complex; Ribosomal scanning and start codon recognition; GTP hydrolysis and joining of the 60S…	ENSG00000096150; ENSG00000223367; ENSG00000226225; ENSG00000231500; ENSG00000235650	Cytoplasmic ribosomal proteins	18	0	1.285	1.249	1.773	0.96	1.303	1.471	0.990853	0.981271	0.971366	0.981434	0.927372	0.982289	44.88	55.86	55.15	49.28	52.19	44.77	64.3	96.6	99.8	139.3
FALSE	High	Master Protein	P62249	40S ribosomal protein S16 OS=Homo sapiens OX=9606 GN=RPS16 PE=1 SV=2	0	51.682	56	10	164	10	146	16.4	10.21	328.03	10	protein metabolism;RNA metabolism OR transcription;other metabolic processes;other biological processes	cytosol;translational apparatus;nucleus;other cell component	nucleic acid binding activity;other molecular function	Pf00380	6217	RPS16	B2RDD5; hsa:6217; P17008; P62249	Regulation of expression of SLITs and ROBOs; Major pathway of rRNA processing in the nucleolus and cytosol; L13a-mediated translational silencing of Ceruloplasmin expression; Formation of a pool of free 40S subunits; GTP hydrolysis and joining of the 60S ribosomal subunit; Nonsense Mediated Decay (NMD) enhanced by the Exon Junction Complex (EJC); SRP-dependent cotranslational protein targeting to…	ENSG00000105193	Cytoplasmic ribosomal proteins	18	0	1.1	1.166	1.551	1.151	1.538	1.25	0.990853	0.981271	0.971366	0.999559	0.960763	0.982289	51.17	60.46	67.53	72.75	60.54	58.24	77.2	76.6	107.3	138.9
FALSE	High	Master Protein	P46781	40S ribosomal protein S9 OS=Homo sapiens OX=9606 GN=RPS9 PE=1 SV=3	0	51.42	41	12	137	12	194	22.6	10.65	193.55	12	protein metabolism;other metabolic processes;other biological processes	cytosol;translational apparatus;nucleus;other cell component	nucleic acid binding activity;other molecular function	Pf00163, Pf01479	6203	RPS9	A9C4C1; hsa:6203; P46781; Q4QRK7; Q9BVZ0	Regulation of expression of SLITs and ROBOs; Major pathway of rRNA processing in the nucleolus and cytosol; rRNA modification in the nucleus and cytosol; L13a-mediated translational silencing of Ceruloplasmin expression; Formation of a pool of free 40S subunits; GTP hydrolysis and joining of the 60S ribosomal subunit; Nonsense Mediated Decay (NMD) enhanced by the Exon Junction Complex (EJC); SRP-…	ENSG00000170889; ENSG00000274005; ENSG00000274626; ENSG00000274646; ENSG00000274950; ENSG00000275323; ENSG00000277079; ENSG00000277359; ENSG00000278081; ENSG00000278270	Cytoplasmic ribosomal proteins	19	0	1.236	1.768	2.954	1.442	2.291	1.586	0.990853	0.999237	0.940902	0.999559	0.960763	0.947389	38.91	68.65	62.25	61.92	56.83	50.07	54.1	73.4	97.5	175
FALSE	High	Master Protein	P60866	40S ribosomal protein S20 OS=Homo sapiens OX=9606 GN=RPS20 PE=1 SV=1	0	51.104	39	6	94	6	119	13.4	9.94	159.38	6	protein metabolism;other metabolic processes;other biological processes	cytosol;translational apparatus;nucleus;other cell component	enzyme regulator activity;other molecular function	Pf00338	6224	RPS20	B2R4F4; B4DW28; hsa:6224; P17075; P60866; Q5M8S9	Regulation of expression of SLITs and ROBOs; SARS-CoV-2 modulates host translation machinery; L13a-mediated translational silencing of Ceruloplasmin expression; Translation initiation complex formation; Formation of a pool of free 40S subunits; Formation of the ternary complex, and subsequently, the 43S complex; Ribosomal scanning and start codon recognition; GTP hydrolysis and joining of the 60S…	ENSG00000008988	Cytoplasmic ribosomal proteins	18	0	0.843	2.072	2.594	2.291	2.861	1.271	0.96679	0.984931	0.971366	0.950693	0.918316	0.982289	48.58	67.13	73.77	59.68	76.01	65.8	52.8	50.1	128.1	169
FALSE	High	Master Protein	P39019	40S ribosomal protein S19 OS=Homo sapiens OX=9606 GN=RPS19 PE=1 SV=2	0	49.288	49	11	157	11	145	16.1	10.32	274.42	11	cell organization and biogenesis;protein metabolism;RNA metabolism OR transcription;other metabolic processes;stress response;developmental processes;other biological processes	cytosol;translational apparatus;nucleus;other cell component	other molecular function	Pf01090	6223	RPS19	hsa:6223; P39019	Regulation of expression of SLITs and ROBOs; SARS-CoV-2 modulates host translation machinery; L13a-mediated translational silencing of Ceruloplasmin expression; Translation initiation complex formation; Formation of a pool of free 40S subunits; Formation of the ternary complex, and subsequently, the 43S complex; Ribosomal scanning and start codon recognition; GTP hydrolysis and joining of the 60S…	ENSG00000105372	Complement system; Cytoplasmic ribosomal proteins	19	0	0.965	2.237	2.638	2.556	3.312	1.313	0.990853	0.981271	0.971366	0.940941	0.918316	0.982289	60.45	64.06	76.45	61.88	73.19	57.08	55.3	52	132.5	160.1
FALSE	High	Master Protein	P62244	40S ribosomal protein S15a OS=Homo sapiens OX=9606 GN=RPS15A PE=1 SV=2	0	47.982	55	7	108	7	130	14.8	10.13	215.76	7	protein metabolism;other metabolic processes;other biological processes	cytosol;translational apparatus;nucleus;other cell component	other molecular function	Pf00410	6210	RPS15A	hsa:6210; P39027; P39031; P62244; Q3MHD9; Q8C023; Q9BV24	Regulation of expression of SLITs and ROBOs; Major pathway of rRNA processing in the nucleolus and cytosol; L13a-mediated translational silencing of Ceruloplasmin expression; Formation of a pool of free 40S subunits; GTP hydrolysis and joining of the 60S ribosomal subunit; Nonsense Mediated Decay (NMD) enhanced by the Exon Junction Complex (EJC); SRP-dependent cotranslational protein targeting to…	ENSG00000134419	Cytoplasmic ribosomal proteins	18	0	1.158	1.923	2.429	1.604	2.121	1.228	0.990853	0.987209	0.971366	0.989968	0.972494	0.971733	57.14	76.09	58.72	54.92	53.6	47.71	64.2	63.8	117	154.9
FALSE	High	Master Protein	P08708	40S ribosomal protein S17 OS=Homo sapiens OX=9606 GN=RPS17 PE=1 SV=2	0	46.528	57	7	107	7	135	15.5	9.85	101.13	7	protein metabolism;RNA metabolism OR transcription;other metabolic processes;other biological processes	cytosol;translational apparatus;nucleus;other cell component	other molecular function	Pf00833	6218	RPS17	B2R4U4; hsa:6218; P08708; P0CW22	Regulation of expression of SLITs and ROBOs; Major pathway of rRNA processing in the nucleolus and cytosol; L13a-mediated translational silencing of Ceruloplasmin expression; Formation of a pool of free 40S subunits; GTP hydrolysis and joining of the 60S ribosomal subunit; Nonsense Mediated Decay (NMD) enhanced by the Exon Junction Complex (EJC); SRP-dependent cotranslational protein targeting to…	ENSG00000182774; ENSG00000278229	Cytoplasmic ribosomal proteins	18	0	1.112	0.982	1.308	1.02	1.212	1.289	0.990853	0.981271	0.92885	0.988456	0.918316	0.982289	55.65	62.32	70.04	58.07	68.84	62.92	93.5	101.7	78.5	126.3
FALSE	High	Master Protein	P42677	40S ribosomal protein S27 OS=Homo sapiens OX=9606 GN=RPS27 PE=1 SV=3	0	40.415	40	4	86	2	84	9.5	9.45	126.29	4	cell organization and biogenesis;protein metabolism;RNA metabolism OR transcription;other metabolic processes	cytosol;translational apparatus;nucleus;other cell component	nucleic acid binding activity;other molecular function	Pf01667	6232	RPS27	hsa:6232; P42677; Q5T4L6	Separation of Sister Chromatids; Resolution of Sister Chromatid Cohesion; RHO GTPases Activate Formins; EML4 and NUDC in mitotic spindle formation; Regulation of expression of SLITs and ROBOs; SARS-CoV-2 modulates host translation machinery; Amplification of signal from unattached kinetochores via a MAD2 inhibitory signal; L13a-mediated translational silencing of Ceruloplasmin expression; Transla…	ENSG00000177954	Cytoplasmic ribosomal proteins	24	3	1.032	0.744	0.937	0.758	0.961	1.322	0.990853	0.932302	0.92885	0.969682	0.918316	0.985014	60.45	74.72	81.41	67.74	83.95	60.69	102.5	118.1	83.4	96.1
FALSE	High	Master Protein	P35268	60S ribosomal protein L22 OS=Homo sapiens OX=9606 GN=RPL22 PE=1 SV=2	0	39.064	40	4	65	4	128	14.8	9.19	145.63	4	protein metabolism;other metabolic processes;developmental processes;other biological processes	cytosol;translational apparatus;nucleus;other cell component	other molecular function	Pf01776	6146	RPL22	B2R495; hsa:6146; P35268; Q6IBD1	Regulation of expression of SLITs and ROBOs; L13a-mediated translational silencing of Ceruloplasmin expression; Formation of a pool of free 40S subunits; GTP hydrolysis and joining of the 60S ribosomal subunit; SRP-dependent cotranslational protein targeting to membrane; Major pathway of rRNA processing in the nucleolus and cytosol; Nonsense Mediated Decay (NMD) enhanced by the Exon Junction Comp…	ENSG00000116251	Cytoplasmic ribosomal proteins	14	0	0.765	0.545	1.04	0.641	1.162	1.754	0.885639	0.824844	0.92885	0.940941	0.918316	0.893336	64.24	53.17	82.46	60.96	81.57	88.04	131.2	128.7	65	75.1
FALSE	High	Master Protein	P61254	60S ribosomal protein L26 OS=Homo sapiens OX=9606 GN=RPL26 PE=1 SV=1	0	37.973	45	9	91	2	145	17.2	10.55	178.52	9	cell cycle OR cell proliferation;protein metabolism;RNA metabolism OR transcription;other metabolic processes;stress response;signal transduction;other biological processes	cytosol;translational apparatus;nucleus;other cell component	nucleic acid binding activity;other molecular function	Pf00467, Pf16906	6154	RPL26	B2R4F0; D3DTR8; hsa:6154; P61254; Q02877; Q6IPY2	Regulation of expression of SLITs and ROBOs; Major pathway of rRNA processing in the nucleolus and cytosol; L13a-mediated translational silencing of Ceruloplasmin expression; Formation of a pool of free 40S subunits; GTP hydrolysis and joining of the 60S ribosomal subunit; Nonsense Mediated Decay (NMD) enhanced by the Exon Junction Complex (EJC); SRP-dependent cotranslational protein targeting to…	ENSG00000161970	VEGFA-VEGFR2 signaling pathway; Cytoplasmic ribosomal proteins	15	7	1.243	0.935	1.166	0.786	0.861	1.329	0.990853	0.981271	0.92885	0.969682	0.918316	0.985014	51.13	58.43	55.8	60.7	66.44	64.16	100.5	130.8	75.2	93.5
FALSE	High	Master Protein	Q04637	Eukaryotic translation initiation factor 4 gamma 1 OS=Homo sapiens OX=9606 GN=EIF4G1 PE=1 SV=4	0	37.291	6	7	13	6	1599	175.4	5.33	21.29	7	protein metabolism;other metabolic processes;stress response;developmental processes;other biological processes	cytosol;translational apparatus;nucleus;other cell component	nucleic acid binding activity;other molecular function	Pf02020, Pf02847, Pf02854	1981	EIF4G1	D3DNT2; D3DNT4; D3DNT5; E9PFM1; G5E9S1; hsa:1981; O43177; O95066; Q04637; Q5HYG0; Q6ZN21; Q8N102	AUF1 (hnRNP D0) binds and destabilizes mRNA; Regulation of expression of SLITs and ROBOs; L13a-mediated translational silencing of Ceruloplasmin expression; Translation initiation complex formation; Ribosomal scanning and start codon recognition; GTP hydrolysis and joining of the 60S ribosomal subunit; ISG15 antiviral mechanism; Nonsense Mediated Decay (NMD) enhanced by the Exon Junction Complex …	ENSG00000114867	Translation factors; VEGFA-VEGFR2 signaling pathway; Acute viral myocarditis; Fragile X syndrome; Translation inhibitors in chronically activated PDGFRA cells; Malignant pleural mesothelioma	18	1	1.282	2.77	5.09	2.154	4.127	1.818	0.990853	0.981271	0.896059	0.972911	0.918316	0.859294	54.24	44.45	59.11	34.69	55.48	50.15	34.5	53.7	99.3	212.5
FALSE	High	Master Protein	P84098	60S ribosomal protein L19 OS=Homo sapiens OX=9606 GN=RPL19 PE=1 SV=1	0	36.311	30	6	52	6	196	23.5	11.47	101.94	6	protein metabolism;other metabolic processes	cytosol;translational apparatus;nucleus;other cell component	other molecular function	Pf01280	6143	RPL19	B2R4K2; hsa:6143; P14118; P22908; P84098; Q502Y6; Q7Z6E4	Regulation of expression of SLITs and ROBOs; L13a-mediated translational silencing of Ceruloplasmin expression; Formation of a pool of free 40S subunits; GTP hydrolysis and joining of the 60S ribosomal subunit; SRP-dependent cotranslational protein targeting to membrane; Major pathway of rRNA processing in the nucleolus and cytosol; Nonsense Mediated Decay (NMD) enhanced by the Exon Junction Comp…	ENSG00000108298	Cytoplasmic ribosomal proteins	14	0	1.44	1.261	1.113	0.827	0.725	0.912	0.990853	0.984931	0.92885	0.969682	0.893486	0.713436	44.98	80.42	72.66	46.6	64.43	53.48	71.2	117.3	109.3	102.2
FALSE	High	Master Protein	P62913	60S ribosomal protein L11 OS=Homo sapiens OX=9606 GN=RPL11 PE=1 SV=2	0	34.97	62	8	47	8	178	20.2	9.6	104.26	8	cell organization and biogenesis;protein metabolism;RNA metabolism OR transcription;other metabolic processes;transport;other biological processes	cytosol;translational apparatus;nucleus;other cell component	enzyme regulator activity;nucleic acid binding activity;other molecular function	Pf00281, Pf00673	6135	RPL11	hsa:6135; P25121; P39026; P62913; Q8TDH2; Q9Y674	Regulation of expression of SLITs and ROBOs; L13a-mediated translational silencing of Ceruloplasmin expression; Formation of a pool of free 40S subunits; GTP hydrolysis and joining of the 60S ribosomal subunit; SRP-dependent cotranslational protein targeting to membrane; Major pathway of rRNA processing in the nucleolus and cytosol; Nonsense Mediated Decay (NMD) enhanced by the Exon Junction Comp…	ENSG00000142676	Cytoplasmic ribosomal proteins	14	0	0.935	1.107	1.86	1.205	1.513	1.295	0.990853	0.981271	0.979009	0.999559	0.960763	0.982289	93.91	87.11	88.91	68.34	66.83	53.88	68.7	98.3	110.9	122.1
FALSE	High	Master Protein	P62851	40S ribosomal protein S25 OS=Homo sapiens OX=9606 GN=RPS25 PE=1 SV=1	0	24.706	31	6	96	6	125	13.7	10.11	160.87	6	protein metabolism;RNA metabolism OR transcription;other metabolic processes;other biological processes	cytosol;translational apparatus;nucleus;other cell component	other molecular function	Pf03297	6230	RPS25	B2R4M7; hsa:6230; P25111; P62851	Regulation of expression of SLITs and ROBOs; Major pathway of rRNA processing in the nucleolus and cytosol; L13a-mediated translational silencing of Ceruloplasmin expression; Formation of a pool of free 40S subunits; GTP hydrolysis and joining of the 60S ribosomal subunit; Nonsense Mediated Decay (NMD) enhanced by the Exon Junction Complex (EJC); SRP-dependent cotranslational protein targeting to…	ENSG00000118181; ENSG00000280831	Cytoplasmic ribosomal proteins	18	0	0.848	1.18	1.786	1.472	2.161	1.517	0.972776	0.981271	0.97257	0.999559	0.96727	0.977639	24.15	32.06	39.59	27.37	40.34	45.18	83.1	71	101.5	144.4
FALSE	High	Master Protein	P42766	60S ribosomal protein L35 OS=Homo sapiens OX=9606 GN=RPL35 PE=1 SV=2	0	23.698	26	3	48	3	123	14.5	11.05	74.4	3	protein metabolism;RNA metabolism OR transcription;other metabolic processes	cytosol;translational apparatus;nucleus;other cell component	nucleic acid binding activity;other molecular function	Pf00831	11224	RPL35	A8K4V7; hsa:11224; P42766; Q4VBY5; Q5JTN5; Q6IBC7; Q96QJ7; Q9BYF4	Regulation of expression of SLITs and ROBOs; L13a-mediated translational silencing of Ceruloplasmin expression; Formation of a pool of free 40S subunits; GTP hydrolysis and joining of the 60S ribosomal subunit; SRP-dependent cotranslational protein targeting to membrane; Major pathway of rRNA processing in the nucleolus and cytosol; Nonsense Mediated Decay (NMD) enhanced by the Exon Junction Comp…	ENSG00000136942	Cytoplasmic ribosomal proteins	14	0	1.248	0.785	1.278	0.557	0.905	1.506	0.990853	0.948397	0.92885	0.917231	0.918316	0.98067	48.38	75.32	65.78	54	58.06	63.72	92.7	117	79.9	110.4
FALSE	High	Master Protein	Q8NE71	ATP-binding cassette sub-family F member 1 OS=Homo sapiens OX=9606 GN=ABCF1 PE=1 SV=2	0	15.332	5	2	6	2	845	95.9	6.8	10.17	2	protein metabolism;other metabolic processes;stress response;other biological processes	cytosol;translational apparatus;nucleus;other cell component	translation activity;nucleic acid binding activity;other molecular function	Pf00005, Pf12848	23	ABCF1	A2BF75; hsa:23; O14897; Q69YP6; Q8NE71	ABC-family proteins mediated transport	ENSG00000204574; ENSG00000206490; ENSG00000225989; ENSG00000231129; ENSG00000232169; ENSG00000236149; ENSG00000236342	IL-18 signaling pathway	2	0	1.093	22.656	18.738	18.044	16.961	1.488	0.990853	0.0965364	0.163585	0.0900506	0.192802	0.982289	54.68	36.53	108.55	22.91	110.14	52.21	14.4	15.5	143.4	226.7
FALSE	High	Master Protein	P20290	Transcription factor BTF3 OS=Homo sapiens OX=9606 GN=BTF3 PE=1 SV=1	0.001	6.406	23	2	6	2	206	22.2	9.38	0	2	transport;other biological processes	cytosol;translational apparatus;nucleus;other cell component		Pf01849	689	BTF3	A8K510; hsa:689; P20290; Q13893; Q76M56		ENSG00000145741		0	0	0.372	0.572	0.585	1.62	1.604	0.854	0.117535	0.833021	0.580081	0.999559	0.918316	0.496038	56.58	37.52	54.79	30.56	53.81	24.76	182.1	65.3	43.8	108.8
FALSE	Medium	Master Protein	P19525	Interferon-induced, double-stranded RNA-activated protein kinase OS=Homo sapiens OX=9606 GN=EIF2AK2 PE=1 SV=2	0.011	2.697	2	1	1	1	551	62.1	8.4	0	1	protein metabolism;other metabolic processes;stress response;signal transduction;other biological processes	cytosol;translational apparatus;nucleus;other cell component	enzyme regulator activity;nucleic acid binding activity;kinase activity;other molecular function	Pf00035, Pf00069	5610	EIF2AK2	A8K3P0; D6W584; E9PC80; hsa:5610; P19525; Q52M43; Q7Z6F6; Q9UIR4	ISG15 antiviral mechanism; Inhibition of PKR	ENSG00000055332	Translation factors; Alzheimer's disease and miRNA effects; Ebola virus infection in host; Measles virus infection; Type I interferon induction and signaling during SARS-CoV-2 infection; Host-pathogen interaction of human coronaviruses - interferon induction; Alzheimer's disease; Roles of ceramides in the development of insulin resistance; Type II interferon signaling	11	0	1.31	0.75	1.497	0.635	1.101	1.789	0.990853	0.896439	0.92885	0.869532	0.918316	0.937176	40.12	38.69	40.47	29.86	38.27	46.11	90.6	112.3	66.2	130.9
FALSE	High	Master Protein	P62917	60S ribosomal protein L8 OS=Homo sapiens OX=9606 GN=RPL8 PE=1 SV=2	0	107.418	54	12	133	12	257	28	11.03	254.67	12	protein metabolism;other metabolic processes	cytosol;translational apparatus;other cell component	nucleic acid binding activity;other molecular function	Pf00181, Pf03947	6132	RPL8	A8K094; D3DWN2; hsa:6132; P25120; P62917; Q567Q7; Q969V7; Q9BWQ9	Regulation of expression of SLITs and ROBOs; L13a-mediated translational silencing of Ceruloplasmin expression; Formation of a pool of free 40S subunits; GTP hydrolysis and joining of the 60S ribosomal subunit; SRP-dependent cotranslational protein targeting to membrane; Major pathway of rRNA processing in the nucleolus and cytosol; Nonsense Mediated Decay (NMD) enhanced by the Exon Junction Comp…	ENSG00000161016	Cytoplasmic ribosomal proteins	14	0	1.407	0.883	0.753	0.673	0.603	0.853	0.990853	0.980116	0.825039	0.943385	0.853485	0.612955	44.14	54.88	63.14	62.76	66.7	53.81	102.1	150.7	89.6	57.6
FALSE	High	Master Protein	P18124	60S ribosomal protein L7 OS=Homo sapiens OX=9606 GN=RPL7 PE=1 SV=1	0	105.82	56	17	234	17	248	29.2	10.65	412.2	17	protein metabolism;RNA metabolism OR transcription;other metabolic processes;other biological processes	cytosol;translational apparatus;other cell component	nucleic acid binding activity;other molecular function	Pf00327, Pf08079	6129	RPL7	A8K504; hsa:6129; P18124; Q15289; Q3KQU0; Q5I0X1; Q6IBM9	Regulation of expression of SLITs and ROBOs; Major pathway of rRNA processing in the nucleolus and cytosol; L13a-mediated translational silencing of Ceruloplasmin expression; Formation of a pool of free 40S subunits; GTP hydrolysis and joining of the 60S ribosomal subunit; Nonsense Mediated Decay (NMD) enhanced by the Exon Junction Complex (EJC); SRP-dependent cotranslational protein targeting to…	ENSG00000147604	VEGFA-VEGFR2 signaling pathway; Cytoplasmic ribosomal proteins	15	0	1.495	1.217	1.095	0.875	0.794	0.957	0.990853	0.981271	0.92885	0.980073	0.918316	0.791743	52.88	68.83	74.89	62.35	66.44	54.92	106.5	130	88.9	74.6
FALSE	High	Master Protein	P60842	Eukaryotic initiation factor 4A-I OS=Homo sapiens OX=9606 GN=EIF4A1 PE=1 SV=1	0	85.386	39	12	113	11	406	46.1	5.48	247.71	12	protein metabolism;other metabolic processes	cytosol;translational apparatus;other cell component	nucleic acid binding activity;other molecular function	Pf00270, Pf00271	1973	EIF4A1	B2R6L8; D3DTP9; hsa:1973; J3QLC4; P04765; P60842; Q5U018; Q61516	L13a-mediated translational silencing of Ceruloplasmin expression; Translation initiation complex formation; Ribosomal scanning and start codon recognition; GTP hydrolysis and joining of the 60S ribosomal subunit; ISG15 antiviral mechanism; Deadenylation of mRNA	ENSG00000161960	Translation factors; Fragile X syndrome; Translation inhibitors in chronically activated PDGFRA cells; Interferon type I signaling pathways	11	1	1.247	1.664	3.149	1.39	2.529	1.874	0.990853	0.999237	0.92885	0.999559	0.942343	0.832163	40.57	52.5	44.9	51.03	49.65	57.5	58.7	67.6	88.2	185.5
FALSE	High	Master Protein	P32969	60S ribosomal protein L9 OS=Homo sapiens OX=9606 GN=RPL9 PE=1 SV=1	0	83.336	66	12	184	12	192	21.9	9.95	306.24	12	protein metabolism;other metabolic processes	cytosol;translational apparatus;other cell component	nucleic acid binding activity;other molecular function	Pf00347	6133	RPL9; RPL9P7; RPL9P8; RPL9P9	hsa:6133; P32969	Regulation of expression of SLITs and ROBOs; L13a-mediated translational silencing of Ceruloplasmin expression; Formation of a pool of free 40S subunits; GTP hydrolysis and joining of the 60S ribosomal subunit; SRP-dependent cotranslational protein targeting to membrane; Major pathway of rRNA processing in the nucleolus and cytosol; Nonsense Mediated Decay (NMD) enhanced by the Exon Junction Comp…	ENSG00000163682	Cytoplasmic ribosomal proteins	14	0	0.754	0.877	1.507	1.252	1.918	1.483	0.877959	0.978622	0.971366	0.999559	0.998161	0.982289	44.55	80.07	78.59	69.32	63.75	67.56	97.3	77.5	89	136.2
FALSE	High	Master Protein	P62906	60S ribosomal protein L10a OS=Homo sapiens OX=9606 GN=RPL10A PE=1 SV=2	0	72.727	48	11	138	11	217	24.8	9.94	153.53	11	protein metabolism;RNA metabolism OR transcription;other metabolic processes;other biological processes	cytosol;translational apparatus;other cell component	other molecular function	Pf00687	4736	RPL10A	B2R801; hsa:4736; P52859; P53025; P62906; Q5TZT6; Q8J013	Regulation of expression of SLITs and ROBOs; L13a-mediated translational silencing of Ceruloplasmin expression; Formation of a pool of free 40S subunits; GTP hydrolysis and joining of the 60S ribosomal subunit; SRP-dependent cotranslational protein targeting to membrane; Major pathway of rRNA processing in the nucleolus and cytosol; Nonsense Mediated Decay (NMD) enhanced by the Exon Junction Comp…	ENSG00000198755	VEGFA-VEGFR2 signaling pathway; Cytoplasmic ribosomal proteins	15	0	1.725	1.234	0.942	0.729	0.57	0.844	0.927892	0.981271	0.92885	0.950703	0.822914	0.593551	57.45	71.48	69.3	62.99	59.41	58.38	80.6	135.6	113.5	70.3
FALSE	High	Master Protein	P18621	60S ribosomal protein L17 OS=Homo sapiens OX=9606 GN=RPL17 PE=1 SV=3	0	65.878	49	10	115	10	184	21.4	10.17	131.99	10	protein metabolism;other metabolic processes	cytosol;translational apparatus;other cell component	other molecular function	Pf00237	6139	RPL17	B2R4H3; B4E3C2; B5ME31; hsa:6139; J3QL51; P18621; Q3KQW2; Q6NZ54; Q7M4M5	Regulation of expression of SLITs and ROBOs; L13a-mediated translational silencing of Ceruloplasmin expression; Formation of a pool of free 40S subunits; GTP hydrolysis and joining of the 60S ribosomal subunit; SRP-dependent cotranslational protein targeting to membrane; Major pathway of rRNA processing in the nucleolus and cytosol; Nonsense Mediated Decay (NMD) enhanced by the Exon Junction Comp…	ENSG00000265681	Cytoplasmic ribosomal proteins	14	0	1.488	1.211	1.524	0.873	1.071	1.203	0.990853	0.981271	0.971366	0.980073	0.918316	0.958548	54.96	53.18	52.82	54.11	55.44	46.25	76.9	105.2	99.7	118.3
FALSE	High	Master Protein	P63173	60S ribosomal protein L38 OS=Homo sapiens OX=9606 GN=RPL38 PE=1 SV=2	0	48.601	53	5	148	5	70	8.2	10.1	346.06	5	cell organization and biogenesis;protein metabolism;other metabolic processes;developmental processes;other biological processes	cytosol;translational apparatus;other cell component	nucleic acid binding activity;other molecular function	Pf01781	6169	RPL38	B2R5A8; hsa:6169; P23411; P63173	Regulation of expression of SLITs and ROBOs; L13a-mediated translational silencing of Ceruloplasmin expression; Formation of a pool of free 40S subunits; GTP hydrolysis and joining of the 60S ribosomal subunit; SRP-dependent cotranslational protein targeting to membrane; Major pathway of rRNA processing in the nucleolus and cytosol; Nonsense Mediated Decay (NMD) enhanced by the Exon Junction Comp…	ENSG00000172809	Mesodermal commitment pathway; Mesodermal commitment pathway; Cytoplasmic ribosomal proteins	16	0	0.827	1.67	2.199	1.66	2.246	1.272	0.945706	0.999237	0.972711	0.987187	0.96116	0.982289	73.13	86.34	71.23	57.49	62.93	56.75	65.1	65.8	122.4	146.7
FALSE	High	Master Protein	P05387	60S acidic ribosomal protein P2 OS=Homo sapiens OX=9606 GN=RPLP2 PE=1 SV=1	0	46.958	74	6	75	6	115	11.7	4.54	125.14	6	protein metabolism;other metabolic processes	cytosol;translational apparatus;other cell component	other molecular function	Pf00428	6181	RPLP2	hsa:6181; P05387; Q6FG96	Regulation of expression of SLITs and ROBOs; Major pathway of rRNA processing in the nucleolus and cytosol; L13a-mediated translational silencing of Ceruloplasmin expression; Formation of a pool of free 40S subunits; GTP hydrolysis and joining of the 60S ribosomal subunit; Nonsense Mediated Decay (NMD) enhanced by the Exon Junction Complex (EJC); SRP-dependent cotranslational protein targeting to…	ENSG00000177600	VEGFA-VEGFR2 signaling pathway; Cytoplasmic ribosomal proteins	15	0	2.128	0.676	1.368	0.295	0.597	1.735	0.712853	0.896439	0.943866	0.66278	0.844893	0.900723	57.82	82.57	72.9	55.27	77.05	58.59	86.8	189.2	44.4	79.6
FALSE	High	Master Protein	Q02543	60S ribosomal protein L18a OS=Homo sapiens OX=9606 GN=RPL18A PE=1 SV=2	0	40.444	50	10	104	10	176	20.7	10.71	150.64	10	protein metabolism;other metabolic processes	cytosol;translational apparatus;other cell component	other molecular function	Pf01775	6142	RPL18A	hsa:6142; Q02543	Regulation of expression of SLITs and ROBOs; L13a-mediated translational silencing of Ceruloplasmin expression; Formation of a pool of free 40S subunits; GTP hydrolysis and joining of the 60S ribosomal subunit; SRP-dependent cotranslational protein targeting to membrane; Major pathway of rRNA processing in the nucleolus and cytosol; Nonsense Mediated Decay (NMD) enhanced by the Exon Junction Comp…	ENSG00000105640	VEGFA-VEGFR2 signaling pathway; Cytoplasmic ribosomal proteins	15	0	1.526	1.14	1.245	0.725	0.792	1.067	0.990853	0.981271	0.92885	0.950693	0.918316	0.892806	49.57	76.29	64.64	61.76	58.1	57.29	93.9	128.8	97.6	79.7
FALSE	High	Master Protein	P62910	60S ribosomal protein L32 OS=Homo sapiens OX=9606 GN=RPL32 PE=1 SV=2	0	39.557	46	8	96	8	135	15.9	11.33	133.96	8	protein metabolism;other metabolic processes	cytosol;translational apparatus;other cell component	other molecular function	Pf01655	6161	RPL32	B2R4Q3; hsa:6161; P02433; P62910	Regulation of expression of SLITs and ROBOs; L13a-mediated translational silencing of Ceruloplasmin expression; Formation of a pool of free 40S subunits; GTP hydrolysis and joining of the 60S ribosomal subunit; SRP-dependent cotranslational protein targeting to membrane; Major pathway of rRNA processing in the nucleolus and cytosol; Nonsense Mediated Decay (NMD) enhanced by the Exon Junction Comp…	ENSG00000144713	Cytoplasmic ribosomal proteins	14	0	1.534	0.993	1.234	0.868	0.935	0.993	0.990853	0.981271	0.92885	0.980073	0.918316	0.832163	65.06	85.58	101.71	56.84	68.29	44.25	96.3	223.1	40	40.6
FALSE	High	Master Protein	P40429	60S ribosomal protein L13a OS=Homo sapiens OX=9606 GN=RPL13A PE=1 SV=2	0	38.508	42	10	66	10	203	23.6	10.93	64.92	10	protein metabolism;other metabolic processes;stress response;other biological processes	cytosol;translational apparatus;other cell component	nucleic acid binding activity;other molecular function	Pf00572	23521	RPL13A	A8K505; hsa:23521; P40429	Regulation of expression of SLITs and ROBOs; L13a-mediated translational silencing of Ceruloplasmin expression; Formation of a pool of free 40S subunits; GTP hydrolysis and joining of the 60S ribosomal subunit; SRP-dependent cotranslational protein targeting to membrane; Major pathway of rRNA processing in the nucleolus and cytosol; Nonsense Mediated Decay (NMD) enhanced by the Exon Junction Comp…	ENSG00000142541	VEGFA-VEGFR2 signaling pathway; Cytoplasmic ribosomal proteins	15	0	1.28	1.027	1.282	0.815	0.941	1.159	0.990853	0.981271	0.92885	0.969682	0.918316	0.937176	51.45	61.64	67.66	47.69	61.27	63.09	94.7	136.5	72.7	96
FALSE	High	Master Protein	P50914	60S ribosomal protein L14 OS=Homo sapiens OX=9606 GN=RPL14 PE=1 SV=4	0	30.777	25	5	102	5	215	23.4	10.93	212.08	5	protein metabolism;RNA metabolism OR transcription;other metabolic processes;other biological processes	cytosol;translational apparatus;other cell component	other molecular function	Pf01929	9045	RPL14	hsa:9045; P50914; Q45RF0; Q53G20; Q8TBD5; Q8WUT0; Q92579; Q96GR0; Q9BSB8; Q9BW65; Q9BYF6	Regulation of expression of SLITs and ROBOs; L13a-mediated translational silencing of Ceruloplasmin expression; Formation of a pool of free 40S subunits; GTP hydrolysis and joining of the 60S ribosomal subunit; SRP-dependent cotranslational protein targeting to membrane; Major pathway of rRNA processing in the nucleolus and cytosol; Nonsense Mediated Decay (NMD) enhanced by the Exon Junction Comp…	ENSG00000188846	Cytoplasmic ribosomal proteins	14	0	1.764	1.05	1.092	0.638	0.629	0.977	0.918081	0.981271	0.92885	0.940941	0.853602	0.811511	43.46	54.78	50.81	45.1	53.36	56.28	80.2	131	93	95.8
FALSE	High	Master Protein	P62899	60S ribosomal protein L31 OS=Homo sapiens OX=9606 GN=RPL31 PE=1 SV=1	0	29.327	40	7	79	7	125	14.5	10.54	87.72	7	protein metabolism;other metabolic processes	cytosol;translational apparatus;other cell component	other molecular function	Pf01198	6160	RPL31	B7Z4K2; D3DVJ4; hsa:6160; P12947; P62899; Q53SQ5; Q6IRZ0; Q6LBJ6	Regulation of expression of SLITs and ROBOs; L13a-mediated translational silencing of Ceruloplasmin expression; Formation of a pool of free 40S subunits; GTP hydrolysis and joining of the 60S ribosomal subunit; SRP-dependent cotranslational protein targeting to membrane; Major pathway of rRNA processing in the nucleolus and cytosol; Nonsense Mediated Decay (NMD) enhanced by the Exon Junction Comp…	ENSG00000071082	Cytoplasmic ribosomal proteins	14	0	0.935	0.52	0.826	0.611	0.938	1.464	0.990853	0.814834	0.862771	0.940941	0.918316	0.982289	52.23	66.24	83.43	57.87	84.36	70.85	135.6	110.3	58.7	95.4
FALSE	High	Master Protein	P46779	60S ribosomal protein L28 OS=Homo sapiens OX=9606 GN=RPL28 PE=1 SV=3	0	24.576	52	8	55	8	137	15.7	12.02	62.2	8	protein metabolism;other metabolic processes	cytosol;translational apparatus;other cell component	other molecular function	Pf01778	6158	RPL28	B2R4A6; B4DEP9; C9JB50; E9PB24; G5E9L2; hsa:6158; P46779; Q6IAY0; Q96FX1; Q9BWQ0	Regulation of expression of SLITs and ROBOs; L13a-mediated translational silencing of Ceruloplasmin expression; Formation of a pool of free 40S subunits; GTP hydrolysis and joining of the 60S ribosomal subunit; SRP-dependent cotranslational protein targeting to membrane; Major pathway of rRNA processing in the nucleolus and cytosol; Nonsense Mediated Decay (NMD) enhanced by the Exon Junction Comp…	ENSG00000108107	Cytoplasmic ribosomal proteins	14	0	1.85	1.328	1.812	0.797	1.052	1.165	0.877959	0.986139	0.97257	0.969682	0.918316	0.937176	49.09	83.2	69.49	62.13	65.99	60.35	62.7	118.3	108.4	110.6
FALSE	High	Master Protein	P61513	60S ribosomal protein L37a OS=Homo sapiens OX=9606 GN=RPL37A PE=1 SV=2	0	20.575	51	4	40	4	92	10.3	10.43	43.05	4	protein metabolism;other metabolic processes	cytosol;translational apparatus;other cell component	other molecular function	Pf01780	6168	RPL37A	hsa:6168; P12751; P61513; Q6FGF5	Regulation of expression of SLITs and ROBOs; L13a-mediated translational silencing of Ceruloplasmin expression; Formation of a pool of free 40S subunits; GTP hydrolysis and joining of the 60S ribosomal subunit; SRP-dependent cotranslational protein targeting to membrane; Major pathway of rRNA processing in the nucleolus and cytosol; Nonsense Mediated Decay (NMD) enhanced by the Exon Junction Comp…	ENSG00000197756	Cytoplasmic ribosomal proteins	14	0	1.102	1.158	1.063	1.138	1.004	1.013	0.990853	0.981271	0.92885	0.999559	0.918316	0.832163	52.44	96.08	85.25	94.21	94.73	58.5	87	113.8	95.1	104.1
FALSE	High	Master Protein	P18077	60S ribosomal protein L35a OS=Homo sapiens OX=9606 GN=RPL35A PE=1 SV=2	0	20.251	26	4	27	4	110	12.5	11.06	26	4	protein metabolism;RNA metabolism OR transcription;other metabolic processes;other biological processes	cytosol;translational apparatus;other cell component	nucleic acid binding activity;other molecular function	Pf01247	6165	RPL35A	hsa:6165; P18077; Q08ES9; Q9BVN7	Regulation of expression of SLITs and ROBOs; L13a-mediated translational silencing of Ceruloplasmin expression; Formation of a pool of free 40S subunits; GTP hydrolysis and joining of the 60S ribosomal subunit; SRP-dependent cotranslational protein targeting to membrane; Major pathway of rRNA processing in the nucleolus and cytosol; Nonsense Mediated Decay (NMD) enhanced by the Exon Junction Comp…	ENSG00000182899	Cytoplasmic ribosomal proteins	14	0	1.258	1.371	1.187	1.011	0.888	0.977	0.990853	0.988659	0.92885	0.988456	0.918316	0.794087	55.09	102	88.41	76.06	73.99	59.47	76.2	114.7	126.9	82.2
FALSE	High	Master Protein	P05386	60S acidic ribosomal protein P1 OS=Homo sapiens OX=9606 GN=RPLP1 PE=1 SV=1	0	14.605	14	1	23	1	114	11.5	4.32	52.05	1	protein metabolism;other metabolic processes;other biological processes	cytosol;translational apparatus;other cell component	enzyme regulator activity;other molecular function	Pf00428	6176	RPLP1	A6NIB2; hsa:6176; P05386	Regulation of expression of SLITs and ROBOs; L13a-mediated translational silencing of Ceruloplasmin expression; Formation of a pool of free 40S subunits; GTP hydrolysis and joining of the 60S ribosomal subunit; SRP-dependent cotranslational protein targeting to membrane; Major pathway of rRNA processing in the nucleolus and cytosol; Nonsense Mediated Decay (NMD) enhanced by the Exon Junction Comp…	ENSG00000137818	Cytoplasmic ribosomal proteins	14	0	3.069	0.891	1.62	0.296	0.545	1.834	0.273951	0.98074	0.971366	0.66278	0.799277	0.849607	58.8	55.47	47.84	59.36	54.78	57.11	67.1	167.6	57.9	107.4
FALSE	High	Master Protein	O15371	Eukaryotic translation initiation factor 3 subunit D OS=Homo sapiens OX=9606 GN=EIF3D PE=1 SV=1	0	10.636	5	1	2	1	548	63.9	6.05	7.95	1	cell organization and biogenesis;protein metabolism;other metabolic processes;other biological processes	cytosol;translational apparatus;other cell component	nucleic acid binding activity	Pf05091	8664	EIF3D	A8MWD3; B2R7D4; B4DTF8; B4DVY1; hsa:8664; O15371; Q3MJD9; Q5M9Q6	L13a-mediated translational silencing of Ceruloplasmin expression; Translation initiation complex formation; Formation of a pool of free 40S subunits; Formation of the ternary complex, and subsequently, the 43S complex; Ribosomal scanning and start codon recognition; GTP hydrolysis and joining of the 60S ribosomal subunit	ENSG00000100353	Translation factors; VEGFA-VEGFR2 signaling pathway; nsp1 from SARS-CoV-2 inhibits translation initiation in the host cell	9	0	0.412	1.165	2.197	2.38	5.287	1.933	0.253532	0.971571	0.92885	0.992715	0.918316	0.937176	61.27	62.88	72.24	34.09	38.78	34.74	85.4	34.7	92.3	187.6
FALSE	High	Master Protein	Q13347	Eukaryotic translation initiation factor 3 subunit I OS=Homo sapiens OX=9606 GN=EIF3I PE=1 SV=1	0	7.945	14	2	2	2	325	36.5	5.64	5.56	2	cell organization and biogenesis;protein metabolism;other metabolic processes	cytosol;translational apparatus;other cell component	nucleic acid binding activity	Pf00400	8668	EIF3I	hsa:8668; Q13347	L13a-mediated translational silencing of Ceruloplasmin expression; Translation initiation complex formation; Formation of a pool of free 40S subunits; Formation of the ternary complex, and subsequently, the 43S complex; Ribosomal scanning and start codon recognition; GTP hydrolysis and joining of the 60S ribosomal subunit	ENSG00000084623	Translation factors; nsp1 from SARS-CoV-2 inhibits translation initiation in the host cell	8	0	1.321	2.736	4.828	1.975	3.166	1.738	0.990853	0.981271	0.92885	0.999559	0.999963	0.974419	39.48	55.14	43.47	50.96	53.32	67.75	22	39.2	112.4	226.5
FALSE	High	Master Protein	P47914	60S ribosomal protein L29 OS=Homo sapiens OX=9606 GN=RPL29 PE=1 SV=2	0.001	6.564	9	1	20	1	159	17.7	11.66	39.98	1	protein metabolism;other metabolic processes;developmental processes	cytosol;translational apparatus;other cell component	other molecular function	Pf01779	6159	RPL29	A8K0H3; B2R4M8; hsa:6159; P47914; Q6IPY3	Regulation of expression of SLITs and ROBOs; Major pathway of rRNA processing in the nucleolus and cytosol; L13a-mediated translational silencing of Ceruloplasmin expression; Formation of a pool of free 40S subunits; GTP hydrolysis and joining of the 60S ribosomal subunit; Nonsense Mediated Decay (NMD) enhanced by the Exon Junction Complex (EJC); SRP-dependent cotranslational protein targeting to…	ENSG00000162244	Cytoplasmic ribosomal proteins	14	0	0.874	2.51	4.261	2.673	4.461	1.705	0.98481	0.981271	0.92885	0.940941	0.918316	0.917343	67.28	76.39	123.47	78.05	121.11	123.18	53.3	46.3	131.3	169.1
FALSE	High	Master Protein	Q15056	Eukaryotic translation initiation factor 4H OS=Homo sapiens OX=9606 GN=EIF4H PE=1 SV=5	0.001	6.355	9	1	1	1	248	27.4	7.23	3.68	1	cell organization and biogenesis;protein metabolism;other metabolic processes;other biological processes	cytosol;translational apparatus;other cell component	translation activity;nucleic acid binding activity	Pf00076	7458	EIF4H	A8K3R1; D3DXF6; D3DXF8; hsa:7458; Q15056	L13a-mediated translational silencing of Ceruloplasmin expression; GTP hydrolysis and joining of the 60S ribosomal subunit; Translation initiation complex formation; Ribosomal scanning and start codon recognition	ENSG00000106682	Translation factors; 7q11.23 copy number variation syndrome	7	0	1.93	4.003	7.974	2.202	4.665	2.107	0.803516	0.896439	0.756596	0.995142	0.918316	0.832163	40.21	62.37	48.53	54.18	48.88	65.3	24.9	48.6	99.8	226.7
FALSE	Medium	Master Protein	P61927	60S ribosomal protein L37 OS=Homo sapiens OX=9606 GN=RPL37 PE=1 SV=2	0.022	2.058	6	1	1	1	97	11.1	11.74	0	1	protein metabolism;other metabolic processes;other biological processes	cytosol;translational apparatus;other cell component	enzyme regulator activity;nucleic acid binding activity;other molecular function	Pf01907	6167	RPL37	B2R4H2; hsa:6167; P02403; P61927; Q6IBB4; Q99883	Regulation of expression of SLITs and ROBOs; L13a-mediated translational silencing of Ceruloplasmin expression; Formation of a pool of free 40S subunits; GTP hydrolysis and joining of the 60S ribosomal subunit; SRP-dependent cotranslational protein targeting to membrane; Major pathway of rRNA processing in the nucleolus and cytosol; Nonsense Mediated Decay (NMD) enhanced by the Exon Junction Comp…	ENSG00000145592	Cytoplasmic ribosomal proteins	14	0		100	100	100	100	1.248		9.29412e-17	1.04779e-16	1.06e-16	1.18678e-16	0.937176						93.46			167.3	232.7
FALSE	High	Master Protein	Q16270	Insulin-like growth factor-binding protein 7 OS=Homo sapiens OX=9606 GN=IGFBP7 PE=1 SV=1	0	27.222	23	5	16	5	282	29.1	7.9	31.41	5	cell adhesion;stress response;developmental processes;other biological processes	ER/Golgi	other molecular function	Pf00219, Pf07648, Pf07679	3490	IGFBP7	B4E1N2; B7Z9W7; hsa:3490; Q07822; Q16270; Q53YE6; Q9UCA8	Regulation of Insulin-like Growth Factor (IGF) transport and uptake by Insulin-like Growth Factor Binding Proteins (IGFBPs); Post-translational protein phosphorylation; Senescence-Associated Secretory Phenotype (SASP)	ENSG00000163453	Interactions between LOXL4 and oxidative stress pathway; VEGFA-VEGFR2 signaling pathway	5	0	0.147	0.708	0.358	4.785	2.383	0.516	0.000183102	0.922277	0.404714	0.734187	0.993941	0.0523031	56.72	59.8	78.97	63.82	60.7	68.62	225.2	26.6	102.8	45.3
FALSE	High	Master Protein	Q15293	Reticulocalbin-1 OS=Homo sapiens OX=9606 GN=RCN1 PE=1 SV=1	0	18.619	14	3	6	3	331	38.9	5	12.85	3	developmental processes	ER/Golgi	other molecular function	Pf13202	5954	RCN1	B7Z1M1; D3DR00; hsa:5954; Q15293	Regulation of Insulin-like Growth Factor (IGF) transport and uptake by Insulin-like Growth Factor Binding Proteins (IGFBPs); Post-translational protein phosphorylation	ENSG00000049449	VEGFA-VEGFR2 signaling pathway	3	0	5.733	1.255	1.993	3.927	11.963	2.042	0.0115993	0.981271	0.92885	0.823034	0.441833	0.82187	77.26	68.8	61.78	138.61	99.41	81.72	21.2	133.6	66.9	178.4
FALSE	High	Master Protein	Q8IXB1	DnaJ homolog subfamily C member 10 OS=Homo sapiens OX=9606 GN=DNAJC10 PE=1 SV=2	0	12.91	5	3	5	3	793	91	7.18	6.39	3	protein metabolism;other metabolic processes;stress response;signal transduction;other biological processes	ER/Golgi	other molecular function	Pf00085, Pf00226	54431	DNAJC10	hsa:54431; Q17RJ6; Q3B7W8; Q4ZG06; Q53QT7; Q6UWZ6; Q86T61; Q8IXB1; Q8NC82; Q8TD87; Q96K38; Q96K44; Q96K54; Q9NSY6		ENSG00000077232		0	0	0.89	1.078	2.009	2.103	3.225	1.607	0.990853	0.958949	0.92885	0.992715	0.961505	0.982289	85.4	66.13	81.52	51.22	66.53	38.89	63.1	52.7	81.6	202.6
FALSE	High	Master Protein	Q8NBJ5	Procollagen galactosyltransferase 1 OS=Homo sapiens OX=9606 GN=COLGALT1 PE=1 SV=1	0	10.837	5	2	2	2	622	71.6	7.31	5.21	2	cell organization and biogenesis;other biological processes	ER/Golgi	other molecular function	Pf01755, Pf13704	79709	COLGALT1	hsa:79709; Q8NBJ5; Q8NC64	Collagen biosynthesis and modifying enzymes	ENSG00000130309	Type I collagen synthesis in the context of osteogenesis imperfecta	2	0	1.112	6.681	7.624	5.206	6.555	0.9	0.990853	0.599387	0.801434	0.842528	0.890318	0.592011	13.33	25.66	12.9	75.83	45.49	51.61	22.3	37.4	170.1	170.1
FALSE	High	Master Protein	O95084	Serine protease 23 OS=Homo sapiens OX=9606 GN=PRSS23 PE=1 SV=1	0	94.119	38	10	138	10	383	43	9.42	238.46	10	protein metabolism	ER/Golgi;nucleus	other molecular function	Pf00089	11098	PRSS23	B2RDJ1; B4E2J3; hsa:11098; O95084; Q6IBI0	Regulation of Insulin-like Growth Factor (IGF) transport and uptake by Insulin-like Growth Factor Binding Proteins (IGFBPs); Post-translational protein phosphorylation	ENSG00000150687	Malignant pleural mesothelioma	3	0	0.184	1.272	0.595	7.445	3.312	0.449	0.00122438	0.986089	0.697282	0.503219	0.918316	0.0200082	50.63	60.47	45.86	61.98	51.26	55.15	136.7	20.8	184.5	58
FALSE	High	Master Protein	P23284	Peptidyl-prolyl cis-trans isomerase B OS=Homo sapiens OX=9606 GN=PPIB PE=1 SV=2	0	65.274	44	10	112	10	216	23.7	9.41	166.02	10	protein metabolism;other metabolic processes;developmental processes;other biological processes	ER/Golgi;nucleus;other cell component	other molecular function	Pf00160	5479	PPIB	A8K534; hsa:5479; P23284; Q6IBH5; Q9BVK5	Collagen biosynthesis and modifying enzymes	ENSG00000166794	Prolactin signaling pathway; Type I collagen synthesis in the context of osteogenesis imperfecta	3	0	2.554	7.733	9.075	2.695	3.427	1.31	0.494687	0.592345	0.506324	0.940941	0.918316	0.982289	74.58	80.07	94.2	69.78	82.06	56.07	36.8	69.1	128.4	165.6
FALSE	High	Master Protein	O43390	Heterogeneous nuclear ribonucleoprotein R OS=Homo sapiens OX=9606 GN=HNRNPR PE=1 SV=1	0	27.694	12	6	47	4	633	70.9	8.13	20.3	6	RNA metabolism OR transcription;other metabolic processes	ER/Golgi;nucleus;other cell component	nucleic acid binding activity	Pf00076, Pf18360	10236	HNRNPR	hsa:10236; O43390; Q2L7G6; Q5TEH1; Q9BV64; S4R3J4	mRNA Splicing - Major Pathway; Processing of Capped Intron-Containing Pre-mRNA	ENSG00000125944; ENSG00000282958	mRNA processing	3	2	1.323	0.584	0.949	0.471	0.737	1.525	0.990853	0.835801	0.92885	0.854959	0.898053	0.971887	44.68	68.71	69	48.97	57.21	57.3	113.2	154.2	45.8	86.9
FALSE	High	Master Protein	Q14697	Neutral alpha-glucosidase AB OS=Homo sapiens OX=9606 GN=GANAB PE=1 SV=3	0	155.377	36	20	114	20	944	106.8	6.14	289.62	20	protein metabolism;other metabolic processes	ER/Golgi;other cell component	other molecular function	Pf01055, Pf13802	23193	GANAB	A6NC20; hsa:23193; Q14697; Q8WTS9; Q9P0X0	Maturation of spike protein; Calnexin/calreticulin cycle; Maturation of spike protein	ENSG00000089597		4	0	1.62	6.908	9.601	3.953	6.017	1.448	0.978417	0.650785	0.482201	0.798447	0.834591	0.982289	76.33	84.85	84.04	71.78	69.22	69.76	13.1	41.7	141.1	204.1
FALSE	High	Master Protein	P09382	Galectin-1 OS=Homo sapiens OX=9606 GN=LGALS1 PE=1 SV=2	0	68.254	84	8	191	8	135	14.7	5.5	462.04	8	cell adhesion;developmental processes;other biological processes	ER/Golgi;other cell component	other molecular function	Pf00337	3956	LGALS1	B2R5E8; hsa:3956; P09382; Q9UDK5	Regulation of Insulin-like Growth Factor (IGF) transport and uptake by Insulin-like Growth Factor Binding Proteins (IGFBPs); Post-translational protein phosphorylation	ENSG00000100097		2	0	1.261	5.577	3.88	4.534	3.009	0.713	0.990853	0.776029	0.92885	0.755722	0.918316	0.331506	54.67	62.16	67.38	46.74	72.3	64.39	33.6	45.1	184.2	137.1
FALSE	High	Master Protein	Q96D15	Reticulocalbin-3 OS=Homo sapiens OX=9606 GN=RCN3 PE=1 SV=1	0	6.768	4	1	1	1	328	37.5	4.89	2.67	1	protein metabolism;other metabolic processes;stress response;transport;developmental processes;other biological processes	ER/Golgi;other cell component	other molecular function	Pf13202	57333	RCN3	hsa:57333; Q96D15; Q9HBZ8		ENSG00000142552		0	0	1.017	1.828	3.609	1.797	3.549	2.111	0.990853	0.999237	0.971366	0.999559	0.951162	0.832163	0	26.55	13.8	26.55	13.8	36.48	53.7	54.6	98.1	193.7
FALSE	High	Master Protein	Q56VL3	OCIA domain-containing protein 2 OS=Homo sapiens OX=9606 GN=OCIAD2 PE=1 SV=1	0.001	5.433	8	1	2	1	154	16.9	9.03	4.51	1	transport;other biological processes	ER/Golgi;other cytoplasmic organelle		Pf07051	132299	OCIAD2	B4DPE7; hsa:132299; Q56VL3; Q8N544		ENSG00000145247		0	0	0.528	0.01	2.213	0.01	3.833	100	0.45327	9.29412e-17	0.937952	1.06e-16	0.939463	1.48936e-16	46.64		64.24		47.54		102.1	63.9		234
FALSE	High	Master Protein	P07585	Decorin OS=Homo sapiens OX=9606 GN=DCN PE=1 SV=1	0.001	4.408	6	2	6	1	359	39.7	8.54	5.67	2	protein metabolism;other metabolic processes;other biological processes	ER/Golgi;other cytoplasmic organelle	extracellular structural activity;other molecular function	Pf01462, Pf13855	1634	DCN	hsa:1634; P07585; Q9P0Z0; Q9P0Z1; Q9Y5N8; Q9Y5N9	ECM proteoglycans; A tetrasaccharide linker sequence is required for GAG synthesis; Defective B4GALT7 causes EDS, progeroid type; Defective B3GAT3 causes JDSSDHD; Defective B3GALT6 causes EDSP2 and SEMDJL1; Degradation of the extracellular matrix; Chondroitin sulfate biosynthesis; Dermatan sulfate biosynthesis; CS/DS degradation; Defective CHST3 causes SEDCJD; Defective CHST14 causes EDS, musculo…	ENSG00000011465	Complement system; BMP2-WNT4-FOXO1 pathway in primary endometrial stromal cell differentiation	14	0	100			0.01	0.01		1.9274e-16			1.06e-16	1.18678e-16									400
FALSE	High	Master Protein	Q6ZMP0	Thrombospondin type-1 domain-containing protein 4 OS=Homo sapiens OX=9606 GN=THSD4 PE=2 SV=2	0	266.099	50	35	203	35	1018	112.4	7.65	349.14	35	cell organization and biogenesis	extracellular matrix	other molecular function	Pf00090, Pf05986, Pf08686, Pf19030, Pf19236	79875	THSD4	B2RTY3; B4DR13; hsa:79875; Q6MZI3; Q6UXZ8; Q6ZMP0; Q9H8E4	Defective B3GALTL causes PpS; O-glycosylation of TSR domain-containing proteins	ENSG00000187720		2	0	0.824	2.619	1.136	3.277	1.427	0.412	0.94245	0.981271	0.92885	0.888323	0.949218	0.00966875	51.12	68.85	64.06	67.19	55.6	67.08	64.3	48.9	148.9	137.9
FALSE	High	Master Protein	P98095	Fibulin-2 OS=Homo sapiens OX=9606 GN=FBLN2 PE=1 SV=2	0	231.683	40	28	105	28	1184	126.5	4.82	283.54	28	cell organization and biogenesis;other biological processes	extracellular matrix	extracellular structural activity;other molecular function	Pf01821, Pf07645, Pf12662, Pf14670	2199	FBLN2	B7Z9C5; hsa:2199; P98095; Q8IUI0; Q8IUI1	Molecules associated with elastic fibres	ENSG00000163520	7q11.23 copy number variation syndrome	2	0	0.643	4.787	20.031	5.607	22.135	4.06	0.693027	0.824844	0.138307	0.66278	0.109144	0.0243509	83.91	76.57	89.86	107.25	105.03	88.4	8.5	4.1	99.5	287.9
FALSE	High	Master Protein	Q8N2S1	Latent-transforming growth factor beta-binding protein 4 OS=Homo sapiens OX=9606 GN=LTBP4 PE=1 SV=2	0	42.628	7	7	12	7	1624	173.3	5.43	25.71	7	cell-cell signaling;cell organization and biogenesis;transport;signal transduction;other biological processes	extracellular matrix	signal transduction activity or receptor binding;kinase activity;other molecular function	Pf00683, Pf07645, Pf12661, Pf12662	8425	LTBP4	hsa:8425; O00508; O75412; O75413; Q8N2S1	Molecules associated with elastic fibres; TGF-beta receptor signaling activates SMADs	ENSG00000090006		2	0	0.739	1.207	0.71	1.694	0.885	0.493	0.863509	0.981271	0.801434	0.985362	0.918316	0.0249071	34.76	54.67	56.72	41.81	61.62	70.5	182	143	57.1	18
FALSE	High	Master Protein	P08493	Matrix Gla protein OS=Homo sapiens OX=9606 GN=MGP PE=1 SV=2	0	21.402	23	2	8	2	103	12.3	9.67	21.15	2	developmental processes;other biological processes	extracellular matrix	extracellular structural activity;bone, tooth or skin structural activity;other molecular function		4256	MGP	A0M8W5; B2R519; hsa:4256; J3KMX7; P08493; Q2TU41; Q567P9; Q6ICN5		ENSG00000111341	NOTCH1 regulation of endothelial cell calcification; Endochondral ossification; Endochondral ossification with skeletal dysplasias	3	0	0.29	2.618	1.561	10.275	4.508	0.338	0.0514563	0.981271	0.857255	0.274965	0.918316	0.00153484	16.08	56.68	109.02	64.84	100.49	108.68	59.3	15	268.5	57.2
FALSE	High	Master Protein	Q9NS15	Latent-transforming growth factor beta-binding protein 3 OS=Homo sapiens OX=9606 GN=LTBP3 PE=1 SV=4	0.001	4.724	2	2	4	1	1303	139.3	6.07	3.66	2	cell-cell signaling;cell organization and biogenesis;developmental processes;signal transduction;other biological processes	extracellular matrix	other molecular function	Pf00683, Pf07645, Pf12661, Pf12662	4054	LTBP3	hsa:4054; O15107; Q96HB9; Q9H7K2; Q9NS15; Q9UFN4	Molecules associated with elastic fibres; TGF-beta receptor signaling activates SMADs	ENSG00000168056	TGF-beta receptor signaling in skeletal dysplasias	3	0		100	100	100	100	10.705		9.29412e-17	1.04779e-16	1.06e-16	1.18678e-16	9.06251e-06						71.92			35.4	364.6
FALSE	High	Master Protein	P24821	Tenascin OS=Homo sapiens OX=9606 GN=TNC PE=1 SV=3	0	757.672	55	81	1264	81	2201	240.7	4.89	2272.77	81	cell adhesion;cell-cell signaling;cell organization and biogenesis;stress response;developmental processes;other biological processes	extracellular matrix;ER/Golgi	extracellular structural activity;other molecular function	Pf00041, Pf00147, Pf07974, Pf18720	3371	TNC	C9IYT7; C9J575; C9J6D9; C9J848; hsa:3371; P24821; Q14583; Q15567; Q5T7S3	Integrin cell surface interactions; ECM proteoglycans; Regulation of Insulin-like Growth Factor (IGF) transport and uptake by Insulin-like Growth Factor Binding Proteins (IGFBPs); Post-translational protein phosphorylation; Syndecan interactions	ENSG00000041982	Focal adhesion; TGF-beta signaling pathway; Amplification and expansion of oncogenic pathways as metastatic traits; TGF-beta signaling in thyroid cells for epithelial-mesenchymal transition; Focal adhesion: PI3K-Akt-mTOR-signaling pathway; PI3K-Akt signaling pathway	11	0	2.048	0.719	0.551	0.371	0.306	0.846	0.777716	0.931866	0.67452	0.76132	0.399555	0.596931	61.72	97.41	103.67	97.59	100.44	101.88	97.1	222.6	57	23.3
FALSE	High	Master Protein	Q99715	Collagen alpha-1(XII) chain OS=Homo sapiens OX=9606 GN=COL12A1 PE=1 SV=2	0	438.164	31	71	410	71	3063	332.9	5.53	698.9	71	cell adhesion;cell organization and biogenesis;developmental processes	extracellular matrix;ER/Golgi	extracellular structural activity	Pf00041, Pf00092, Pf01391	1303	COL12A1	hsa:1303; O43853; Q15955; Q5VYK1; Q5VYK2; Q71UR3; Q99715; Q99716	Collagen degradation; Assembly of collagen fibrils and other multimeric structures; Collagen chain trimerization	ENSG00000111799		4	0	14.312	2.928	3.52	0.182	0.226	1.26	2.44133e-06	0.981236	0.92885	0.37484	0.232497	0.982289	76.06	68.82	59.32	66.03	72.51	54.15	20.4	319.9	24	35.7
FALSE	High	Master Protein	Q6PCB0	von Willebrand factor A domain-containing protein 1 OS=Homo sapiens OX=9606 GN=VWA1 PE=1 SV=1	0	40.251	17	4	12	4	445	46.8	7.68	35.64	4	cell organization and biogenesis;stress response	extracellular matrix;ER/Golgi	other molecular function	Pf00041, Pf00092	64856	VWA1	A8K692; B3KUA1; E9PB53; hsa:64856; Q6PCB0; Q7L5D7; Q9H6J5	Regulation of Insulin-like Growth Factor (IGF) transport and uptake by Insulin-like Growth Factor Binding Proteins (IGFBPs); Post-translational protein phosphorylation	ENSG00000179403		2	0	0.568	6.501	8.27	7.78	16.638	1.431	0.526186	0.693224	0.575854	0.485797	0.200033	0.982289	33.65	49.04	56.15	79.63	68.24	72.3	21.3	15.4	171.4	192
FALSE	High	Master Protein	Q14766	Latent-transforming growth factor beta-binding protein 1 OS=Homo sapiens OX=9606 GN=LTBP1 PE=1 SV=4	0	381.409	37	47	614	46	1721	186.7	5.96	1147.07	47	signal transduction;other biological processes	extracellular matrix;ER/Golgi;other cell component	kinase activity;other molecular function	Pf00683, Pf07645, Pf12662	4052	LTBP1	A1L3V1; hsa:4052; P22064; Q14766; Q53SD8; Q53SF3; Q53SG1; Q59HF7; Q8TD95	Regulation of Insulin-like Growth Factor (IGF) transport and uptake by Insulin-like Growth Factor Binding Proteins (IGFBPs); Post-translational protein phosphorylation; Molecules associated with elastic fibres; TGF-beta receptor signaling activates SMADs	ENSG00000049323	Hypothesized pathways in pathogenesis of cardiovascular disease; TGF-beta receptor signaling in skeletal dysplasias; TGF-beta receptor signaling	7	1	0.684	1.045	0.723	1.461	1.038	0.719	0.782602	0.981271	0.808342	0.999559	0.918316	0.33937	48.98	87.42	92.27	78.16	78.77	70.52	110.7	69.1	107.6	112.6
FALSE	High	Master Protein	P39060	Collagen alpha-1(XVIII) chain OS=Homo sapiens OX=9606 GN=COL18A1 PE=1 SV=5	0	225.754	18	22	340	22	1754	178.1	6.01	823.68	22	cell adhesion;cell organization and biogenesis;developmental processes;other biological processes	extracellular matrix;ER/Golgi;other cell component	extracellular structural activity;other molecular function	Pf01391, Pf01392, Pf06121, Pf06482, Pf20010	80781	COL18A1	A8MVI4; hsa:80781; P39060; Q58EX6; Q6RZ39; Q6RZ40; Q6RZ41; Q8N4S4; Q8WXI5; Q96T70; Q9UK38; Q9Y6Q7; Q9Y6Q8	Integrin cell surface interactions; Laminin interactions; Activation of Matrix Metalloproteinases; Collagen degradation; Assembly of collagen fibrils and other multimeric structures; Collagen chain trimerization	ENSG00000182871		7	0	1.191	0.296	0.092	0.251	0.065	0.262	0.997893	0.513196	0.0143589	0.578915	0.00749006	8.84702e-05	64.29	71.13	88.75	65.42	82.43	70.1	154	203.6	39.1	3.3
FALSE	High	Master Protein	P02765	Alpha-2-HS-glycoprotein OS=Homo sapiens OX=9606 GN=AHSG PE=1 SV=2	0	30.86	11	4	62	4	367	39.3	5.72	162.53	4	stress response;transport;developmental processes;other biological processes	extracellular matrix;ER/Golgi;other cell component	enzyme regulator activity	Pf00031	197	AHSG	A8K9N6; B2R7G1; hsa:197; O14961; O14962; P02765; Q9P152	Neutrophil degranulation; Regulation of Insulin-like Growth Factor (IGF) transport and uptake by Insulin-like Growth Factor Binding Proteins (IGFBPs); Post-translational protein phosphorylation; Platelet degranulation	ENSG00000145192		4	0	0.533	0.268	0.692	0.467	1.545	2.613	0.463172	0.455552	0.797786	0.850063	0.96116	0.337812	72.67	85.8	137.47	86.77	138.26	136.07	155.1	115.2	52.4	77.3
FALSE	Medium	Master Protein	Q05707	Collagen alpha-1(XIV) chain OS=Homo sapiens OX=9606 GN=COL14A1 PE=1 SV=3	0.024	2.03	1	1	3	1	1796	193.4	5.3	3.39	1	cell adhesion;cell organization and biogenesis	extracellular matrix;ER/Golgi;other cell component	extracellular structural activity;other molecular function	Pf00041, Pf00092, Pf01391	7373	COL14A1	B2RU07; hsa:7373; O00260; O00261; O00262; Q05707; Q05708; Q5XJ18; Q96C67; Q9UDF6	Collagen degradation; Assembly of collagen fibrils and other multimeric structures; Collagen chain trimerization	ENSG00000187955		4	0	14.341	3.606	4.833	0.252	0.337	1.398	2.78876e-06	0.936814	0.92885	0.470993	0.303307	0.982289	53.27	57.16	26.22	57.56	20.43	6.92	16.9	242.7	58.5	81.8
FALSE	High	Master Protein	P51884	Lumican OS=Homo sapiens OX=9606 GN=LUM PE=1 SV=2	0	12.811	8	2	13	2	338	38.4	6.61	17.39	2	cell organization and biogenesis;other biological processes	extracellular matrix;ER/Golgi;other cytoplasmic organelle	extracellular structural activity;other molecular function	Pf01462, Pf13516, Pf13855	4060	LUM	B2R6R5; hsa:4060; P51884; Q96QM7	Integrin cell surface interactions; ECM proteoglycans; Keratan sulfate biosynthesis; Keratan sulfate degradation; Defective CHST6 causes MCDC1; Defective ST3GAL3 causes MCT12 and EIEE15; Defective B4GALT1 causes B4GALT1-CDG (CDG-2d)	ENSG00000139329		7	0	5.571	1.095	8.871	0.231	0.925	3.619	0.0122218	0.948397	0.689925	0.527035	0.918316	0.148837	34.68	49.8	69.54	49.95	89.54	99.36	25.6	181	23.9	169.5
FALSE	High	Master Protein	P13611	Versican core protein OS=Homo sapiens OX=9606 GN=VCAN PE=1 SV=3	0	142.87	8	20	254	20	3396	372.6	4.51	580.68	20	cell adhesion;developmental processes;other biological processes	extracellular matrix;ER/Golgi;other cytoplasmic organelle;other cell component	extracellular structural activity;other molecular function	Pf00008, Pf00059, Pf00084, Pf00193, Pf07686	1462	VCAN	hsa:1462; P13611; P20754; Q13010; Q13189; Q15123; Q9UCL9; Q9UNW5	ECM proteoglycans; A tetrasaccharide linker sequence is required for GAG synthesis; Defective B4GALT7 causes EDS, progeroid type; Defective B3GAT3 causes JDSSDHD; Defective B3GALT6 causes EDSP2 and SEMDJL1; Regulation of Insulin-like Growth Factor (IGF) transport and uptake by Insulin-like Growth Factor Binding Proteins (IGFBPs); Post-translational protein phosphorylation; Chondroitin sulfate bio…	ENSG00000038427	Spinal cord injury	14	0	0.568	1.144	0.891	2.076	1.606	0.758	0.526186	0.981271	0.898339	0.969682	0.96727	0.415917	56.49	71.78	60.42	77.03	65.38	65.41	97	61.7	167.3	74
FALSE	High	Master Protein	P35442	Thrombospondin-2 OS=Homo sapiens OX=9606 GN=THBS2 PE=1 SV=2	0	44.685	9	6	32	3	1172	129.9	4.83	65.87	6	cell adhesion;other biological processes	extracellular matrix;other cell component	other molecular function	Pf00090, Pf00093, Pf02412, Pf05735, Pf07645, Pf12947	7058	THBS2	A6H8N1; A7E232; hsa:7058; P35442; Q5RI52	Signaling by PDGF; Defective B3GALTL causes PpS; O-glycosylation of TSR domain-containing proteins	ENSG00000186340	miRNA targets in ECM and membrane receptors; Focal adhesion; Focal adhesion: PI3K-Akt-mTOR-signaling pathway; miR-509-3p alteration of YAP1/ECM axis; PI3K-Akt signaling pathway	8	0	0.311	0.981	1.635	3.102	4.691	1.307	0.0634334	0.896439	0.894608	0.969682	0.918316	0.937176	81.96	89.14	86.81	71.79	40.23	63.91	78.6	23.7	140.2	157.6
FALSE	High	Master Protein	Q53GQ0	Very-long-chain 3-oxoacyl-CoA reductase OS=Homo sapiens OX=9606 GN=HSD17B12 PE=1 SV=2	0	11.188	10	2	10	2	312	34.3	9.32	19.44	2	cell organization and biogenesis;other metabolic processes;other biological processes	extracellular matrix;other membranes;ER/Golgi	other molecular function	Pf00106	51144	HSD17B12	A8K9B0; D3DR23; hsa:51144; Q53GQ0; Q96EA9; Q96JU2; Q9Y6G8	Synthesis of very long-chain fatty acyl-CoAs; Androgen biosynthesis	ENSG00000149084	Mitochondrial fatty acid synthesis pathway	3	0	0.908	3.165	3.559	2.92	3.321	1.104	0.990853	0.962498	0.971366	0.940941	0.949218	0.914497	71.39	31.84	53.2	45.87	77.7	48.78	52.9	53.9	175.4	117.8
FALSE	High	Master Protein	Q92896	Golgi apparatus protein 1 OS=Homo sapiens OX=9606 GN=GLG1 PE=1 SV=2	0.002	3.848	1	1	1	1	1179	134.5	6.9	2.86	1	protein metabolism;other metabolic processes;developmental processes;signal transduction;other biological processes	extracellular matrix;plasma membrane;other membranes;cytoskeleton;ER/Golgi	signal transduction activity or receptor binding;other molecular function	Pf00839	2734	GLG1	B7Z8Y4; D3DUJ7; hsa:2734; Q13221; Q6P9D1; Q92896	Cell surface interactions at the vascular wall	ENSG00000090863		1	0	1.29	1.95	3.513	1.5	2.8	1.921	0.990853	0.999237	0.971366	0.980073	0.973904	0.937176	37.97	41.68	46.75	52.97	38.44	51.15	55	65.1	109.6	170.2
FALSE	High	Master Protein	Q03001	Dystonin OS=Homo sapiens OX=9606 GN=DST PE=1 SV=4	0	7.631	0	2	3	1	7570	860.1	5.25	5.97	2	cell adhesion;cell organization and biogenesis;stress response;transport;signal transduction;other biological processes	extracellular matrix;plasma membrane;other membranes;cytosol;cytoskeleton;ER/Golgi;nucleus;other cell component	signal transduction activity or receptor binding;cytoskeletal activity;other molecular function	Pf00307, Pf00435, Pf00681, Pf02187, Pf13499, Pf17902, Pf18373	667	DST	B7Z3H1; E7ERU0; hsa:667; O94833; Q03001; Q12825; Q13266; Q13267; Q13775; Q5TBT0; Q5TBT2; Q5TF23; Q5TF24; Q8N1T8; Q8N8J3; Q8WXK8; Q8WXK9; Q96AK9; Q96DQ5; Q96J76; Q96QT5; Q9H555; Q9UGD7; Q9UGD8; Q9UN10	RND2 GTPase cycle; RND1 GTPase cycle; RHOV GTPase cycle; Type I hemidesmosome assembly; RHOU GTPase cycle; RND3 GTPase cycle	ENSG00000151914		6	0
FALSE	High	Master Protein	P21980	Protein-glutamine gamma-glutamyltransferase 2 OS=Homo sapiens OX=9606 GN=TGM2 PE=1 SV=2	0	576.123	78	51	1265	51	687	77.3	5.22	2842.1	51	cell organization and biogenesis;protein metabolism;other metabolic processes;transport;developmental processes;signal transduction;other biological processes	extracellular matrix;plasma membrane;other membranes;cytosol;mitochondrion;ER/Golgi;nucleus;other cell component	other molecular function	Pf00868, Pf00927, Pf01841	7052	TGM2	E1P5V9; hsa:7052; P21980; Q16436; Q6B838; Q9BTN7; Q9H035; Q9UH35		ENSG00000198959	IL-18 signaling pathway	1	0	9.635	32.939	7.04	3.737	0.792	0.207	0.000156408	0.0349422	0.688069	0.822269	0.918316	4.05406e-06	52.15	70.61	68.11	68.54	75.2	62.31	7.1	76	260.8	56
FALSE	High	Master Protein	P12111	Collagen alpha-3(VI) chain OS=Homo sapiens OX=9606 GN=COL6A3 PE=1 SV=5	0	1699.91	63	170	3088	170	3177	343.5	6.68	6807.23	170	cell adhesion;other biological processes	extracellular matrix;plasma membrane;other membranes;ER/Golgi;other cell component	enzyme regulator activity;extracellular structural activity	Pf00014, Pf00092, Pf01391	1293	COL6A3	A8MT30; B4E3U5; B7ZMJ7; E9PFQ6; E9PGQ9; hsa:1293; P12111; Q16501; Q53QF4; Q53QF6	Integrin cell surface interactions; ECM proteoglycans; NCAM1 interactions; Signaling by PDGF; Collagen degradation; Assembly of collagen fibrils and other multimeric structures; Collagen chain trimerization	ENSG00000163359	miRNA targets in ECM and membrane receptors; PI3K-Akt signaling pathway; 2q37 copy number variation syndrome	11	0	5.544	1.347	1.074	0.288	0.195	0.705	0.0125727	0.987209	0.92885	0.655982	0.176097	0.316953	67.47	108.01	83.51	93.87	78.05	91.75	53.5	230.1	74	42.4
FALSE	High	Master Protein	P98160	Basement membrane-specific heparan sulfate proteoglycan core protein OS=Homo sapiens OX=9606 GN=HSPG2 PE=1 SV=4	0	2476.66	65	196	4594	196	4391	468.5	6.51	11316.1	196	other metabolic processes;stress response;transport;developmental processes;other biological processes	extracellular matrix;plasma membrane;other membranes;ER/Golgi;other cytoplasmic organelle	signal transduction activity or receptor binding;extracellular structural activity;other molecular function	Pf00008, Pf00052, Pf00053, Pf00054, Pf00057, Pf02210, Pf07679, Pf13927	3339	HSPG2	hsa:3339; P98160; Q16287; Q5SZI3; Q9H3V5	Integrin cell surface interactions; ECM proteoglycans; A tetrasaccharide linker sequence is required for GAG synthesis; HS-GAG biosynthesis; HS-GAG degradation; Non-integrin membrane-ECM interactions; Defective B4GALT7 causes EDS, progeroid type; Defective B3GAT3 causes JDSSDHD; Defective EXT2 causes exostoses 2; Defective EXT1 causes exostoses 1, TRPS2 and CHDS; Defective B3GALT6 causes EDSP2 an…	ENSG00000142798	Hepatitis B infection	17	0	0.286	1.445	1.389	5.331	4.991	1.016	0.0277844	0.990962	0.946766	0.682526	0.890318	0.844381	76.18	79.14	95.3	68.1	85.72	68.97	104.5	22.7	142.1	130.7
FALSE	High	Master Protein	Q96RW7	Hemicentin-1 OS=Homo sapiens OX=9606 GN=HMCN1 PE=1 SV=2	0	72.973	4	13	19	13	5635	613	6.49	47.96	13	cell adhesion;cell cycle OR cell proliferation;cell organization and biogenesis;other biological processes	extracellular matrix;plasma membrane;other membranes;other cell component	other molecular function	Pf00090, Pf07474, Pf07645, Pf07679, Pf12662, Pf13927	83872	HMCN1	A6NGE3; hsa:83872; Q5TYR7; Q96DN3; Q96DN8; Q96RW7; Q96SC3		ENSG00000143341		0	0	0.429	1.496	2.132	3.37	4.602	0.867	0.204591	0.999237	0.971366	0.929214	0.918316	0.616996	42.47	95.14	100.36	96.24	74.5	75.05	45.9	20.9	153.5	179.7
FALSE	High	Master Protein	P32322	Pyrroline-5-carboxylate reductase 1, mitochondrial OS=Homo sapiens OX=9606 GN=PYCR1 PE=1 SV=2	0	23.854	15	3	7	3	319	33.3	7.61	20.17	3	other metabolic processes;stress response;other biological processes	mitochondrion	other molecular function	Pf03807, Pf14748	5831	PYCR1	A6NFM2; B4DMU0; hsa:5831; P32322; Q6FHI4; Q96DI6; Q9HBQ4	Glutamate and glutamine metabolism	ENSG00000183010	Amino acid metabolism; Metabolic reprogramming in colon cancer	3	0	1.495	4.819	2.857	3.218	1.578	0.553	0.978417	0.814834	0.971366	0.945555	0.890318	0.0921467	60.94	64.5	91.91	53.74	31.19	95.96	26.2	73	218.6	82.2
FALSE	High	Master Protein	P61604	10 kDa heat shock protein, mitochondrial OS=Homo sapiens OX=9606 GN=HSPE1 PE=1 SV=2	0	12.626	20	2	12	2	102	10.9	8.92	25.14	2	stress response;other biological processes	mitochondrion	other molecular function	Pf00166	3336	HSPE1	hsa:3336; O95421; P61604; Q04984; Q53X54; Q9UDH0	RHOG GTPase cycle	ENSG00000115541		1	0	4.619	22.579	15.606	4.41	3.445	0.933	0.0370165	0.097228	0.332495	0.794292	0.932091	0.713226	26.14	29.18	54.75	58.31	64.07	83.04	8.4	38.6	199.1	154
FALSE	High	Master Protein	Q5T2N8	ATPase family AAA domain-containing protein 3C OS=Homo sapiens OX=9606 GN=ATAD3C PE=2 SV=2	0	8.894	3	1	6	1	411	46.4	9.31	15.65	1	cell organization and biogenesis	mitochondrion	other molecular function	Pf00004, Pf12037	219293	ATAD3C	hsa:219293; Q5T2N8; Q8N1Z5		ENSG00000215915		0	0	0.853	0.508	0.663	0.715	0.815	1.14	0.953183	0.768955	0.590289	0.902633	0.853485	0.850903	59.96	47.4	49.84	56.5	49.35	37.73	133.8	111.3	82.2	72.7
FALSE	High	Master Protein	P24752	Acetyl-CoA acetyltransferase, mitochondrial OS=Homo sapiens OX=9606 GN=ACAT1 PE=1 SV=1	0.001	5.465	4	1	1	1	427	45.2	8.85	2.69	1	other metabolic processes;stress response;developmental processes;other biological processes	mitochondrion	other molecular function	Pf00108, Pf02803	38	ACAT1	B2R6H1; G3XAB4; hsa:38; P24752; Q96FG8	Branched-chain amino acid catabolism; Utilization of Ketone Bodies; Synthesis of Ketone Bodies	ENSG00000075239	Fatty acid beta-oxidation; Tryptophan metabolism; SARS-CoV-2 and COVID-19 pathway	6	0	1.337	3.495	2.715	2.478	2.192	0.909	0.990853	0.932302	0.971366	0.980073	0.960763	0.627649	25.26	23.28	42.85	37.53	55.23	54.5	48	64.2	164.3	123.6
FALSE	High	Master Protein	Q9Y305	Acyl-coenzyme A thioesterase 9, mitochondrial OS=Homo sapiens OX=9606 GN=ACOT9 PE=1 SV=2	0.002	4.325	4	1	1	1	439	49.9	8.6	0	1	other metabolic processes	mitochondrion	other molecular function		23597	ACOT9	B3KNC9; B7ZM94; hsa:23597; Q9Y305	Mitochondrial Fatty Acid Beta-Oxidation	ENSG00000123130	VEGFA-VEGFR2 signaling pathway	2	0	0.01	4.776	2.96	100	100	0.62	1.9274e-16	0.82373	0.976512	1.06e-16	1.18678e-16	0.135837		0.2	86.92			91.96	45.8		218.7	135.5
FALSE	High	Master Protein	P13674	Prolyl 4-hydroxylase subunit alpha-1 OS=Homo sapiens OX=9606 GN=P4HA1 PE=1 SV=2	0	54.253	29	11	32	11	534	61	6.01	77.68	11	cell organization and biogenesis;protein metabolism;other metabolic processes	mitochondrion;ER/Golgi;other cell component	other molecular function	Pf08336, Pf13640	5033	P4HA1	C9JL12; hsa:5033; P13674; Q15082; Q15083; Q5VSQ5	Collagen biosynthesis and modifying enzymes	ENSG00000122884	Type I collagen synthesis in the context of osteogenesis imperfecta	2	0	1.928	5.209	5.3	6.177	4.916	0.81	0.838474	0.814834	0.851618	0.624644	0.890318	0.521698	57.35	57.05	92.37	52.76	57.63	53.94	4.7	24.3	229.7	141.3
FALSE	High	Master Protein	P00367	Glutamate dehydrogenase 1, mitochondrial OS=Homo sapiens OX=9606 GN=GLUD1 PE=1 SV=2	0	10.768	7	2	3	2	558	61.4	7.8	9.64	2	other metabolic processes;other biological processes	mitochondrion;ER/Golgi;other cell component	other molecular function	Pf00208, Pf02812	2746	GLUD1	B3KV55; B4DGN5; hsa:2746; P00367; Q5TBU3	Glutamate and glutamine metabolism; Transcriptional activation of mitochondrial biogenesis	ENSG00000148672	VEGFA-VEGFR2 signaling pathway; Amino acid metabolism; Metabolic reprogramming in colon cancer; 22q11.2 copy number variation syndrome; Amino acid metabolism pathway excerpt: histidine catabolism extension	7	0	100	100	100	1.631	3.005	2.101	1.9274e-16	9.29412e-17	1.04779e-16	0.999559	0.96116	0.782348				53.53	44.44	49.85		76.7	93	230.3
FALSE	High	Master Protein	Q3SY69	Mitochondrial 10-formyltetrahydrofolate dehydrogenase OS=Homo sapiens OX=9606 GN=ALDH1L2 PE=1 SV=2	0.001	5.739	1	1	2	1	923	101.7	6.52	4.75	1	other metabolic processes	mitochondrion;nucleus	other molecular function	Pf00171, Pf00550, Pf00551, Pf02911	160428	ALDH1L2	hsa:160428; Q3SY68; Q3SY69; Q68D62; Q6AI55; Q8N922	Metabolism of folate and pterines	ENSG00000136010		1	0	1.072	4.092	3.958	3.997	3.691	0.967	0.990853	0.872178	0.971297	0.902633	0.945027	0.699203	27.14	20.84	4.82	34.22	27.64	20.97	39.5	42.4	161.7	156.4
FALSE	High	Master Protein	Q12906	Interleukin enhancer-binding factor 3 OS=Homo sapiens OX=9606 GN=ILF3 PE=1 SV=3	0	33.17	8	5	33	5	894	95.3	8.76	92.07	5	protein metabolism;other metabolic processes;stress response;other biological processes	mitochondrion;nucleus;other cell component	nucleic acid binding activity	Pf00035, Pf07528	3609	ILF3	A8K6F2; G5E9M5; hsa:3609; O43409; Q12906; Q6P1X1; Q86XY7; Q99544; Q99545; Q9BZH4; Q9BZH5; Q9NQ95; Q9NQ96; Q9NQ97; Q9NQ98; Q9NQ99; Q9NQA0; Q9NQA1; Q9NQA2; Q9NRN2; Q9NRN3; Q9NRN4; Q9UMZ9; Q9UN00; Q9UN84; Q9UNA2		ENSG00000129351		0	0	1.573	0.671	1.22	0.388	0.826	2.134	0.990853	0.896439	0.92885	0.781715	0.918316	0.788033	46.83	64.09	57.59	58.81	57.35	68.67	116.1	193	25.5	65.4
FALSE	High	Master Protein	P04181	Ornithine aminotransferase, mitochondrial OS=Homo sapiens OX=9606 GN=OAT PE=1 SV=1	0	21.491	22	5	5	5	439	48.5	7.03	8.91	5	other metabolic processes;other biological processes	mitochondrion;nucleus;other cell component	other molecular function	Pf00202	4942	OAT	D3DRF0; hsa:4942; P04181; Q16068; Q16069; Q68CS0; Q6IAV9; Q9UD03	Glutamate and glutamine metabolism	ENSG00000065154	Amino acid metabolism; 22q11.2 copy number variation syndrome; Creatine pathway	4	0	0.825	3.782	5.456	4.49	4.995	1.461	0.927892	0.91443	0.92885	0.76132	0.918316	0.982289	60.41	120.57	52.46	114.79	46.93	63.12	29.1	24.9	244.9	101
FALSE	High	Master Protein	P09874	Poly [ADP-ribose] polymerase 1 OS=Homo sapiens OX=9606 GN=PARP1 PE=1 SV=4	0	20.539	8	5	13	5	1014	113	8.88	11.02	5	cell organization and biogenesis;protein metabolism;DNA metabolism;RNA metabolism OR transcription;other metabolic processes;stress response;developmental processes;signal transduction;other biological processes	mitochondrion;nucleus;other cell component	nucleic acid binding activity;other molecular function	Pf00533, Pf00644, Pf00645, Pf02877, Pf05406, Pf08063	142	PARP1	B1ANJ4; hsa:142; P09874; Q8IUZ9	SUMOylation of DNA damage response and repair proteins; Downregulation of SMAD2/3:SMAD4 transcriptional activity; HDR through MMEJ (alt-NHEJ); Formation of Incision Complex in GG-NER; DNA Damage Recognition in GG-NER; vRNA Synthesis; POLB-Dependent Long Patch Base Excision Repair; Dual Incision in GG-NER	ENSG00000143799	Corticotropin-releasing hormone signaling pathway; Nanoparticle triggered regulated necrosis; Fas ligand pathway and stress induction of heat shock proteins; NAD metabolism, sirtuins and aging; NAD+ metabolism; NAD+ biosynthetic pathways; Breast cancer pathway; Acute viral myocarditis; Joubert syndrome; Male infertility; Base excision repair; IL-18 signaling pathway; DNA repair pathways, full net…	23	0	1.222	1.13	2.764	0.972	2.33	2.565	0.990853	0.981271	0.971366	0.980073	0.95365	0.394567	63.93	52.23	39.01	51.57	35.96	27.7	67.9	114.6	28.7	188.7
FALSE	High	Master Protein	P11177	Pyruvate dehydrogenase E1 component subunit beta, mitochondrial OS=Homo sapiens OX=9606 GN=PDHB PE=1 SV=3	0	13.879	12	3	5	3	359	39.2	6.65	9.16	3	other metabolic processes	mitochondrion;nucleus;other cell component	other molecular function	Pf02779, Pf02780	5162	PDHB	B2R7L0; B4DDD7; hsa:5162; P11177; Q6FH45; Q9BQ27; Q9UFK3	Glyoxylate metabolism and glycine degradation; Regulation of pyruvate dehydrogenase (PDH) complex; Signaling by Retinoic Acid	ENSG00000168291	Metabolic reprogramming in colon cancer	5	0	1.009	17.286	5.754	1.507	2.415	1.269	0.990853	0.178242	0.862771	0.999559	0.972494	0.982289	58.42	61.73	108.95	63.4	49.07	49.16	19.4	29.6	134.3	216.7
FALSE	High	Master Protein	P08559	Pyruvate dehydrogenase E1 component subunit alpha, somatic form, mitochondrial OS=Homo sapiens OX=9606 GN=PDHA1 PE=1 SV=3	0	9.887	6	2	6	2	390	43.3	8.06	11.17	2	other metabolic processes	mitochondrion;nucleus;other cell component	other molecular function	Pf00676	5160	PDHA1	A5YVE9; B2R5P7; B7Z3T7; B7Z3X5; hsa:5160; P08559; Q53H41; Q5JPT8; Q9NP12; Q9UBJ8; Q9UBU0; Q9UNG4; Q9UNG5	Glyoxylate metabolism and glycine degradation; Regulation of pyruvate dehydrogenase (PDH) complex; Signaling by Retinoic Acid	ENSG00000131828	TCA cycle and deficiency of pyruvate dehydrogenase complex (PDHc); Amino acid metabolism; Lipid metabolism pathway; PI3K/AKT/mTOR - vitamin D3 signaling; Metabolic reprogramming in colon cancer; Thiamine metabolic pathways; TCA cycle in senescence; Neuroinflammation and glutamatergic signaling; Acetylcholine synthesis; Glycolysis and gluconeogenesis	14	0	1.119	3.364	2.525	2.527	2.037	1.314	0.990853	0.94596	0.999707	0.943385	0.994787	0.982289	41.17	54.38	86.2	74.34	81.5	71.02	67.6	78.5	77.7	176.2
FALSE	High	Master Protein	Q13148	TAR DNA-binding protein 43 OS=Homo sapiens OX=9606 GN=TARDBP PE=1 SV=1	0	8.296	7	2	5	2	414	44.7	6.19	8.88	2	cell organization and biogenesis;RNA metabolism OR transcription;other metabolic processes;other biological processes	mitochondrion;nucleus;other cell component	nucleic acid binding activity;other molecular function	Pf00076, Pf18694	23435	TARDBP	A4GUK4; A4GUK5; A4GUK6; B2R629; B4DJ45; E2PU12; hsa:23435; Q13148; Q53H27; Q6FI92; Q96DJ0		ENSG00000120948	MECP2 and associated Rett syndrome	1	0	2.305	1.578	2.928	0.694	1.459	2.155	0.633936	0.986139	0.979816	0.934941	0.918316	0.791743	39.38	32.48	50.74	27.49	28.6	27.04	56.2	177.6	66	100.1
FALSE	High	Master Protein	P39748	Flap endonuclease 1 OS=Homo sapiens OX=9606 GN=FEN1 PE=1 SV=1	0	7.243	5	1	2	1	380	42.6	8.62	2.81	1	cell cycle OR cell proliferation;cell organization and biogenesis;DNA metabolism;RNA metabolism OR transcription;other metabolic processes;stress response;other biological processes	mitochondrion;nucleus;other cell component	nucleic acid binding activity;other molecular function	Pf00752, Pf00867	2237	FEN1	hsa:2237; P39748	HDR through MMEJ (alt-NHEJ); Early Phase of HIV Life Cycle; POLB-Dependent Long Patch Base Excision Repair; PCNA-Dependent Long Patch Base Excision Repair; Removal of the Flap Intermediate; Removal of the Flap Intermediate from the C-strand	ENSG00000168496	Base excision repair; DNA repair pathways, full network	8	0	1.765	1.062	2.22	0.561	1.279	2.506	0.914739	0.932302	0.92885	0.714644	0.890318	0.710626	77.83	72.05	89.56	45.35	98.8	100.62	59.3	104.7	63	173
FALSE	High	Master Protein	Q9UKN8	General transcription factor 3C polypeptide 4 OS=Homo sapiens OX=9606 GN=GTF3C4 PE=1 SV=2	0.001	4.964	2	1	1	1	822	91.9	6.65	0	1	protein metabolism;RNA metabolism OR transcription;other metabolic processes	mitochondrion;nucleus;other cell component	enzyme regulator activity;nucleic acid binding activity;other molecular function	Pf12657, Pf12660, Pf19336	9329	GTF3C4	hsa:9329; Q5VZJ7; Q9UKN8	RNA Polymerase III Abortive And Retractive Initiation; RNA Polymerase III Transcription Initiation From Type 1 Promoter; RNA Polymerase III Transcription Initiation From Type 2 Promoter	ENSG00000125484		3	0	0.899	0.01	0.01	0.01	0.01		0.990853	9.29412e-17	1.04779e-16	1.06e-16	1.18678e-16		42.46						210.6	189.4
FALSE	High	Master Protein	Q9ULX9	Transcription factor MafF OS=Homo sapiens OX=9606 GN=MAFF PE=1 SV=2	0.002	3.684	10	1	2	1	164	17.7	9.8	4.38	1	RNA metabolism OR transcription;other metabolic processes;developmental processes;other biological processes	mitochondrion;nucleus;other cell component	nucleic acid binding activity;other molecular function	Pf03131	23764	MAFF	B4DV49; hsa:23764; Q9ULX9; Q9Y525	Factors involved in megakaryocyte development and platelet production	ENSG00000185022	Nuclear receptors meta-pathway; NRF2 pathway; Myometrial relaxation and contraction pathways; Ethanol metabolism production of ROS by CYP2E1	5	0	0.5	0.01	1.47	0.01	3.984	100	0.477382	9.29412e-17	0.826135	1.06e-16	0.945541	1.48936e-16	87.87		101.1		77.66		143.3	46.1		210.6
FALSE	High	Master Protein	P49411	Elongation factor Tu, mitochondrial OS=Homo sapiens OX=9606 GN=TUFM PE=1 SV=2	0	43.896	27	8	24	8	452	49.5	7.61	40.89	8	protein metabolism;other metabolic processes;other biological processes	mitochondrion;other cell component	nucleic acid binding activity;other molecular function	Pf00009, Pf03143, Pf03144	7284	TUFM	hsa:7284; O15276; P49411	Mitochondrial translation elongation; SARS-CoV-2 modulates autophagy	ENSG00000178952	16p11.2 distal deletion syndrome	3	0	1.342	1.718	3.221	1.425	2.368	1.758	0.990853	0.999237	0.92885	0.999559	0.949218	0.892806	44.14	58.97	48.33	51.03	51.23	60	61.2	85.2	91.8	161.8
FALSE	High	Master Protein	P10515	Dihydrolipoyllysine-residue acetyltransferase component of pyruvate dehydrogenase complex, mitochondrial OS=Homo sapiens OX=9606 GN=DLAT PE=1 SV=3	0	15.171	4	2	5	2	647	69	7.84	16.22	2	other metabolic processes	mitochondrion;other cell component	other molecular function	Pf00198, Pf00364, Pf02817	1737	DLAT	hsa:1737; P10515; Q16783; Q53EP3	Glyoxylate metabolism and glycine degradation; Regulation of pyruvate dehydrogenase (PDH) complex; Signaling by Retinoic Acid	ENSG00000150768	TCA cycle and deficiency of pyruvate dehydrogenase complex (PDHc); Neuroinflammation and glutamatergic signaling; Glycolysis and gluconeogenesis	7	0	1.858	34.29	17.954	10.039	6.176	0.767	0.877959	0.0313125	0.180699	0.315251	0.837077	0.432342	33.64	38.03	71.08	91.19	50.24	48.33	7.7	22.3	205.7	164.3
FALSE	High	Master Protein	P13804	Electron transfer flavoprotein subunit alpha, mitochondrial OS=Homo sapiens OX=9606 GN=ETFA PE=1 SV=1	0.001	5.607	4	1	4	1	333	35.1	8.38	6.1	1	other metabolic processes	mitochondrion;other cell component	other molecular function	Pf00766, Pf01012	2108	ETFA	B4DT43; hsa:2108; P13804; Q53XN3	Respiratory electron transport	ENSG00000140374		1	0	0.946	3.266	4.595	3.589	5.1	1.414	0.990853	0.970311	0.92885	0.943385	0.918316	0.982289	48.52	45.17	43.27	48	60.23	61.23	40.6	34.4	134.6	190.4
FALSE	Medium	Master Protein	P27469	G0/G1 switch protein 2 OS=Homo sapiens OX=9606 GN=G0S2 PE=1 SV=1	0.021	2.102	12	1	1	1	103	11.3	9.72	0	1	signal transduction;other biological processes	mitochondrion;other cell component		Pf15103	50486	G0S2	hsa:50486; P27469; Q6FGC8	PPARA activates gene expression	ENSG00000123689	Vitamin D receptor pathway; Exercise-induced circadian regulation	3	0	0.592	0.514	0.899	0.895	2.031	2.12	0.589838	0.814834	0.903093	0.980073	0.986315	0.674374	63.21	78.23	122.5	52.4	140.51	139.48	119.5	69.7	69.2	141.6
FALSE	High	Master Protein	P83110	Serine protease HTRA3 OS=Homo sapiens OX=9606 GN=HTRA3 PE=1 SV=2	0	52.587	28	7	45	7	453	48.6	7.09	87.26	7	protein metabolism;other biological processes	non-structural extracellular	other molecular function	Pf00219, Pf02163, Pf07648, Pf13180, Pf13365	94031	HTRA3	hsa:94031; P83110; Q7Z7A2		ENSG00000170801		0	0	3.488	1.114	0.846	0.275	0.355	1.394	0.162022	0.981271	0.871815	0.632686	0.492494	0.996008	61.8	62.63	67.41	28.89	54.5	49.27	83	260.4	15.8	40.7
FALSE	High	Master Protein	Q9UBU2	Dickkopf-related protein 2 OS=Homo sapiens OX=9606 GN=DKK2 PE=1 SV=1	0	35.694	32	5	28	4	259	28.4	9.07	61.27	5	cell-cell signaling;signal transduction;other biological processes	non-structural extracellular	signal transduction activity or receptor binding;other molecular function	Pf04706	27123	DKK2	A0AVE9; B2R6S7; hsa:27123; Q9UBU2; Q9UIU3	Negative regulation of TCF-dependent signaling by WNT ligand antagonists; Signaling by LRP5 mutants	ENSG00000155011	Alzheimer's disease and miRNA effects; BMP signaling in eyelid development; lncRNA in canonical Wnt signaling and colorectal cancer; Wnt signaling; ncRNAs involved in Wnt signaling in hepatocellular carcinoma; Malignant pleural mesothelioma; Alzheimer's disease	10	1	5.506	0.01	0.01	0.01	0.01		0.0130771	9.29412e-17	1.04779e-16	1.06e-16	1.18678e-16		79.54						30.9	369.1
FALSE	High	Master Protein	Q6KF10	Growth/differentiation factor 6 OS=Homo sapiens OX=9606 GN=GDF6 PE=1 SV=1	0	28.761	22	7	20	7	455	50.6	8.88	16.56	7	protein metabolism;other metabolic processes;developmental processes;signal transduction;other biological processes	non-structural extracellular	signal transduction activity or receptor binding;other molecular function	Pf00019, Pf00688	392255	GDF6	hsa:392255; Q6KF10; Q6PI58		ENSG00000156466		0	0	0.164	0.584	1.31	4.347	4.445	1.177	0.000466539	0.835801	0.92885	0.832768	0.918316	0.937176	76.61	83.73	109.12	52.02	101.49	78.02	235.5	11.6	91.9	61.1
FALSE	High	Master Protein	P20742	Pregnancy zone protein OS=Homo sapiens OX=9606 GN=PZP PE=1 SV=4	0	21.952	2	3	31	1	1482	163.8	6.38	42.75	3	other biological processes	non-structural extracellular	enzyme regulator activity;other molecular function	Pf00207, Pf01835, Pf07677, Pf07678, Pf07703, Pf17789, Pf17791		PZP	A6ND27; P20742; Q15273; Q2NKL2; Q7M4N7		ENSG00000126838		0	0	1.207	3.483	5.325	2.614	5.429	2.248	0.990853	0.934759	0.825039	0.940941	0.865561	0.578131	120.4	121.6	97.61	57.94	112.95	124.38	34.1	46.5	134.8	184.5
FALSE	High	Master Protein	Q9NR99	Matrix-remodeling-associated protein 5 OS=Homo sapiens OX=9606 GN=MXRA5 PE=1 SV=3	0	19.591	2	4	10	4	2828	312	8.32	24.8	4	other biological processes	non-structural extracellular		Pf07679, Pf13855, Pf13927	25878	MXRA5	hsa:25878; Q6P1M7; Q9NR99; Q9Y3Y8		ENSG00000101825		0	0	2.592	0.01		0.01	1.787	100	0.494687	9.29412e-17		1.06e-16	0.949218	1.48936e-16	9.29				110.23		50.2	223.5		126.3
FALSE	High	Master Protein	Q5JTB6	Placenta-specific protein 9 OS=Homo sapiens OX=9606 GN=PLAC9 PE=1 SV=1	0	15.195	33	3	11	3	97	10.3	4.92	30.34	3		non-structural extracellular		Pf15205	219348	PLAC9	hsa:219348; Q5JTB6		ENSG00000189129		0	0	1.624	14.833	13.276	30.338	12.031	0.384	0.885639	0.233639	0.334807	0.0148784	0.492494	0.00473997	76.51	133.04	84.01	132.05	78.17	128.86	1.4	5.2	339.3	54
FALSE	High	Master Protein	P80162	C-X-C motif chemokine 6 OS=Homo sapiens OX=9606 GN=CXCL6 PE=1 SV=4	0	14.678	22	2	19	2	114	11.9	9.86	43.48	2	cell-cell signaling;stress response;signal transduction;other biological processes	non-structural extracellular	signal transduction activity or receptor binding;other molecular function	Pf00048	6372	CXCL6	B2R4X3; hsa:6372; P80162; Q4W5D4	G alpha (i) signalling events; Chemokine receptors bind chemokines	ENSG00000124875	SARS-CoV-2 innate immunity evasion and cell-specific immune response; Overview of proinflammatory and profibrotic mediators	4	0	1.006	5.866	17.315	7.662	20.331	2.594	0.990853	0.753063	0.284972	0.651488	0.157284	0.342742	57.06	101.34	105.87	84.66	92.38	92.04	25	15	98.1	261.9
FALSE	High	Master Protein	Q14520	Hyaluronan-binding protein 2 OS=Homo sapiens OX=9606 GN=HABP2 PE=1 SV=1	0	11.441	6	3	13	3	560	62.6	6.54	31.41	3	cell adhesion;protein metabolism	non-structural extracellular	other molecular function	Pf00008, Pf00051, Pf00089	3026	HABP2	A8K467; B7Z8U5; F5H5M6; hsa:3026; O00663; Q14520		ENSG00000148702		0	0	0.536	0.475	0.578	1.062	1.13	1.189	0.467852	0.782615	0.695149	0.992715	0.918316	0.89821	59.86	72.43	126.93	51.31	86.67	101.39	166.1	120	21.6	92.3
FALSE	High	Master Protein	Q92954	Proteoglycan 4 OS=Homo sapiens OX=9606 GN=PRG4 PE=1 SV=3	0	11.029	3	3	9	3	1404	151	9.51	11.1	3	transport;other biological processes	non-structural extracellular	other molecular function	Pf00045, Pf01033	10216	PRG4	hsa:10216; Q6DNC4; Q6DNC5; Q6ZMZ5; Q92954; Q9BX49		ENSG00000116690		0	0	0.458	0.586	1.043	1.405	2.275	1.616	0.285423	0.835801	0.903957	0.995982	0.984504	0.982289	50.35	69.59	96.02	42.76	79.61	80.56	157.1	75.3	69.9	97.8
FALSE	High	Master Protein	P07477	Trypsin-1 OS=Homo sapiens OX=9606 GN=PRSS1 PE=1 SV=1	0	8.96	11	2	17	2	247	26.5	6.51	24.55	2	cell organization and biogenesis;protein metabolism;other biological processes	non-structural extracellular	other molecular function	Pf00089	5644	PRSS1	A1A509; A6NJ71; B2R5I5; hsa:5644; P07477; Q5NV57; Q7M4N3; Q7M4N4; Q92955; Q9HAN4; Q9HAN5; Q9HAN6; Q9HAN7	Activation of Matrix Metalloproteinases; Uptake of dietary cobalamins into enterocytes	ENSG00000204983; ENSG00000274247		2	0	1.073	0.164	0.283	0.236	0.27	1.275	0.990853	0.203615	0.29577	0.542614	0.322749	0.982289	112.83	112.08	130.34	88.72	120.17	103.48	134.5	145.4	61.5	58.7
FALSE	High	Master Protein	P15169	Carboxypeptidase N catalytic chain OS=Homo sapiens OX=9606 GN=CPN1 PE=1 SV=1	0	7.763	3	1	4	1	458	52.3	7.34	3.05	1	protein metabolism;other metabolic processes;other biological processes	non-structural extracellular	other molecular function	Pf00246, Pf13620	1369	CPN1	B1AP59; hsa:1369; P15169	Regulation of Complement cascade	ENSG00000120054	Complement system; Steroid biosynthesis; RAS and bradykinin pathways in COVID-19; Kinin-Kallikrein pathway	5	0	0.336	0.856	2.232	2.439	7.111	2.858	0.0629093	0.936814	0.940902	0.980073	0.890318	0.383281	69.4	65.8	100.62	61.79	104.04	101.09	74.3	37.8	78.7	209.2
FALSE	High	Master Protein	P22352	Glutathione peroxidase 3 OS=Homo sapiens OX=9606 GN=GPX3 PE=1 SV=2	0	6.921	5	1	11	1	226	25.5	8.13	28.03	1	other metabolic processes;stress response;other biological processes	non-structural extracellular	other molecular function	Pf00255	2878	GPX3	hsa:2878; O43787; P22352; Q86W78; Q9NZ74; Q9UEL1	Detoxification of Reactive Oxygen Species	ENSG00000211445	Glutathione metabolism; Selenium micronutrient network; Folate metabolism; Trans-sulfuration, one-carbon metabolism and related pathways; Nuclear receptors meta-pathway; NRF2 pathway; One-carbon metabolism and related pathways; Oxidative stress response; Metapathway biotransformation Phase I and II	10	0	0.981	12.308	16.511	14.248	17.059	1.265	0.990853	0.324056	0.304853	0.157541	0.224608	0.982289	26.41	11.1	21.18	27.37	29.65	26.84	13	12.7	159.8	214.4
FALSE	High	Master Protein	P05543	Thyroxine-binding globulin OS=Homo sapiens OX=9606 GN=SERPINA7 PE=1 SV=2	0.001	5.453	2	1	4	1	415	46.3	6.3	8.25	1	transport;other biological processes	non-structural extracellular	enzyme regulator activity	Pf00079	6906	SERPINA7	D3DUX1; hsa:6906; P05543		ENSG00000123561		0	0		100	100	100	100	7.832		9.29412e-17	1.04779e-16	1.06e-16	1.18678e-16	0.000459421						98.83			56.6	343.4
FALSE	High	Master Protein	P58166	Inhibin beta E chain OS=Homo sapiens OX=9606 GN=INHBE PE=1 SV=1	0.001	5.432	7	1	2	1	350	38.5	9.25	3.34	1	signal transduction;other biological processes	non-structural extracellular	signal transduction activity or receptor binding	Pf00019	83729	INHBE	hsa:83729; P58166	Glycoprotein hormones	ENSG00000139269		1	0	100			0.01	0.01		1.9274e-16			1.06e-16	1.18678e-16									400
FALSE	High	Master Protein	P02753	Retinol-binding protein 4 OS=Homo sapiens OX=9606 GN=RBP4 PE=1 SV=3	0.001	4.679	5	1	5	1	201	23	6.07	8.29	1	other metabolic processes;transport;developmental processes;other biological processes	non-structural extracellular	transporter activity;other molecular function	Pf00061	5950	RBP4	D3DR38; hsa:5950; O43478; O43479; P02753; Q5VY24; Q8WWA3; Q9P178	Retinoid metabolism and transport; The canonical retinoid cycle in rods (twilight vision); Retinoid cycle disease events; Retinoid metabolism disease events	ENSG00000138207	Sterol regulatory element-binding proteins (SREBP) signaling; Vitamin A and carotenoid metabolism	6	0	0.895	1.873	8.919	1.74	7.084	2.667	0.990853	0.999237	0.690182	0.997247	0.878814	0.501173	56.75	74.73	123.12	52.39	123.04	121.58	48.8	34.2	57.9	259.1
FALSE	High	Master Protein	P02763	Alpha-1-acid glycoprotein 1 OS=Homo sapiens OX=9606 GN=ORM1 PE=1 SV=1	0.001	4.64	4	1	1	1	201	23.5	5.02	1.74	1	stress response;other biological processes	non-structural extracellular		Pf00061		HEL-S-153w	V9HWF6				0	0	1.132	0.01	0.471	0.01	0.892	100	0.990853	9.29412e-17	0.062952	1.06e-16	0.475029	1.48936e-16	90.2		86.19		15.31		200	105.7		94.3
FALSE	High	Master Protein	P15085	Carboxypeptidase A1 OS=Homo sapiens OX=9606 GN=CPA1 PE=1 SV=2	0.002	3.818	2	1	22	1	419	47.1	5.76	44.07	1	protein metabolism;other metabolic processes;other biological processes	non-structural extracellular	other molecular function	Pf00246, Pf02244	1357	CPA1	A4D1M1; hsa:1357; P15085; Q53XU0; Q9BS67; Q9UCF2		ENSG00000091704		0	0	0.4	1.036	1.689	2.612	4.85	1.982	0.161479	0.981271	0.971366	0.940941	0.890318	0.778315	63.69	98.86	112.33	52.39	85.55	91.45	85.4	36.1	96.2	182.3
FALSE	High	Master Protein	Q96IY4	Carboxypeptidase B2 OS=Homo sapiens OX=9606 GN=CPB2 PE=1 SV=2	0.009	2.936	2	1	20	1	423	48.4	7.71	17.93	1	protein metabolism;other metabolic processes;stress response;developmental processes;other biological processes	non-structural extracellular	other molecular function	Pf00246, Pf02244	1361	CPB2	A8K464; hsa:1361; Q15114; Q5T9K1; Q5T9K2; Q96IY4; Q9P2Y6	Regulation of Complement cascade; Metabolism of Angiotensinogen to Angiotensins	ENSG00000080618	Complement and coagulation cascades	3	0	0.372	1.341	1.525	4.078	4.691	1.47	0.115606	0.986769	0.971366	0.798447	0.918316	0.982289	39.54	73.52	104.69	36.65	72.6	90.59	83.6	32.3	132.3	151.7
FALSE	Medium	Master Protein	P78556	C-C motif chemokine 20 OS=Homo sapiens OX=9606 GN=CCL20 PE=1 SV=1	0.017	2.373	7	1	3	1	96	10.8	8.94	0	1	cell-cell signaling;stress response;signal transduction;other biological processes	non-structural extracellular	signal transduction activity or receptor binding	Pf00048	6364	CCL20	hsa:6364; P78556; Q53S51; Q99664	G alpha (i) signalling events; Interleukin-10 signaling; Chemokine receptors bind chemokines	ENSG00000115009	Ebstein-Barr virus LMP1 signaling; Glucocorticoid receptor pathway; Nuclear receptors meta-pathway; Chemokine signaling pathway; IL-18 signaling pathway; Overview of proinflammatory and profibrotic mediators	9	0		100	100	100	100	0.536		9.29412e-17	1.04779e-16	1.06e-16	1.18678e-16	0.0482794						89.16			268.5	131.5
FALSE	High	Master Protein	Q13885	Tubulin beta-2A chain OS=Homo sapiens OX=9606 GN=TUBB2A PE=1 SV=1	0	303.313	71	26	781	4	445	49.9	4.89	1860.77	26	cell cycle OR cell proliferation;cell organization and biogenesis;developmental processes;other biological processes	non-structural extracellular;cytoskeleton;other cell component	cytoskeletal activity;other molecular function	Pf00091, Pf03953	7280	TUBB2A	hsa:7280; Q13885; Q6FGZ8; Q8IWR2	Recycling pathway of L1; COPI-dependent Golgi-to-ER retrograde traffic; Separation of Sister Chromatids; The role of GTSE1 in G2/M progression after G2 checkpoint; Translocation of SLC2A4 (GLUT4) to the plasma membrane; Microtubule-dependent trafficking of connexons from Golgi to the plasma membrane; Gap junction assembly; MHC class II antigen presentation; Resolution of Sister Chromatid Cohesion…	ENSG00000137267	Alzheimer's disease and miRNA effects; Pathogenic Escherichia coli infection; Parkin-ubiquitin proteasomal system pathway; Alzheimer's disease	34	1	1.64	1.597	3.628	1.09	2.394	2.336	0.972776	0.999237	0.92885	0.996114	0.949218	0.502425	40.33	50.44	49.96	48.84	47.83	51.04	47	75.4	80.4	197.2
FALSE	High	Master Protein	Q13509	Tubulin beta-3 chain OS=Homo sapiens OX=9606 GN=TUBB3 PE=1 SV=2	0	239.724	62	24	676	7	450	50.4	4.93	1495.27	24	cell cycle OR cell proliferation;cell organization and biogenesis;developmental processes;signal transduction;other biological processes	non-structural extracellular;cytoskeleton;other cell component	signal transduction activity or receptor binding;cytoskeletal activity;other molecular function	Pf00091, Pf03953	10381	TUBB3	A8K854; hsa:10381; Q13509; Q9BTZ0; Q9BW10	Recycling pathway of L1; COPI-dependent Golgi-to-ER retrograde traffic; Separation of Sister Chromatids; The role of GTSE1 in G2/M progression after G2 checkpoint; Translocation of SLC2A4 (GLUT4) to the plasma membrane; Microtubule-dependent trafficking of connexons from Golgi to the plasma membrane; Gap junction assembly; MHC class II antigen presentation; Resolution of Sister Chromatid Cohesion…	ENSG00000258947	Alzheimer's disease and miRNA effects; Pathogenic Escherichia coli infection; Parkin-ubiquitin proteasomal system pathway; Exercise-induced circadian regulation; Alzheimer's disease	35	2	0.814	0.964	1.921	1.322	2.422	1.825	0.933223	0.981271	0.988476	0.999559	0.949218	0.850903	42.21	70.99	61.53	73.72	62.3	55.88	91	68.2	86	154.8
FALSE	High	Master Protein	Q9BUF5	Tubulin beta-6 chain OS=Homo sapiens OX=9606 GN=TUBB6 PE=1 SV=1	0	190.635	61	21	523	9	446	49.8	4.88	1159.29	21	cell cycle OR cell proliferation;cell organization and biogenesis;other biological processes	non-structural extracellular;cytoskeleton;other cell component	cytoskeletal activity;other molecular function	Pf00091, Pf03953	84617	TUBB6	B3KM76; hsa:84617; Q9BUF5; Q9HA42	Recycling pathway of L1; COPI-dependent Golgi-to-ER retrograde traffic; Separation of Sister Chromatids; The role of GTSE1 in G2/M progression after G2 checkpoint; Translocation of SLC2A4 (GLUT4) to the plasma membrane; Microtubule-dependent trafficking of connexons from Golgi to the plasma membrane; Gap junction assembly; MHC class II antigen presentation; Resolution of Sister Chromatid Cohesion…	ENSG00000176014	Alzheimer's disease and miRNA effects; Pathogenic Escherichia coli infection; Parkin-ubiquitin proteasomal system pathway; Alzheimer's disease	34	0	1.007	1.745	3.634	1.602	3.435	2.134	0.990853	0.999237	0.92885	0.990115	0.918316	0.670972	39.47	61.87	68.96	49.66	53.68	59.4	42	46.5	92.4	219.2
FALSE	High	Master Protein	Q9H4B7	Tubulin beta-1 chain OS=Homo sapiens OX=9606 GN=TUBB1 PE=1 SV=1	0	74.409	20	9	215	4	451	50.3	5.17	514.4	9	cell cycle OR cell proliferation;cell organization and biogenesis;other biological processes	non-structural extracellular;cytoskeleton;other cell component	cytoskeletal activity;other molecular function	Pf00091, Pf03953	81027	TUBB1	hsa:81027; Q9H4B7	Recycling pathway of L1; COPI-dependent Golgi-to-ER retrograde traffic; Separation of Sister Chromatids; The role of GTSE1 in G2/M progression after G2 checkpoint; Translocation of SLC2A4 (GLUT4) to the plasma membrane; Microtubule-dependent trafficking of connexons from Golgi to the plasma membrane; Gap junction assembly; MHC class II antigen presentation; Resolution of Sister Chromatid Cohesion…	ENSG00000101162	Alzheimer's disease and miRNA effects; Pathogenic Escherichia coli infection; Parkin-ubiquitin proteasomal system pathway; Alzheimer's disease	34	0	1.015	2.692	4.909	1.952	4.076	1.291	0.990853	0.981271	0.855058	0.980073	0.918316	0.982289	63.31	82.13	78.01	35.84	76.71	52.94	43.1	44.9	117.7	194.3
FALSE	High	Master Protein	Q86UX7	Fermitin family homolog 3 OS=Homo sapiens OX=9606 GN=FERMT3 PE=1 SV=1	0	21.408	5	2	15	2	667	75.9	6.98	38.88	2	cell adhesion;cell organization and biogenesis;signal transduction;other biological processes	non-structural extracellular;cytoskeleton;other cell component	signal transduction activity or receptor binding	Pf00169, Pf00373, Pf18124	83706	FERMT3	hsa:83706; Q86UX7; Q8IUA1; Q8N207; Q9BT48	Platelet degranulation	ENSG00000149781	Leukocyte-intrinsic Hippo pathway functions	2	0	0.228	1.678	3.022	6.154	10.655	1.956	0.00920256	0.999237	0.971366	0.728305	0.516231	0.794087	69.27	91.25	103.51	39.36	78.19	41.78	57.5	10.2	69.3	263
FALSE	High	Master Protein	Q99439	Calponin-2 OS=Homo sapiens OX=9606 GN=CNN2 PE=1 SV=4	0	21.129	18	4	27	3	309	33.7	7.33	28.12	4	cell organization and biogenesis;stress response;transport;developmental processes;other biological processes	non-structural extracellular;cytoskeleton;other cell component	cytoskeletal activity;other molecular function	Pf00307, Pf00402	1265	CNN2	A5D8U8; A6NFI4; D6W5X9; hsa:1265; Q92578; Q99439	Neutrophil degranulation; Gene and protein expression by JAK-STAT signaling after Interleukin-12 stimulation	ENSG00000064666	Myometrial relaxation and contraction pathways; Burn wound healing	4	1	2.252	2.478	2.77	1.098	1.069	1.172	0.659478	0.981271	0.961822	0.997247	0.918316	0.939124	59.11	63.71	67.87	56.93	57.98	58.77	46.8	126.9	121.8	104.5
FALSE	High	Master Protein	O94919	Endonuclease domain-containing 1 protein OS=Homo sapiens OX=9606 GN=ENDOD1 PE=1 SV=2	0.002	4.261	3	1	1	1	500	55	5.71	2.63	1	other metabolic processes;stress response	non-structural extracellular;cytosol	nucleic acid binding activity;other molecular function	Pf01223	23052	ENDOD1	A8K6K8; hsa:23052; O94919; Q6GQY5; Q8TAQ8	Platelet degranulation	ENSG00000149218		1	0	0.744	1.557	2.803	2.078	3.287	2.065	0.914015	0.981271	0.971366	0.995982	0.989122	0.879894	38.85	36.55	60.1	29.78	68.89	68.87	71.7	53.4	114.5	160.4
FALSE	High	Master Protein	P37802	Transgelin-2 OS=Homo sapiens OX=9606 GN=TAGLN2 PE=1 SV=3	0	65.37	70	11	50	11	199	22.4	8.25	121.76	11	other biological processes	non-structural extracellular;cytosol;cytoskeleton		Pf00307, Pf00402	8407	TAGLN2	E9KL39; hsa:8407; P37802; Q5JRQ6; Q5JRQ7; Q6FGI1; Q9BUH5; Q9H4P0	Platelet degranulation	ENSG00000158710		1	0	1.325	7.885	11.629	7.366	9.766	1.388	0.990853	0.581581	0.383124	0.511755	0.492494	0.992051	55.75	85.11	80.18	66.82	59.41	72.37	13.8	20.8	189.8	175.7
FALSE	High	Master Protein	Q14195	Dihydropyrimidinase-related protein 3 OS=Homo sapiens OX=9606 GN=DPYSL3 PE=1 SV=1	0	30.555	20	7	11	5	570	61.9	6.49	22.85	7	cell organization and biogenesis;stress response;developmental processes;other biological processes	non-structural extracellular;cytosol;cytoskeleton;ER/Golgi;other cell component	cytoskeletal activity;other molecular function	Pf01979	1809	DPYSL3	B3SXQ8; hsa:1809; Q14195; Q93012	CRMPs in Sema3A signaling	ENSG00000113657		1	0	0.804	2.473	3.295	2.983	3.931	1.364	0.927892	0.981271	0.945068	0.950703	0.918316	0.992051	33.5	49.78	47.62	51.74	47.48	56.55	65.5	30.2	110.8	193.4
FALSE	High	Master Protein	Q9BZF9	Uveal autoantigen with coiled-coil domains and ankyrin repeats OS=Homo sapiens OX=9606 GN=UACA PE=1 SV=2	0	16.7	4	4	9	4	1416	162.4	7.03	19.06	4	signal transduction;other biological processes	non-structural extracellular;cytosol;cytoskeleton;nucleus		Pf12796	55075	UACA	G3XAG2; hsa:55075; Q14DD3; Q8N3B8; Q96NH6; Q9BZF9; Q9HCL1; Q9NWC6	RHOH GTPase cycle; Regulation of the apoptosome activity	ENSG00000137831		2	0	0.655	2.961	3.041	3.982	4.641	1.236	0.803516	0.981271	0.97257	0.881368	0.918316	0.939124	9.1	49.47	0	54.61	9.1	56.11	29.3	34.1	178.6	158
FALSE	High	Master Protein	Q14764	Major vault protein OS=Homo sapiens OX=9606 GN=MVP PE=1 SV=4	0	284.88	64	41	424	41	893	99.3	5.48	803.04	41	transport;signal transduction;other biological processes	non-structural extracellular;cytosol;cytoskeleton;nucleus;other cell component	other molecular function	Pf01505, Pf11978, Pf17794, Pf17795, Pf17796	9961	MVP	hsa:9961; Q14764; Q96BG4; Q9BPW6; Q9BQT1; Q9UBD1	Neutrophil degranulation	ENSG00000013364	16p11.2 proximal deletion syndrome	2	0	2.752	1.425	2.092	0.476	0.664	1.456	0.414921	0.990962	0.987239	0.860225	0.87822	0.982289	64.84	77.29	74.36	68.13	58.53	62.28	68.9	163.2	63.1	104.9
FALSE	High	Master Protein	Q9NTK5	Obg-like ATPase 1 OS=Homo sapiens OX=9606 GN=OLA1 PE=1 SV=2	0.001	5.716	4	1	1	1	396	44.7	7.81	2.76	1	other metabolic processes	non-structural extracellular;cytosol;cytoskeleton;nucleus;other cell component	translation activity;other molecular function	Pf01926, Pf06071	29789	OLA1	D7EHM2; hsa:29789; Q5BJD7; Q8NCI8; Q96CU1; Q96SV2; Q9NTK5; Q9P1D3; Q9UNY9; Q9Y6G4	Platelet degranulation	ENSG00000138430		1	0	100	100	100	2.602	3.711	1.552	1.9274e-16	9.29412e-17	1.04779e-16	0.974679	0.942343	0.982289				46.66	40.46	53.35		53.5	139.2	207.3
FALSE	High	Master Protein	P61160	Actin-related protein 2 OS=Homo sapiens OX=9606 GN=ACTR2 PE=1 SV=1	0	75.996	35	10	77	10	394	44.7	6.74	217.3	10	cell cycle OR cell proliferation;cell organization and biogenesis;stress response;transport;other biological processes	non-structural extracellular;cytosol;cytoskeleton;nucleus;other cytoplasmic organelle;other cell component	cytoskeletal activity;other molecular function	Pf00022	10097	ACTR2	B2RCP5; D6W5F4; E9PF41; hsa:10097; O15142; P61160; Q96C82	Regulation of actin dynamics for phagocytic cup formation; FCGR3A-mediated phagocytosis; Neutrophil degranulation; RHO GTPases Activate WASPs and WAVEs; Clathrin-mediated endocytosis; EPHB-mediated forward signaling	ENSG00000138071	Physico-chemical features and toxicity-associated pathways; Embryonic stem cell pluripotency pathways	8	0	1.692	4.481	5.145	2.244	2.869	1.227	0.944868	0.835801	0.839843	0.955776	0.918316	0.970916	55.25	96.59	97.11	65.58	60.84	56	92.6	79.1	107.2	121.1
FALSE	High	Master Protein	P50990	T-complex protein 1 subunit theta OS=Homo sapiens OX=9606 GN=CCT8 PE=1 SV=4	0	36.458	20	8	17	8	548	59.6	5.6	38.28	8	cell organization and biogenesis;transport;other biological processes	non-structural extracellular;cytosol;cytoskeleton;nucleus;other cytoplasmic organelle;other cell component	other molecular function	Pf00118	10694	CCT8	A6NN54; B4DEM7; B4DQH4; hsa:10694; P50990; Q4VBP8	Formation of tubulin folding intermediates by CCT/TriC; Neutrophil degranulation; Association of TriC/CCT with target proteins during biosynthesis; Prefoldin mediated transfer of substrate to CCT/TriC; BBSome-mediated cargo-targeting to cilium; Cooperation of PDCL (PhLP1) and TRiC/CCT in G-protein beta folding; Folding of actin by CCT/TriC	ENSG00000156261	16p11.2 proximal deletion syndrome	8	0	1.201	2.004	3.182	1.775	2.627	1.581	0.990853	0.986089	0.92885	0.981434	0.935723	0.947547	28.94	61.14	48.62	67.57	50.2	56	48	68.8	126.5	156.7
FALSE	High	Master Protein	O15511	Actin-related protein 2/3 complex subunit 5 OS=Homo sapiens OX=9606 GN=ARPC5 PE=1 SV=3	0	11.31	21	2	8	2	151	16.3	5.67	17.04	2	cell organization and biogenesis;developmental processes;other biological processes	non-structural extracellular;cytosol;cytoskeleton;nucleus;other cytoplasmic organelle;other cell component	cytoskeletal activity	Pf04699	10092	ARPC5	A6NEC4; hsa:10092; O15511; Q6PG42	Regulation of actin dynamics for phagocytic cup formation; FCGR3A-mediated phagocytosis; Neutrophil degranulation; RHO GTPases Activate WASPs and WAVEs; Clathrin-mediated endocytosis; EPHB-mediated forward signaling	ENSG00000162704	Pathogenic Escherichia coli infection; Regulation of actin cytoskeleton	8	0	1.798	5.644	8.759	3.302	4.75	1.487	0.891641	0.768955	0.678323	0.899368	0.918316	0.982289	38.16	47.13	57.71	31.7	50.31	52.11	14.6	40.8	143.7	200.9
FALSE	High	Master Protein	P04350	Tubulin beta-4A chain OS=Homo sapiens OX=9606 GN=TUBB4A PE=1 SV=2	0	280.908	66	25	743	2	444	49.6	4.88	1596.08	25	cell cycle OR cell proliferation;cell organization and biogenesis;other biological processes	non-structural extracellular;cytosol;cytoskeleton;other cell component	cytoskeletal activity;other molecular function	Pf00091, Pf03953	10382	TUBB4A	B3KQP4; hsa:10382; P04350; Q969E5	Recycling pathway of L1; COPI-dependent Golgi-to-ER retrograde traffic; Separation of Sister Chromatids; The role of GTSE1 in G2/M progression after G2 checkpoint; Translocation of SLC2A4 (GLUT4) to the plasma membrane; Microtubule-dependent trafficking of connexons from Golgi to the plasma membrane; Gap junction assembly; MHC class II antigen presentation; Resolution of Sister Chromatid Cohesion…	ENSG00000104833	Alzheimer's disease and miRNA effects; Pathogenic Escherichia coli infection; Parkin-ubiquitin proteasomal system pathway; Alzheimer's disease	40	2	1.192	2.764	6.838	1.742	4.852	2.347	0.997653	0.981271	0.695149	0.981434	0.890318	0.498175	61	92.49	64.58	84.84	75.62	51.78	35.9	52.1	92.8	219.2
FALSE	High	Master Protein	P68366	Tubulin alpha-4A chain OS=Homo sapiens OX=9606 GN=TUBA4A PE=1 SV=1	0	250.467	58	24	647	5	448	49.9	5.06	1469.64	24	cell cycle OR cell proliferation;cell organization and biogenesis;other biological processes	non-structural extracellular;cytosol;cytoskeleton;other cell component	cytoskeletal activity;other molecular function	Pf00091, Pf03953	7277	TUBA4A	A8MUB1; B3KNQ6; hsa:7277; P05215; P68366	Platelet degranulation ; Separation of Sister Chromatids; The role of GTSE1 in G2/M progression after G2 checkpoint; Prefoldin mediated transfer of substrate to CCT/TriC; MHC class II antigen presentation; RHO GTPases Activate Formins; HCMV Early Events; Recruitment of NuMA to mitotic centrosomes; Regulation of PLK1 Activity at G2/M Transition; Loss of Nlp from mitotic centrosomes; Recruitment of…	ENSG00000127824	Alzheimer's disease and miRNA effects; Pathogenic Escherichia coli infection; Parkin-ubiquitin proteasomal system pathway; Alzheimer's disease	41	0	1.573	2.773	4.401	1.589	2.181	1.545	0.990853	0.981271	0.909744	0.992715	0.966825	0.96164	31.14	59.71	73.13	53.08	43.55	58.78	49.3	74.6	112.3	163.8
FALSE	High	Master Protein	P04075	Fructose-bisphosphate aldolase A OS=Homo sapiens OX=9606 GN=ALDOA PE=1 SV=2	0	210.402	71	24	161	24	364	39.4	8.09	453.11	24	cell organization and biogenesis;other metabolic processes;other biological processes	non-structural extracellular;cytosol;cytoskeleton;other cell component	cytoskeletal activity;other molecular function	Pf00274	226	ALDOA	B4DXI7; hsa:226; P04075; Q6FH76; Q6FI10; Q96B15; Q9BWD9; Q9UCN2	Neutrophil degranulation; Glycolysis; Gluconeogenesis; Platelet degranulation	ENSG00000149925	VEGFA-VEGFR2 signaling pathway; Clear cell renal cell carcinoma pathways; Aerobic glycolysis; 16p11.2 proximal deletion syndrome; Glycolysis and gluconeogenesis; Sudden infant death syndrome (SIDS) susceptibility pathways	10	0	2.152	16.757	9.424	8.891	6.269	0.705	0.696478	0.187572	0.488858	0.393303	0.807828	0.316953	70.3	119.7	127.24	93.53	103.03	76.83	27.5	35.9	237.6	99
FALSE	High	Master Protein	P52907	F-actin-capping protein subunit alpha-1 OS=Homo sapiens OX=9606 GN=CAPZA1 PE=1 SV=3	0	63.319	45	8	127	7	286	32.9	5.69	264.34	8	cell organization and biogenesis	non-structural extracellular;cytosol;cytoskeleton;other cell component	cytoskeletal activity	Pf01267	829	CAPZA1	hsa:829; P52907; Q53FQ6; Q6FHD5	Gene and protein expression by JAK-STAT signaling after Interleukin-12 stimulation; MHC class II antigen presentation; COPI-mediated anterograde transport; Advanced glycosylation endproduct receptor signaling; COPI-independent Golgi-to-ER retrograde traffic; HSP90 chaperone cycle for steroid hormone receptors (SHR) in the presence of ligand; Sensory processing of sound by inner hair cells of the …	ENSG00000116489		8	0	0.991	2.866	3.919	2.949	4.107	1.379	0.990853	0.981271	0.92885	0.917231	0.918316	0.992691	62.15	56.23	74.24	56.48	58.45	51.09	53.3	43.1	124.8	178.7
FALSE	High	Master Protein	Q14204	Cytoplasmic dynein 1 heavy chain 1 OS=Homo sapiens OX=9606 GN=DYNC1H1 PE=1 SV=5	0	628.24	31	94	468	94	4646	532.1	6.4	964.67	94	cell cycle OR cell proliferation;cell organization and biogenesis;transport;other biological processes	non-structural extracellular;cytosol;cytoskeleton;other cytoplasmic organelle;other cell component	cytoskeletal activity;other molecular function	Pf03028, Pf08385, Pf08393, Pf12774, Pf12775, Pf12777, Pf12780, Pf12781, Pf17852, Pf18198, Pf18199	1778	DYNC1H1	B0I1R0; hsa:1778; Q14204; Q6DKQ7; Q8WU28; Q92814; Q9Y4G5	Separation of Sister Chromatids; MHC class II antigen presentation; Resolution of Sister Chromatid Cohesion; HSP90 chaperone cycle for steroid hormone receptors (SHR) in the presence of ligand; Recruitment of NuMA to mitotic centrosomes; RHO GTPases Activate Formins; COPI-mediated anterograde transport; COPI-independent Golgi-to-ER retrograde traffic; HCMV Early Events; Aggrephagy; EML4 and NUDC …	ENSG00000197102	Ciliary landscape; Intraflagellar transport proteins binding to dynein	22	0	1.084	2.079	3.099	1.972	3.002	1.554	0.990853	0.984931	0.92885	0.975783	0.918316	0.96164	45.58	57.44	58.04	57.46	59.72	50.85	65.1	70.3	119.8	144.8
FALSE	High	Master Protein	P68371	Tubulin beta-4B chain OS=Homo sapiens OX=9606 GN=TUBB4B PE=1 SV=1	0	347.773	73	28	878	1	445	49.8	4.89	2027.14	28	cell cycle OR cell proliferation;cell organization and biogenesis;stress response;other biological processes	non-structural extracellular;cytosol;cytoskeleton;other cytoplasmic organelle;other cell component	signal transduction activity or receptor binding;cytoskeletal activity;nucleic acid binding activity;other molecular function	Pf00091, Pf03953	10383	TUBB4B	A2BFA2; hsa:10383; P05217; P68371	Neutrophil degranulation; Separation of Sister Chromatids; The role of GTSE1 in G2/M progression after G2 checkpoint; Prefoldin mediated transfer of substrate to CCT/TriC; MHC class II antigen presentation; RHO GTPases Activate Formins; HCMV Early Events; Recruitment of NuMA to mitotic centrosomes; Regulation of PLK1 Activity at G2/M Transition; Loss of Nlp from mitotic centrosomes; Recruitment o…	ENSG00000188229	Alzheimer's disease and miRNA effects; Pathogenic Escherichia coli infection; Parkin-ubiquitin proteasomal system pathway; Alzheimer's disease	41	9	1.077	2.716	5.895	2.371	4.735	2.137	0.990853	0.981271	0.785664	0.945555	0.898053	0.668941	40.66	61.92	60.97	50.11	52.56	48.37	31.6	33.9	102.2	232.3
FALSE	High	Master Protein	P78371	T-complex protein 1 subunit beta OS=Homo sapiens OX=9606 GN=CCT2 PE=1 SV=4	0	76.741	41	13	49	13	535	57.5	6.46	113.93	13	cell organization and biogenesis;transport;other biological processes	non-structural extracellular;cytosol;cytoskeleton;other cytoplasmic organelle;other cell component	other molecular function	Pf00118	10576	CCT2	A8K402; B5BTY7; B7Z243; B7Z7K4; B7ZAT2; hsa:10576; P78371; Q14D36; Q6IAT3	Neutrophil degranulation; Association of TriC/CCT with target proteins during biosynthesis; Prefoldin mediated transfer of substrate to CCT/TriC; Cooperation of PDCL (PhLP1) and TRiC/CCT in G-protein beta folding; Formation of tubulin folding intermediates by CCT/TriC; RHOBTB2 GTPase cycle; Folding of actin by CCT/TriC; BBSome-mediated cargo-targeting to cilium; RHOBTB1 GTPase cycle	ENSG00000166226	16p11.2 proximal deletion syndrome	10	0	1.261	2.954	4.708	1.901	2.896	1.564	0.990853	0.98074	0.871815	0.980073	0.918316	0.955983	48.38	71.29	62.63	60.44	63.57	57.34	35.9	64.1	117.1	182.9
FALSE	High	Master Protein	P14618	Pyruvate kinase PKM OS=Homo sapiens OX=9606 GN=PKM PE=1 SV=4	0	456.177	83	44	823	44	531	57.9	7.84	2070.83	44	protein metabolism;RNA metabolism OR transcription;other metabolic processes;other biological processes	non-structural extracellular;cytosol;ER/Golgi;nucleus;other cell component	nucleic acid binding activity;kinase activity;other molecular function	Pf00224, Pf02887	5315	PKM	A6NFK3; B2R5N8; B3KRY0; B4DFX8; B4DUU6; hsa:5315; P14618; P14786; Q53GK4; Q96E76; Q9BWB5; Q9UCV6; Q9UPF2	Neutrophil degranulation	ENSG00000067225	Photodynamic therapy-induced HIF-1 survival signaling; Amino acid metabolism; Clear cell renal cell carcinoma pathways; Metabolic reprogramming in colon cancer; Aerobic glycolysis; Glycolysis in senescence; Glucose metabolism in triple-negative breast cancer cells; Glycolysis and gluconeogenesis	9	0	1.105	4.189	4.986	3.782	4.517	1.246	0.990853	0.871678	0.851618	0.812112	0.918316	0.98067	66.96	74.59	71.21	60.58	63.08	53.72	31	37.9	151.8	179.3
FALSE	High	Master Protein	O14558	Heat shock protein beta-6 OS=Homo sapiens OX=9606 GN=HSPB6 PE=1 SV=2	0	32.285	37	4	14	4	160	17.1	6.4	30.36	4	stress response;other biological processes	non-structural extracellular;cytosol;ER/Golgi;nucleus;other cell component	other molecular function	Pf00011, Pf00525	126393	HSPB6	hsa:126393; O14551; O14558; Q6NVI3; Q96MG9		ENSG00000004776		0	0	1.736	7.367	2.903	4.23	1.672	0.243	0.838474	0.602737	0.971366	0.808574	0.918316	9.27681e-06	106.99	121.26	113.3	102.45	99.18	84.98	5.5	9.5	340.8	44.3
FALSE	High	Master Protein	Q86VP6	Cullin-associated NEDD8-dissociated protein 1 OS=Homo sapiens OX=9606 GN=CAND1 PE=1 SV=2	0.001	4.654	2	2	5	2	1230	136.3	5.78	11.03	2	cell organization and biogenesis;protein metabolism;other metabolic processes;other biological processes	non-structural extracellular;cytosol;ER/Golgi;nucleus;other cell component	other molecular function	Pf08623	55832	CAND1	B2RAU3; hsa:55832; O94918; Q6PIY4; Q86VP6; Q8NDJ4; Q96JZ9; Q96T19; Q9BTC4; Q9H0G2; Q9P0H7; Q9UF85	Neddylation; Neutrophil degranulation; Iron uptake and transport	ENSG00000111530	Endoderm differentiation	4	0		100	100	100	100	1.032		9.29412e-17	1.04779e-16	1.06e-16	1.18678e-16	0.832163						49.57			203.9	196.1
FALSE	High	Master Protein	Q12904	Aminoacyl tRNA synthase complex-interacting multifunctional protein 1 OS=Homo sapiens OX=9606 GN=AIMP1 PE=1 SV=2	0.003	3.458	5	1	1	1	312	34.3	8.43	2.32	1	cell-cell signaling;protein metabolism;other metabolic processes;stress response;developmental processes;signal transduction;other biological processes	non-structural extracellular;cytosol;ER/Golgi;nucleus;other cell component	signal transduction activity or receptor binding;nucleic acid binding activity;other molecular function	Pf01588	9255	AIMP1	B3KTR2; B4E1S7; hsa:9255; Q12904; Q6FG28; Q96CQ9	Cytosolic tRNA aminoacylation; Selenoamino acid metabolism	ENSG00000164022	Ciliary landscape	3	0
FALSE	High	Master Protein	P55145	Mesencephalic astrocyte-derived neurotrophic factor OS=Homo sapiens OX=9606 GN=MANF PE=1 SV=3	0.002	4.28	9	1	2	1	182	20.7	8.69	3.78	1	cell organization and biogenesis;stress response;developmental processes;signal transduction;other biological processes	non-structural extracellular;cytosol;ER/Golgi;other cell component	signal transduction activity or receptor binding;other molecular function	Pf10208, Pf20145	7873	MANF	hsa:7873; P55145; Q14CX4; Q86U67; Q96IS4	Platelet degranulation	ENSG00000145050		1	0
FALSE	High	Master Protein	P02652	Apolipoprotein A-II OS=Homo sapiens OX=9606 GN=APOA2 PE=1 SV=1	0	16.464	31	3	17	3	100	11.2	6.62	5.44	3	cell organization and biogenesis;protein metabolism;other metabolic processes;stress response;transport;other biological processes	non-structural extracellular;cytosol;ER/Golgi;other cytoplasmic organelle	signal transduction activity or receptor binding;transporter activity;enzyme regulator activity;other molecular function	Pf04711	336	APOA2	B2R524; hsa:336; P02652	Regulation of Insulin-like Growth Factor (IGF) transport and uptake by Insulin-like Growth Factor Binding Proteins (IGFBPs); Post-translational protein phosphorylation; Retinoid metabolism and transport; PPARA activates gene expression; Chylomicron assembly; Chylomicron remodeling	ENSG00000158874	PPAR-alpha pathway; Nuclear receptors meta-pathway; PPAR signaling pathway; Statin inhibition of cholesterol production; Familial hyperlipidemia type 1; Familial hyperlipidemia type 2; Familial hyperlipidemia type 3; Familial hyperlipidemia type 4; Familial hyperlipidemia type 5	15	0	0.551	1.572	1.464	0.25	0.249	0.938	0.501737	0.999237	0.966498	0.57678	0.279818	0.712819	127.66	69.22	67.68	61.67	65.51	75.3	184.3	173.3	23.2	19.2
FALSE	High	Master Protein	P09211	Glutathione S-transferase P OS=Homo sapiens OX=9606 GN=GSTP1 PE=1 SV=2	0	20.972	23	3	7	3	210	23.3	5.64	19.68	3	cell cycle OR cell proliferation;other metabolic processes;stress response;developmental processes;other biological processes	non-structural extracellular;cytosol;mitochondrion;nucleus;other cell component	enzyme regulator activity;other molecular function	Pf02798, Pf14497	2950	GSTP1	hsa:2950; O00460; P09211; Q15690; Q5TZY3	Neutrophil degranulation; Detoxification of Reactive Oxygen Species; Paracetamol ADME; Glutathione conjugation	ENSG00000084207	Nuclear receptors meta-pathway; NRF2 pathway; Photodynamic therapy-induced NFE2L2 (NRF2) survival signaling; Exercise-induced circadian regulation; Arachidonate epoxygenase / epoxide hydrolase; Metapathway biotransformation Phase I and II	10	0	0.667	15.065	11.32	22.573	17.563	0.949	0.823031	0.227843	0.521211	0.0370598	0.273346	0.782348	37.64	48.76	31.96	48.86	35.09	60.22	12.7	8	192.7	186.5
FALSE	High	Master Protein	P30041	Peroxiredoxin-6 OS=Homo sapiens OX=9606 GN=PRDX6 PE=1 SV=3	0	22.674	25	3	18	3	224	25	6.38	50.02	3	other metabolic processes;stress response;other biological processes	non-structural extracellular;cytosol;mitochondrion;nucleus;other cytoplasmic organelle;other cell component	other molecular function	Pf00578, Pf10417	9588	PRDX6	A8JZY7; hsa:9588; P30041; P32077; Q5TAH4; Q5ZEZ8	Neutrophil degranulation; Detoxification of Reactive Oxygen Species	ENSG00000117592	Nuclear receptors meta-pathway; NRF2 pathway; VEGFA-VEGFR2 signaling pathway	5	0	0.651	1.544	2.25	2.501	3.302	1.324	0.704576	0.999237	0.980853	0.945555	0.918316	0.982289	67	89.24	98.06	55.63	62.46	76.81	64.8	49.3	104.8	181.1
FALSE	High	Master Protein	P41250	Glycine--tRNA ligase OS=Homo sapiens OX=9606 GN=GARS1 PE=1 SV=3	0	11.144	5	2	4	2	739	83.1	7.03	11.33	2	protein metabolism;RNA metabolism OR transcription;other metabolic processes	non-structural extracellular;cytosol;mitochondrion;other cell component	other molecular function	Pf00458, Pf00587, Pf03129	2617	GARS1	A0A090N8G0; B3KQA2; B4DIA0; hsa:2617; P41250; Q969Y1	Cytosolic tRNA aminoacylation; Mitochondrial tRNA aminoacylation	ENSG00000106105		2	0	2.42	2.7	2.146	2.305	1.258	0.88	0.53023	0.981271	0.92885	0.980073	0.918316	0.583476	64.77	82.41	74.55	70.29	59.66	46.28	31.7	93.3	148.1	126.9
FALSE	High	Master Protein	P13489	Ribonuclease inhibitor OS=Homo sapiens OX=9606 GN=RNH1 PE=1 SV=2	0	55.989	35	9	23	9	461	49.9	4.82	65.08	9	RNA metabolism OR transcription;other metabolic processes;other biological processes	non-structural extracellular;cytosol;nucleus	enzyme regulator activity	Pf13516, Pf18779	6050	RNH1	hsa:6050; P13489; Q8IZK8; Q96FD7; Q9BQ80; Q9UDK6		ENSG00000023191; ENSG00000276230		0	0	1.193	5.689	13.002	4.914	13.893	1.968	0.999623	0.767742	0.334807	0.708826	0.320518	0.788501	41.17	49.03	51.26	45.46	60.15	63.58	16.1	17.5	118.4	248.1
FALSE	High	Master Protein	Q16778	Histone H2B type 2-E OS=Homo sapiens OX=9606 GN=H2BC21 PE=1 SV=3	0	92.283	66	12	537	0	126	13.9	10.32	1032.81	12	cell organization and biogenesis;stress response	non-structural extracellular;cytosol;nucleus;other cell component	nucleic acid binding activity;other molecular function	Pf00125	8349	H2BC21	A3KMC7; A8K110; hsa:8349; Q16778; Q4KMY1; Q5QNX0; Q9UE88	HCMV Early Events; Ub-specific processing proteases; RUNX1 regulates transcription of genes involved in differentiation of HSCs; Formation of the beta-catenin:TCF transactivating complex; Meiotic synapsis; Estrogen-dependent gene expression; Deposition of new CENPA-containing nucleosomes at the centromere; B-WICH complex positively regulates rRNA expression; Recruitment and ATM-mediated phosphory…	ENSG00000184678		42	13	1.232	0.258	0.401	0.242	0.334	1.664	0.990853	0.432329	0.465731	0.555095	0.460876	0.937176	61.03	83.33	90.56	99.39	104.52	100.12	153.4	142.7	42.9	60.9
FALSE	High	Master Protein	P12956	X-ray repair cross-complementing protein 6 OS=Homo sapiens OX=9606 GN=XRCC6 PE=1 SV=2	0	50.319	20	8	30	8	609	69.8	6.64	30.62	8	cell organization and biogenesis;DNA metabolism;other metabolic processes;stress response;other biological processes	non-structural extracellular;cytosol;nucleus;other cell component	nucleic acid binding activity;other molecular function	Pf02037, Pf02735, Pf03730, Pf03731	2547	XRCC6	B1AHC8; hsa:2547; P12956; Q6FG89; Q9UCQ2; Q9UCQ3	Neutrophil degranulation; Nonhomologous End-Joining (NHEJ); 2-LTR circle formation; Cytosolic sensors of pathogen-associated DNA ; IRF3-mediated induction of type I IFN	ENSG00000196419	Non-homologous end joining; DNA repair pathways, full network	7	0	2.352	2.007	3.974	0.533	1.508	2.58	0.593454	0.986769	0.92885	0.902633	0.958654	0.38498	55.98	49.22	67.36	37.05	42.87	61.74	51.8	156.9	23.3	167.9
FALSE	High	Master Protein	Q13200	26S proteasome non-ATPase regulatory subunit 2 OS=Homo sapiens OX=9606 GN=PSMD2 PE=1 SV=3	0	40.052	13	7	24	7	908	100.1	5.2	30.96	7	protein metabolism;other metabolic processes;other biological processes	non-structural extracellular;cytosol;nucleus;other cell component	enzyme regulator activity	Pf01851, Pf17781, Pf18051	5708	PSMD2	B4DX07; B4DXY1; E7EW34; E9PCS3; hsa:5708; Q12932; Q13200; Q15321; Q53XQ4; Q96I12	Separation of Sister Chromatids; The role of GTSE1 in G2/M progression after G2 checkpoint; FCERI mediated NF-kB activation; Downstream TCR signaling; Antigen processing: Ubiquitination & Proteasome degradation; Activation of NF-kappaB in B cells; Oxygen-dependent proline hydroxylation of Hypoxia-inducible Factor Alpha; ER-Phagosome pathway; Cross-presentation of soluble exogenous antigens (endos…	ENSG00000175166	Proteasome degradation; Alzheimer's disease and miRNA effects; TNF-alpha signaling pathway; Parkin-ubiquitin proteasomal system pathway; Alzheimer's disease	64	0	0.997	1.226	2.391	1.253	2.579	1.802	0.990853	0.981271	0.971366	0.999559	0.939463	0.868593	64.61	62.72	69	70.64	64.87	54.31	87.8	84.1	77.4	150.7
FALSE	High	Master Protein	P51665	26S proteasome non-ATPase regulatory subunit 7 OS=Homo sapiens OX=9606 GN=PSMD7 PE=1 SV=2	0	27.203	13	2	5	2	324	37	6.77	15.27	2	protein metabolism;other metabolic processes	non-structural extracellular;cytosol;nucleus;other cell component	other molecular function	Pf01398, Pf13012	5713	PSMD7	D3DWS9; hsa:5713; P51665; Q6PKI2; Q96E97	Separation of Sister Chromatids; The role of GTSE1 in G2/M progression after G2 checkpoint; FCERI mediated NF-kB activation; Downstream TCR signaling; Antigen processing: Ubiquitination & Proteasome degradation; Activation of NF-kappaB in B cells; Oxygen-dependent proline hydroxylation of Hypoxia-inducible Factor Alpha; ER-Phagosome pathway; Cross-presentation of soluble exogenous antigens (endos…	ENSG00000103035	Proteasome degradation; Alzheimer's disease and miRNA effects; Parkin-ubiquitin proteasomal system pathway; Ciliary landscape; Alzheimer's disease	64	0	0.993	4.675	7.449	4.523	7.893	1.812	0.990853	0.824844	0.801434	0.860277	0.834591	0.892806	46.02	60.88	59.71	70.44	58.16	69.88	27.2	25.6	136.1	211.1
FALSE	High	Master Protein	P07741	Adenine phosphoribosyltransferase OS=Homo sapiens OX=9606 GN=APRT PE=1 SV=2	0	20.811	26	3	5	3	180	19.6	6.02	12.2	3	other metabolic processes;transport;other biological processes	non-structural extracellular;cytosol;nucleus;other cell component	other molecular function	Pf00156	353	APRT	G5E9J2; hsa:353; P07741; Q3KP55; Q68DF9	Neutrophil degranulation; Purine salvage; Defective APRT disrupts adenine salvage	ENSG00000198931		3	0	0.894	1.743	3.298	2.254	3.722	1.769	0.990853	0.999237	0.971366	0.981434	0.919507	0.937176	39.81	40.97	74.44	31.99	51.79	61.25	59.3	50	102.3	188.4
FALSE	High	Master Protein	Q9UNM6	26S proteasome non-ATPase regulatory subunit 13 OS=Homo sapiens OX=9606 GN=PSMD13 PE=1 SV=2	0	15.475	10	2	16	2	376	42.9	5.81	33.1	2	cell cycle OR cell proliferation;cell organization and biogenesis;protein metabolism;other metabolic processes	non-structural extracellular;cytosol;nucleus;other cell component	other molecular function	Pf01399	5719	PSMD13	B3KT15; hsa:5719; O75831; Q53XU2; Q9UNM6; Q9UNV3	Neutrophil degranulation; FCERI mediated NF-kB activation; Downstream TCR signaling; Antigen processing: Ubiquitination & Proteasome degradation; Activation of NF-kappaB in B cells; Oxygen-dependent proline hydroxylation of Hypoxia-inducible Factor Alpha; ER-Phagosome pathway; Cross-presentation of soluble exogenous antigens (endosomes); SCF-beta-TrCP mediated degradation of Emi1; APC/C:Cdc20 med…	ENSG00000185627	Proteasome degradation; Alzheimer's disease and miRNA effects; Parkin-ubiquitin proteasomal system pathway; Ciliary landscape; Alzheimer's disease	64	0	1.063	1.347	3.238	1.045	2.38	2.176	0.990853	0.981271	0.971366	0.980073	0.988433	0.747667	57.98	63.69	78.81	59.92	81.99	89.52	97.3	117.6	54.7	130.4
FALSE	High	Master Protein	Q9UNF1	Melanoma-associated antigen D2 OS=Homo sapiens OX=9606 GN=MAGED2 PE=1 SV=2	0	13.553	6	3	3	3	606	64.9	9.32	6.03	3	transport;other biological processes	non-structural extracellular;cytosol;nucleus;other cell component		Pf01454	10916	MAGED2	A6NMX0; hsa:10916; O76058; Q5BJF3; Q8NAL6; Q9H218; Q9P0U9; Q9UM52; Q9UNF1	Platelet degranulation	ENSG00000102316		1	0	0.997	3.337	4.726	3.009	3.583	1.462	0.990853	0.948397	0.92885	0.945555	0.927372	0.982289	46.17	51.13	80.53	33.57	40.76	76.78	42.2	41.5	131.8	184.5
FALSE	High	Master Protein	O43242	26S proteasome non-ATPase regulatory subunit 3 OS=Homo sapiens OX=9606 GN=PSMD3 PE=1 SV=2	0	7.326	5	2	3	2	534	60.9	8.44	4.24	2	protein metabolism;other metabolic processes;other biological processes	non-structural extracellular;cytosol;nucleus;other cell component	enzyme regulator activity	Pf01399, Pf08375	5709	PSMD3	B3KMW9; B4DT72; hsa:5709; O43242; Q96EI2; Q9BQA4	Neutrophil degranulation; FCERI mediated NF-kB activation; Downstream TCR signaling; Antigen processing: Ubiquitination & Proteasome degradation; Activation of NF-kappaB in B cells; Oxygen-dependent proline hydroxylation of Hypoxia-inducible Factor Alpha; ER-Phagosome pathway; Cross-presentation of soluble exogenous antigens (endosomes); SCF-beta-TrCP mediated degradation of Emi1; APC/C:Cdc20 med…	ENSG00000108344	Proteasome degradation; Alzheimer's disease and miRNA effects; Parkin-ubiquitin proteasomal system pathway; Alzheimer's disease	63	0	1.315	1.477	3.144	1.467	2.512	1.782	0.990853	0.987209	0.971366	0.999559	0.989445	0.937176	43.36	29.13	39.78	29.93	36.42	28.67	62.9	85.7	86.3	165.1
FALSE	High	Master Protein	Q15008	26S proteasome non-ATPase regulatory subunit 6 OS=Homo sapiens OX=9606 GN=PSMD6 PE=1 SV=1	0	7.24	5	1	3	1	389	45.5	5.62	6.14	1	protein metabolism;other metabolic processes;other biological processes	non-structural extracellular;cytosol;nucleus;other cell component	enzyme regulator activity	Pf01399, Pf10602	9861	PSMD6	A8K2E0; E9PHI9; hsa:9861; Q15008; Q6UV22	Neutrophil degranulation; FCERI mediated NF-kB activation; Downstream TCR signaling; Antigen processing: Ubiquitination & Proteasome degradation; Activation of NF-kappaB in B cells; Oxygen-dependent proline hydroxylation of Hypoxia-inducible Factor Alpha; ER-Phagosome pathway; Cross-presentation of soluble exogenous antigens (endosomes); SCF-beta-TrCP mediated degradation of Emi1; APC/C:Cdc20 med…	ENSG00000163636	Proteasome degradation; Alzheimer's disease and miRNA effects; Parkin-ubiquitin proteasomal system pathway; Alzheimer's disease	63	0	1.163	1.582	3.77	1.683	2.748	1.63	0.990853	0.999237	0.971297	0.999559	0.989122	0.966235	65.97	46.42	72.17	58.13	66.77	73.5	60.4	66.1	95.6	177.9
FALSE	High	Master Protein	O00232	26S proteasome non-ATPase regulatory subunit 12 OS=Homo sapiens OX=9606 GN=PSMD12 PE=1 SV=3	0	6.721	3	1	1	1	456	52.9	7.65	2.79	1	protein metabolism;other metabolic processes	non-structural extracellular;cytosol;nucleus;other cell component		Pf01399, Pf18098	5718	PSMD12	A6NP15; hsa:5718; O00232; Q53HA2; Q6P053	Separation of Sister Chromatids; The role of GTSE1 in G2/M progression after G2 checkpoint; FCERI mediated NF-kB activation; Downstream TCR signaling; Antigen processing: Ubiquitination & Proteasome degradation; Activation of NF-kappaB in B cells; Oxygen-dependent proline hydroxylation of Hypoxia-inducible Factor Alpha; ER-Phagosome pathway; Cross-presentation of soluble exogenous antigens (endos…	ENSG00000197170	Proteasome degradation; Alzheimer's disease and miRNA effects; Parkin-ubiquitin proteasomal system pathway; Ciliary landscape; Alzheimer's disease	64	0	1.118	1.678	3.292	1.55	2.965	1.993	0.990853	0.999237	0.971366	0.999559	0.96462	0.794087	46.92	56.1	50.09	41.34	41.39	51.23	53.4	65.7	105.2	175.7
FALSE	High	Master Protein	O00487	26S proteasome non-ATPase regulatory subunit 14 OS=Homo sapiens OX=9606 GN=PSMD14 PE=1 SV=1	0.001	6.048	5	1	1	1	310	34.6	6.52	2.82	1	protein metabolism;DNA metabolism;other metabolic processes;stress response;other biological processes	non-structural extracellular;cytosol;nucleus;other cell component	enzyme regulator activity;other molecular function	Pf01398, Pf13012	10213	PSMD14	B3KNW2; hsa:10213; O00176; O00487	Neutrophil degranulation; FCERI mediated NF-kB activation; Downstream TCR signaling; Antigen processing: Ubiquitination & Proteasome degradation; Activation of NF-kappaB in B cells; Oxygen-dependent proline hydroxylation of Hypoxia-inducible Factor Alpha; ER-Phagosome pathway; Cross-presentation of soluble exogenous antigens (endosomes); SCF-beta-TrCP mediated degradation of Emi1; APC/C:Cdc20 med…	ENSG00000115233	Alzheimer's disease and miRNA effects; Parkin-ubiquitin proteasomal system pathway; Alzheimer's disease	63	0	100		100	0.01	4.42	100	1.9274e-16		1.04779e-16	1.06e-16	0.918316	1.48936e-16					84.37			62.5		337.5
FALSE	High	Master Protein	O00231	26S proteasome non-ATPase regulatory subunit 11 OS=Homo sapiens OX=9606 GN=PSMD11 PE=1 SV=3	0.001	5.846	6	2	2	2	422	47.4	6.48	4.02	2	cell organization and biogenesis;protein metabolism;other metabolic processes;other biological processes	non-structural extracellular;cytosol;nucleus;other cell component	other molecular function	Pf01399, Pf18055, Pf18503	5717	PSMD11	A8K3I7; E1P663; hsa:5717; O00231; O00495; Q53FT5	Separation of Sister Chromatids; The role of GTSE1 in G2/M progression after G2 checkpoint; FCERI mediated NF-kB activation; Downstream TCR signaling; Antigen processing: Ubiquitination & Proteasome degradation; Activation of NF-kappaB in B cells; Oxygen-dependent proline hydroxylation of Hypoxia-inducible Factor Alpha; ER-Phagosome pathway; Cross-presentation of soluble exogenous antigens (endos…	ENSG00000108671	Proteasome degradation; Parkin-ubiquitin proteasomal system pathway; VEGFA-VEGFR2 signaling pathway	62	0	1.025	2.551	5.091	2.466	5	1.763	0.990853	0.981271	0.92885	0.981434	0.918316	0.937176	68.18	38.7	74.62	65.76	91.88	72.39	47.2	44.8	114.4	193.6
FALSE	High	Master Protein	P10599	Thioredoxin OS=Homo sapiens OX=9606 GN=TXN PE=1 SV=3	0.002	3.978	11	1	1	1	105	11.7	4.92	2.38	1	other biological processes	non-structural extracellular;cytosol;nucleus;other cell component	other molecular function	Pf00085	7295	TXN	B1ALW1; hsa:7295; O60744; P10599; Q53X69; Q96KI3; Q9UDG5	Purinergic signaling in leishmaniasis infection; Oxidative Stress Induced Senescence; Detoxification of Reactive Oxygen Species; TP53 Regulates Metabolic Genes; Interconversion of nucleotide di- and triphosphates; The NLRP3 inflammasome; Regulation of FOXO transcriptional activity by acetylation; Protein repair	ENSG00000136810	Selenium micronutrient network; Folic acid network; Selenium micronutrient network ; Folic acid network; Selenium micronutrient network; TNF-alpha signaling pathway; Complement system; Nuclear receptors meta-pathway; NRF2 pathway; VEGFA-VEGFR2 signaling pathway	18	0	0.01	2.708	5.256	100	100	1.57	1.9274e-16	0.981271	0.92885	1.06e-16	1.18678e-16	0.982289		74.03	31.5			65.87	44.6		120.8	234.5
FALSE	High	Master Protein	P17980	26S proteasome regulatory subunit 6A OS=Homo sapiens OX=9606 GN=PSMC3 PE=1 SV=3	0.003	3.463	3	1	1	1	439	49.2	5.24	2.43	1	protein metabolism;other metabolic processes;other biological processes	non-structural extracellular;cytosol;nucleus;other cell component	other molecular function	Pf00004, Pf16450, Pf17862	5702	PSMC3	B2R8V1; hsa:5702; P17980; Q3B757; Q3B865; Q53HU5; Q6GPG8; Q6IBS1; Q96HD3	Separation of Sister Chromatids; The role of GTSE1 in G2/M progression after G2 checkpoint; FCERI mediated NF-kB activation; Downstream TCR signaling; Antigen processing: Ubiquitination & Proteasome degradation; Activation of NF-kappaB in B cells; Oxygen-dependent proline hydroxylation of Hypoxia-inducible Factor Alpha; ER-Phagosome pathway; Cross-presentation of soluble exogenous antigens (endos…	ENSG00000165916	Proteasome degradation; Alzheimer's disease and miRNA effects; Parkin-ubiquitin proteasomal system pathway; Alzheimer's disease	63	0	100	100	100	3.179	6.217	1.919	1.9274e-16	9.29412e-17	1.04779e-16	0.945555	0.898053	0.832163				44.54	36	57.56		38.5	122.3	239.2
FALSE	Medium	Master Protein	P35998	26S proteasome regulatory subunit 7 OS=Homo sapiens OX=9606 GN=PSMC2 PE=1 SV=3	0.02	2.243	3	1	2	1	433	48.6	5.95	1.68	1	protein metabolism;other metabolic processes;other biological processes	non-structural extracellular;cytosol;nucleus;other cell component	other molecular function	Pf00004, Pf17862	5701	PSMC2	A4D0Q1; B7Z5E2; hsa:5701; P35998; Q3LIA5; Q9UDI3	Separation of Sister Chromatids; The role of GTSE1 in G2/M progression after G2 checkpoint; FCERI mediated NF-kB activation; Downstream TCR signaling; Antigen processing: Ubiquitination & Proteasome degradation; Activation of NF-kappaB in B cells; Oxygen-dependent proline hydroxylation of Hypoxia-inducible Factor Alpha; ER-Phagosome pathway; Cross-presentation of soluble exogenous antigens (endos…	ENSG00000161057	Proteasome degradation; Alzheimer's disease and miRNA effects; Parkin-ubiquitin proteasomal system pathway; Alzheimer's disease	63	0	1.469	1.16	3.287	0.753	1.981	2.867	0.990853	0.981271	0.976663	0.917231	0.945541	0.326447	65.23	47.52	46.09	47.63	45.92	54.7	58.3	90.3	68.8	182.6
FALSE	High	Master Protein	P53396	ATP-citrate synthase OS=Homo sapiens OX=9606 GN=ACLY PE=1 SV=3	0	64.831	16	11	43	11	1101	120.8	7.33	80.5	11	other metabolic processes	non-structural extracellular;cytosol;nucleus;other cytoplasmic organelle;other cell component	other molecular function	Pf00285, Pf00549, Pf02629, Pf16114	47	ACLY	B4DIM0; B4E3P0; hsa:47; P53396; Q13037; Q9BRL0	Neutrophil degranulation; ChREBP activates metabolic gene expression; Fatty acyl-CoA biosynthesis	ENSG00000131473	Sterol regulatory element-binding proteins (SREBP) signaling; TCA cycle and deficiency of pyruvate dehydrogenase complex (PDHc); Fatty acid biosynthesis; Amino acid metabolism; Lipid metabolism pathway; Clear cell renal cell carcinoma pathways; Metabolic reprogramming in colon cancer	10	0	0.894	1.191	1.784	1.271	1.837	1.289	0.990853	0.981271	0.97257	0.999559	0.999963	0.982289	47.12	85.67	83.59	68.23	77.66	60.01	126.4	82	78.4	113.2
FALSE	High	Master Protein	Q99460	26S proteasome non-ATPase regulatory subunit 1 OS=Homo sapiens OX=9606 GN=PSMD1 PE=1 SV=2	0	7.522	5	2	2	2	953	105.8	5.39	2.79	2	protein metabolism;other metabolic processes;other biological processes	non-structural extracellular;cytosol;nucleus;other cytoplasmic organelle;other cell component	enzyme regulator activity;other molecular function	Pf01851, Pf13646, Pf18004	5707	PSMD1	B8ZZH9; hsa:5707; Q24JU0; Q53TI2; Q6GMU5; Q6P2P4; Q6PJM7; Q6PKG9; Q86VU1; Q8IV79; Q99460	Separation of Sister Chromatids; The role of GTSE1 in G2/M progression after G2 checkpoint; FCERI mediated NF-kB activation; Downstream TCR signaling; Antigen processing: Ubiquitination & Proteasome degradation; Activation of NF-kappaB in B cells; Oxygen-dependent proline hydroxylation of Hypoxia-inducible Factor Alpha; ER-Phagosome pathway; Cross-presentation of soluble exogenous antigens (endos…	ENSG00000173692	Proteasome degradation; Alzheimer's disease and miRNA effects; Parkin-ubiquitin proteasomal system pathway; Alzheimer's disease	63	0	0.872	1.587	2.774	1.872	3.271	1.089	0.990853	0.986089	0.971366	0.999559	0.972494	0.840139	49.6	68.3	65.96	86.01	56.78	90.89	82.6	92.1	107.3	118
FALSE	High	Master Protein	P68871	Hemoglobin subunit beta OS=Homo sapiens OX=9606 GN=HBB PE=1 SV=2	0	55.229	73	8	94	8	147	16	7.28	167.92	8	other metabolic processes;stress response;transport;other biological processes	non-structural extracellular;cytosol;other cell component	other molecular function	Pf00042	3043	HBB	A4GX73; B2ZUE0; hsa:3043; P02023; P68871; Q13852; Q14481; Q14510; Q45KT0; Q549N7; Q6FI08; Q6R7N2; Q8IZI1; Q9BX96; Q9UCD6; Q9UCP8; Q9UCP9	Neutrophil degranulation; Cytoprotection by HMOX1; Heme signaling; Late endosomal microautophagy; Chaperone Mediated Autophagy; Scavenging of heme from plasma; Factors involved in megakaryocyte development and platelet production; Erythrocytes take up carbon dioxide and release oxygen; Erythrocytes take up oxygen and release carbon dioxide	ENSG00000244734	Selenium micronutrient network; Vitamin B12 metabolism; Folate metabolism	12	0	0.636	5.005	6.05	12.332	11.531	1.311	0.690416	0.816276	0.774355	0.211408	0.390686	0.982289	57.62	132.93	131.66	120	134.8	61.15	27	21.4	172.6	179
FALSE	High	Master Protein	P18669	Phosphoglycerate mutase 1 OS=Homo sapiens OX=9606 GN=PGAM1 PE=1 SV=2	0	28.399	16	4	12	4	254	28.8	7.18	39.03	4	other metabolic processes;other biological processes	non-structural extracellular;cytosol;other cell component	other molecular function	Pf00300	5223	PGAM1	hsa:5223; P18669; Q9BWC0	Neutrophil degranulation; Glycolysis; Gluconeogenesis	ENSG00000171314	Cori cycle; Metabolic reprogramming in colon cancer; Glycolysis and gluconeogenesis	6	0	1.608	14.27	8.881	7.318	4.668	0.816	0.981075	0.251087	0.697282	0.57678	0.918316	0.509835	67.61	47.25	28.71	66.73	62.62	65.72	12.6	23.2	250.3	113.9
FALSE	High	Master Protein	P17858	ATP-dependent 6-phosphofructokinase, liver type OS=Homo sapiens OX=9606 GN=PFKL PE=1 SV=6	0	20.857	6	3	8	1	780	85	7.5	19.15	3	other metabolic processes;other biological processes	non-structural extracellular;cytosol;other cell component	kinase activity;other molecular function	Pf00365	5211	PFKL	hsa:5211; P17858; Q96A64; Q96IH4; Q9BR91	Neutrophil degranulation; Glycolysis	ENSG00000141959	Photodynamic therapy-induced HIF-1 survival signaling; Clear cell renal cell carcinoma pathways; Metabolic reprogramming in colon cancer; Insulin signaling; Disorders of fructose metabolism; Glycolysis and gluconeogenesis	8	0	1.088	0.01	3.666	0.01	3.369	100	0.990853	9.29412e-17	0.971366	1.06e-16	0.949218	1.48936e-16	43.84		26.11		34.74		69.5	75.7		254.8
FALSE	High	Master Protein	P22392	Nucleoside diphosphate kinase B OS=Homo sapiens OX=9606 GN=NME2 PE=1 SV=1	0	16.751	35	4	7	4	152	17.3	8.41	11.76	4	cell adhesion;protein metabolism;RNA metabolism OR transcription;other metabolic processes;signal transduction;other biological processes	non-structural extracellular;cytosol;other cell component	nucleic acid binding activity;kinase activity;other molecular function	Pf00334	4831; 654364	NME2	A8MWA3; hsa:4831; hsa:654364; P22392; Q1WM23; Q6LCT6	Neutrophil degranulation; Interconversion of nucleotide di- and triphosphates; Azathioprine ADME	ENSG00000243678	Pyrimidine metabolism	4	0	1.6	5.446	5.001	6.133	5.319	0.897	0.98481	0.785675	0.92885	0.651488	0.918316	0.694839	76.22	97.75	95.3	73.12	73.43	62.33	35.8	26.4	211	126.8
FALSE	High	Master Protein	P02774	Vitamin D-binding protein OS=Homo sapiens OX=9606 GN=GC PE=1 SV=2	0	31.492	12	6	18	6	474	52.9	5.45	46.72	6	other metabolic processes;transport	non-structural extracellular;cytosol;other cytoplasmic organelle;other cell component	transporter activity;cytoskeletal activity;other molecular function	Pf00273, Pf09164	2638	GC	B4DPP2; D6RAK8; hsa:2638; P02774; Q16309; Q16310; Q53F31; Q6GTG1	Vitamin D (calciferol) metabolism	ENSG00000145321	Vitamin D metabolism	2	0	0.632	1.42	13.567	2.437	24.809	6.715	0.693027	0.990962	0.373834	0.980073	0.0984798	0.000188517	82.34	54.78	133.68	81.01	120.95	128.49	7.2	4.4	13.6	374.7
FALSE	High	Master Protein	P01584	Interleukin-1 beta OS=Homo sapiens OX=9606 GN=IL1B PE=1 SV=2	0	8.916	11	2	6	2	269	30.7	4.83	8.62	2	cell adhesion;cell-cell signaling;other metabolic processes;stress response;developmental processes;signal transduction;other biological processes	non-structural extracellular;cytosol;other cytoplasmic organelle;other cell component	signal transduction activity or receptor binding;other molecular function	Pf00340, Pf02394	3553	IL1B	hsa:3553; P01584; Q53X59; Q53XX2; Q7M4S7; Q7RU01; Q96HE5; Q9UCT6	Interleukin-1 signaling; Interleukin-10 signaling; Interleukin-4 and Interleukin-13 signaling; Purinergic signaling in leishmaniasis infection; Pyroptosis; Interleukin-1 processing; CLEC7A/inflammasome pathway	ENSG00000125538	Nucleotide-binding oligomerization domain (NOD) pathway; Serotonin transporter activity; Selenium micronutrient network; Vitamin B12 metabolism; Folate metabolism; IL-1 signaling pathway; Leptin signaling pathway; Alzheimer's disease and miRNA effects; Allograft rejection; Spinal cord injury; IL1 and megakaryocytes in obesity; Aryl hydrocarbon receptor pathway; Nuclear receptors meta-pathway; Myo…	54	0	1.134	6.285	14.615	4.929	9.23	3.658	0.990853	0.638458	0.348465	0.87052	0.768776	0.0921467	106.86	29.03	86.97	8.55	34.06	79.98	23.7	21.9	64.9	289.6
FALSE	High	Master Protein	P62891	60S ribosomal protein L39 OS=Homo sapiens OX=9606 GN=RPL39 PE=1 SV=2	0	7.92	20	1	19	1	51	6.4	12.56	31.52	1	protein metabolism;other metabolic processes;stress response	non-structural extracellular;cytosol;translational apparatus	nucleic acid binding activity;other molecular function	Pf00832	6170	RPL39	hsa:6170; P02404; P39025; P62891; Q9BYF2	Regulation of expression of SLITs and ROBOs; L13a-mediated translational silencing of Ceruloplasmin expression; Formation of a pool of free 40S subunits; GTP hydrolysis and joining of the 60S ribosomal subunit; SRP-dependent cotranslational protein targeting to membrane; Major pathway of rRNA processing in the nucleolus and cytosol; Nonsense Mediated Decay (NMD) enhanced by the Exon Junction Comp…	ENSG00000198918	Cytoplasmic ribosomal proteins	14	0	1	0.548	0.424	0.408	0.38	1.008	0.990853	0.824844	0.488858	0.798447	0.533364	0.832163	52.24	90.43	60.47	61.91	34.19	39.25	139.1	153.1	55	52.8
FALSE	High	Master Protein	P62861	40S ribosomal protein S30 OS=Homo sapiens OX=9606 GN=FAU PE=1 SV=1	0	16.925	34	4	60	4	59	6.6	12.15	80.56	4	cell organization and biogenesis;protein metabolism;other metabolic processes;stress response	non-structural extracellular;cytosol;translational apparatus;nucleus;other cell component	other molecular function	Pf04758		Fau; FAU	A0A452F0A8; A0A7L0YXB0; A0A8C5IE60; A0A8C5LQJ8; P0C2F0; P62860; P62862; P62863; P62864; P62866; P62867; Q05472; Q5RC12; Q8HYI8; Q920W7; Q95261; Q9JJ24		ENSCHIG00000017446; ENSJHYG00000000624; ENSLLEG00000000574		0	0	0.884	0.531	1.039	0.578	1.173	2.155	0.990853	0.823397	0.92885	0.929214	0.918316	0.651445	55.39	62.91	79.32	60.71	97.13	62.6	114	108	66.4	111.5
FALSE	High	Master Protein	P37108	Signal recognition particle 14 kDa protein OS=Homo sapiens OX=9606 GN=SRP14 PE=1 SV=2	0	10.335	11	1	8	1	136	14.6	10.04	27.71	1	transport	non-structural extracellular;cytosol;translational apparatus;nucleus;other cell component	nucleic acid binding activity;other molecular function	Pf02290	6727	SRP14	B5BUF5; hsa:6727; P37108; Q6B0K5; Q96Q14	Neutrophil degranulation; SRP-dependent cotranslational protein targeting to membrane	ENSG00000140319		2	0	1.581	1.227	1.642	0.787	1.037	1.274	0.990853	0.981271	0.959748	0.969682	0.918316	0.982289	53.46	60.19	55.4	46.96	40.55	43.98	66.8	116.2	91.5	125.5
FALSE	High	Master Protein	P69905	Hemoglobin subunit alpha OS=Homo sapiens OX=9606 GN=HBA1 PE=1 SV=2	0	50.287	43	6	242	6	142	15.2	8.68	442.31	6	other metabolic processes;stress response;transport;other biological processes	non-structural extracellular;cytosol;translational apparatus;other cell component	signal transduction activity or receptor binding;other molecular function	Pf00042	3039; 3040	HBA1; HBA2	hsa:3039; hsa:3040; P01922; P69905; Q1HDT5; Q3MIF5; Q53F97; Q96KF1; Q9NYR7; Q9UCM0	Cytoprotection by HMOX1; Heme signaling; Scavenging of heme from plasma; Erythrocytes take up carbon dioxide and release oxygen; Erythrocytes take up oxygen and release carbon dioxide	ENSG00000188536; ENSG00000206172	Selenium micronutrient network; Vitamin B12 metabolism; Folate metabolism; Effects of nitric oxide	9	0	0.673	4.135	6.067	6.678	11.501	1.543	0.757668	0.872203	0.774355	0.57678	0.391424	0.962961	55.13	83.07	98.07	51.52	76.57	68.73	27.2	20.8	152.9	199.1
FALSE	High	Master Protein	Q8N6G6	ADAMTS-like protein 1 OS=Homo sapiens OX=9606 GN=ADAMTSL1 PE=1 SV=4	0	138.956	19	19	61	19	1762	193.3	7.8	148.53	19	cell organization and biogenesis	non-structural extracellular;ER/Golgi	other molecular function	Pf00090, Pf05986, Pf07679, Pf08686, Pf13927, Pf19030, Pf19236	92949	ADAMTSL1	A6PVN1; A8K7E1; hsa:92949; Q496M6; Q496M8; Q5T708; Q5VZT8; Q8N6G6; Q8NAI9; Q96RW4; Q9BXY3	Defective B3GALTL causes PpS; O-glycosylation of TSR domain-containing proteins	ENSG00000178031		2	0	1.376	5.821	4.143	5.523	4.529	0.753	0.990853	0.758642	0.92885	0.670207	0.918316	0.408911	87.96	104.12	106.71	104.34	71.1	73.42	22.5	21.2	212.1	144.3
FALSE	High	Master Protein	P19823	Inter-alpha-trypsin inhibitor heavy chain H2 OS=Homo sapiens OX=9606 GN=ITIH2 PE=1 SV=2	0	74.031	12	10	147	10	946	106.4	6.86	320.18	10	other metabolic processes;other biological processes	non-structural extracellular;ER/Golgi	enzyme regulator activity;other molecular function	Pf00092, Pf06668, Pf08487	3698	ITIH2	hsa:3698; P19823; Q14659; Q15484; Q5T986	Regulation of Insulin-like Growth Factor (IGF) transport and uptake by Insulin-like Growth Factor Binding Proteins (IGFBPs); Post-translational protein phosphorylation	ENSG00000151655		2	0	0.411	0.34	1.017	0.83	2.561	3.168	0.180331	0.594719	0.92885	0.969682	0.939463	0.131945	59.51	82.21	113.19	78.1	107.15	106.66	159.9	59.1	45.1	135.9
FALSE	High	Master Protein	P24593	Insulin-like growth factor-binding protein 5 OS=Homo sapiens OX=9606 GN=IGFBP5 PE=1 SV=1	0	42.211	45	11	63	11	272	30.6	8.21	78.79	11	cell cycle OR cell proliferation;developmental processes;signal transduction;other biological processes	non-structural extracellular;ER/Golgi	other molecular function	Pf00086, Pf00219	3488	IGFBP5	hsa:3488; P24593; Q5U0A3	Regulation of Insulin-like Growth Factor (IGF) transport and uptake by Insulin-like Growth Factor Binding Proteins (IGFBPs); Post-translational protein phosphorylation	ENSG00000115461	Vitamin D receptor pathway; Myometrial relaxation and contraction pathways; Factors and pathways affecting insulin-like growth factor (IGF1)-Akt signaling; Prostaglandin and leukotriene metabolism in senescence	6	0	0.582	0.105	0.159	0.197	0.227	1.193	0.560655	0.0765063	0.0766708	0.428027	0.235479	0.936849	58.68	83.34	125.1	74.14	125.49	94.98	254.2	133.1	5.1	7.6
FALSE	High	Master Protein	P22692	Insulin-like growth factor-binding protein 4 OS=Homo sapiens OX=9606 GN=IGFBP4 PE=1 SV=2	0	8.878	10	2	2	2	258	27.9	7.15	3.26	2	cell cycle OR cell proliferation;stress response;signal transduction;other biological processes	non-structural extracellular;ER/Golgi	signal transduction activity or receptor binding;other molecular function	Pf00086, Pf00219	3487	IGFBP4	A0N9W2; B4E351; hsa:3487; P22692; Q5U012; Q9UCL6	Regulation of Insulin-like Growth Factor (IGF) transport and uptake by Insulin-like Growth Factor Binding Proteins (IGFBPs); Post-translational protein phosphorylation	ENSG00000141753	Myometrial relaxation and contraction pathways	3	0	0.649	3.588	17.047	2.817	11.949	3.754	0.693027	0.932302	0.203385	0.940941	0.370395	0.0446054	83.01	85.54	131.11	66.23	127.98	119.27	27.9	28.3	79.6	264.2
FALSE	High	Master Protein	P05546	Heparin cofactor 2 OS=Homo sapiens OX=9606 GN=SERPIND1 PE=1 SV=3	0	7.964	4	1	1	1	499	57	6.9	3.23	1	stress response;other biological processes	non-structural extracellular;ER/Golgi	enzyme regulator activity;other molecular function	Pf00079	3053	SERPIND1	B2RAI1; D3DX34; hsa:3053; P05546; Q6IBZ5	Regulation of Insulin-like Growth Factor (IGF) transport and uptake by Insulin-like Growth Factor Binding Proteins (IGFBPs); Post-translational protein phosphorylation; Intrinsic Pathway of Fibrin Clot Formation; Common Pathway of Fibrin Clot Formation	ENSG00000099937	22q11.2 copy number variation syndrome; Complement and coagulation cascades	6	0	1.148	3.005	10.084	4.302	14.441	3.356	0.990853	0.981271	0.545693	0.917231	0.377343	0.195865	97.66	112.35	109.97	85.64	88.26	55.14	17.4	20.7	83.1	278.8
FALSE	High	Master Protein	P17936	Insulin-like growth factor-binding protein 3 OS=Homo sapiens OX=9606 GN=IGFBP3 PE=1 SV=2	0	19.905	18	4	13	4	291	31.7	8.69	25.68	4	cell cycle OR cell proliferation;protein metabolism;other metabolic processes;signal transduction;other biological processes	non-structural extracellular;ER/Golgi;nucleus	enzyme regulator activity;other molecular function	Pf00086, Pf00219	3486	IGFBP3	A4D2F5; D3DVM0; hsa:3486; P17936; Q2V509; Q6P1M6; Q9UCL4	Regulation of Insulin-like Growth Factor (IGF) transport and uptake by Insulin-like Growth Factor Binding Proteins (IGFBPs); Post-translational protein phosphorylation; TP53 Regulates Transcription of Death Receptors and Ligands	ENSG00000146674	Vitamin D receptor pathway; Myometrial relaxation and contraction pathways; Photodynamic therapy-induced HIF-1 survival signaling; VEGFA-VEGFR2 signaling pathway; 16p11.2 proximal deletion syndrome	8	0	0.347	1.034	0.584	1.74	1.342	0.631	0.0831139	0.981271	0.695149	0.981434	0.939463	0.190781	87.44	68.02	73.37	55.91	55.09	65.14	127.9	74.3	128.4	69.3
FALSE	High	Master Protein	Q99988	Growth/differentiation factor 15 OS=Homo sapiens OX=9606 GN=GDF15 PE=1 SV=3	0	62.637	49	11	65	11	308	34.1	9.66	132.17	11	cell-cell signaling;signal transduction;other biological processes	non-structural extracellular;ER/Golgi;nucleus;other cell component	signal transduction activity or receptor binding;other molecular function	Pf00019	9518	GDF15	hsa:9518; O14629; P78360; Q99988; Q9BWA0; Q9NRT0		ENSG00000130513	Epithelial to mesenchymal transition in colorectal cancer	1	0	2.242	2.56	1.486	1.213	0.818	0.586	0.662322	0.981271	0.971366	0.999559	0.918316	0.125712	69.31	79.95	89.71	76.02	100.95	82.91	41.1	163.3	130.5	65
FALSE	High	Master Protein	P02768	Albumin OS=Homo sapiens OX=9606 GN=ALB PE=1 SV=2	0	624.956	81	62	1161	62	609	69.3	6.28	2157.53	62	stress response;other biological processes	non-structural extracellular;ER/Golgi;other cell component	nucleic acid binding activity;other molecular function	Pf00273	213	ALB	E7ESS9; hsa:213; O95574; P02768; P04277; Q13140; Q645G4; Q68DN5; Q6UXK4; Q86YG0; Q8IUK7; Q9P157; Q9P1I7; Q9UHS3; Q9UJZ0	Cytoprotection by HMOX1; Regulation of Insulin-like Growth Factor (IGF) transport and uptake by Insulin-like Growth Factor Binding Proteins (IGFBPs); Post-translational protein phosphorylation; Scavenging of heme from plasma; Platelet degranulation ; HDL remodeling; Aspirin ADME; Recycling of bile acids and salts; Heme degradation; Heme biosynthesis	ENSG00000163631	Selenium micronutrient network; Vitamin B12 metabolism; Folate metabolism; Complement system; VEGFA-VEGFR2 signaling pathway	15	0	0.437	0.548	1.168	1.144	2.712	1.942	0.236934	0.824844	0.92885	0.999559	0.925922	0.794087	83.35	136.28	145.21	143.34	144.88	109.68	158.9	77	76.1	88
FALSE	High	Master Protein	Q9Y4L1	Hypoxia up-regulated protein 1 OS=Homo sapiens OX=9606 GN=HYOU1 PE=1 SV=1	0	46.681	9	6	20	6	999	111.3	5.22	65.58	6	stress response;transport;other biological processes	non-structural extracellular;ER/Golgi;other cell component	other molecular function	Pf00012	10525	HYOU1	A8C1Z0; B7Z909; hsa:10525; Q2I204; Q53H25; Q9Y4L1	XBP1(S) activates chaperone genes; Scavenging by Class F Receptors	ENSG00000149428; ENSG00000280682	VEGFA-VEGFR2 signaling pathway	3	0	1.215	2.804	4.208	3.073	4.142	1.239	0.990853	0.981271	0.92885	0.929214	0.918316	0.979616	55.59	72.74	95.78	63.14	71.9	69.3	44.5	61.1	100.3	194.1
FALSE	High	Master Protein	P02771	Alpha-fetoprotein OS=Homo sapiens OX=9606 GN=AFP PE=1 SV=1	0	15.867	6	4	15	4	609	68.6	5.68	24.33	4	other metabolic processes;developmental processes;signal transduction	non-structural extracellular;ER/Golgi;other cell component	other molecular function	Pf00273	174	AFP	B2RBU3; hsa:174; P02771	Regulation of Insulin-like Growth Factor (IGF) transport and uptake by Insulin-like Growth Factor Binding Proteins (IGFBPs); Post-translational protein phosphorylation	ENSG00000081051		2	0	0.306	2.277	11.751	6.565	14.484	2.611	0.0443019	0.981271	0.377757	0.624644	0.260703	0.337812	92.24	86.46	127.18	113.73	121.88	121.06	27.7	15.7	85.7	270.9
FALSE	High	Master Protein	P13497	Bone morphogenetic protein 1 OS=Homo sapiens OX=9606 GN=BMP1 PE=1 SV=2	0	11.87	3	2	5	2	986	111.2	6.9	14.74	2	cell organization and biogenesis;protein metabolism;other metabolic processes;developmental processes;signal transduction;other biological processes	non-structural extracellular;ER/Golgi;other cell component	signal transduction activity or receptor binding;other molecular function	Pf00431, Pf01400, Pf07645, Pf14670	649	BMP1	A8K6F5; B2RN46; D3DSR0; hsa:649; P13497; Q13292; Q13872; Q14874; Q99421; Q99422; Q99423; Q9UL38	Collagen biosynthesis and modifying enzymes; Degradation of the extracellular matrix; Anchoring fibril formation; Crosslinking of collagen fibrils	ENSG00000168487	Adipogenesis; Cardiac progenitor differentiation; Canonical and non-canonical TGF-B signaling; EDA signaling in hair follicle development; Type I collagen synthesis in the context of osteogenesis imperfecta	9	0	0.926	1.474	0.867	1.705	0.904	0.43	0.990853	0.990962	0.503988	0.999559	0.770359	0.00733622	31.97	64.94	17.81	61.97	32.83	50.11	78.7	75.5	180.7	65.2
FALSE	High	Master Protein	Q13103	Secreted phosphoprotein 24 OS=Homo sapiens OX=9606 GN=SPP2 PE=1 SV=1	0.001	5.817	6	1	2	1	211	24.3	8.32	5.09	1	developmental processes;other biological processes	non-structural extracellular;ER/Golgi;other cell component	enzyme regulator activity	Pf07448	6694	SPP2	A4QMV3; hsa:6694; Q13103; Q3B892; Q546M5	Regulation of Insulin-like Growth Factor (IGF) transport and uptake by Insulin-like Growth Factor Binding Proteins (IGFBPs); Post-translational protein phosphorylation; Platelet degranulation	ENSG00000072080	2q37 copy number variation syndrome	4	0	0.614	0.62	0.946	1.066	1.672	1.63	0.595927	0.833021	0.801434	0.969682	0.918316	0.982289	75.3	84.63	93.5	56.69	88.8	89.48	112.9	79.5	90.7	116.9
FALSE	High	Master Protein	P13667	Protein disulfide-isomerase A4 OS=Homo sapiens OX=9606 GN=PDIA4 PE=1 SV=2	0.007	3.124	2	1	2	1	645	72.9	5.07	2.4	1	stress response;transport;other biological processes	non-structural extracellular;ER/Golgi;other cell component	other molecular function	Pf00085, Pf13848	9601	PDIA4	A8K4K6; hsa:9601; P13667; Q549T6		ENSG00000155660		0	0			100		100	100			1.04779e-16		1.18678e-16	1.48936e-16										400
FALSE	High	Master Protein	Q8NBS9	Thioredoxin domain-containing protein 5 OS=Homo sapiens OX=9606 GN=TXNDC5 PE=1 SV=2	0	10.718	10	2	6	2	432	47.6	5.97	16.17	2	other biological processes	non-structural extracellular;ER/Golgi;other cytoplasmic organelle	other molecular function	Pf00085	81567	TXNDC5	B2RDM2; hsa:81567; Q5TCQ0; Q8NBS9; Q8ND33; Q8TCT2; Q9BVH9	Golgi Associated Vesicle Biogenesis; Neutrophil degranulation; Lysosome Vesicle Biogenesis	ENSG00000239264	VEGFA-VEGFR2 signaling pathway	4	0	1.993	9.444	12.83	4.847	6.913	1.387	0.677431	0.40486	0.414325	0.839662	0.890318	0.982289	33.38	34.59	26.83	52.31	58.95	48.74	15.9	29.7	150.3	204.1
FALSE	High	Master Protein	Q9Y5X9	Endothelial lipase OS=Homo sapiens OX=9606 GN=LIPG PE=1 SV=1	0	70.436	23	7	50	7	500	56.8	7.93	113.31	7	cell cycle OR cell proliferation;cell organization and biogenesis;other metabolic processes;transport;other biological processes	non-structural extracellular;ER/Golgi;other cytoplasmic organelle;other cell component	other molecular function	Pf00151, Pf01477	9388	LIPG	B0LPG6; hsa:9388; Q6P9C8; Q6UW82; Q9Y5X9	HDL remodeling	ENSG00000101670		1	0	0.198	0.301	0.25	1.292	0.269	0.33	0.00231034	0.526914	0.229212	0.999559	0.322749	0.00121852	71.08	76.17	132.45	64.4	87.92	96.97	278.7	57.7	56.3	7.2
FALSE	High	Master Protein	Q16363	Laminin subunit alpha-4 OS=Homo sapiens OX=9606 GN=LAMA4 PE=1 SV=4	0	240.153	27	33	115	33	1823	202.4	6.28	264.37	33	cell adhesion;other biological processes	non-structural extracellular;extracellular matrix	signal transduction activity or receptor binding;extracellular structural activity	Pf00053, Pf02210, Pf06008, Pf06009	3910	LAMA4	hsa:3910; Q14731; Q14735; Q15335; Q16363; Q4LE44; Q5SZG8; Q9BTB8; Q9UE18; Q9UJN9	ECM proteoglycans; Non-integrin membrane-ECM interactions; Laminin interactions; MET activates PTK2 signaling	ENSG00000112769	miRNA targets in ECM and membrane receptors; Focal adhesion; Focal adhesion: PI3K-Akt-mTOR-signaling pathway; PI3K-Akt signaling pathway; Small cell lung cancer; Malignant pleural mesothelioma	10	0	0.897	8.021	2.519	10.043	2.86	0.284	0.990853	0.578066	0.971366	0.315251	0.918316	0.000228285	73.87	107.27	103.38	85.49	81.79	90.24	16.3	16.1	328.6	38.9
FALSE	High	Master Protein	Q8N6Y2	Leucine-rich repeat-containing protein 17 OS=Homo sapiens OX=9606 GN=LRRC17 PE=2 SV=1	0	238.726	57	22	471	22	441	51.8	8.24	728.58	22	developmental processes;other biological processes	non-structural extracellular;extracellular matrix		Pf13855	10234	LRRC17	hsa:10234; Q13288; Q6UWA7; Q75MG5; Q8N6Y2		ENSG00000128606		0	0	1.152	0.724	0.073	0.634	0.074	0.13	0.990853	0.932302	0.00636489	0.940941	0.0117517	2.62689e-09	55.38	82.46	84.92	70.84	78.89	80.52	157.4	154.4	84.1	4.1
FALSE	High	Master Protein	P48307	Tissue factor pathway inhibitor 2 OS=Homo sapiens OX=9606 GN=TFPI2 PE=1 SV=1	0	131.766	57	14	331	14	235	26.9	8.53	661.19	14	stress response;other biological processes	non-structural extracellular;extracellular matrix	enzyme regulator activity;extracellular structural activity	Pf00014	7980	TFPI2	hsa:7980; P48307; Q66ME8; Q8NAK6; Q9UC86		ENSG00000105825		0	0	0.119	1.708	1.417	16.068	16.068	1.131	2.08233e-05	0.999237	0.956719	0.120747	0.213297	0.937176	71.32	97.23	101.15	86.51	111.3	90.8	70.3	9.9	156.2	163.6
FALSE	High	Master Protein	P23142	Fibulin-1 OS=Homo sapiens OX=9606 GN=FBLN1 PE=1 SV=4	0	90.556	16	10	118	10	703	77.2	5.22	235.03	10	cell organization and biogenesis;protein metabolism;other metabolic processes;stress response;developmental processes;other biological processes	non-structural extracellular;extracellular matrix	signal transduction activity or receptor binding;enzyme regulator activity;extracellular structural activity;other molecular function	Pf07645, Pf12662	2192	FBLN1	B0QY42; B1AHL4; hsa:2192; P23142; P23143; P23144; P37888; Q5TIC4; Q8TBH8; Q9HBQ5; Q9UC21; Q9UGR4; Q9UH41	Molecules associated with elastic fibres	ENSG00000077942		1	0	0.781	9.697	5.302	13.335	6.877	0.469	0.906883	0.455552	0.825039	0.178588	0.768545	0.0273122	40.93	71.8	70.18	71.63	66.67	77.43	20.2	16.1	246.1	117.6
FALSE	High	Master Protein	Q9BY76	Angiopoietin-related protein 4 OS=Homo sapiens OX=9606 GN=ANGPTL4 PE=1 SV=2	0	73.112	33	10	79	10	406	45.2	8.85	152.04	10	other metabolic processes;stress response;developmental processes;other biological processes	non-structural extracellular;extracellular matrix	signal transduction activity or receptor binding;enzyme regulator activity;other molecular function	Pf00147	51129	ANGPTL4	A8MY84; B4E089; D6W670; F5H0I2; hsa:51129; Q53HQ6; Q53HU1; Q6UXN0; Q9BY76; Q9HBV4; Q9NZU4; Q9Y5B3	Transcriptional regulation of white adipocyte differentiation; PPARA activates gene expression; Assembly of active LPL and LIPC lipase complexes	ENSG00000167772	Glucocorticoid receptor pathway; Nuclear receptors meta-pathway; PPAR signaling pathway; Familial hyperlipidemia type 1	7	0	0.355	0.942	0.439	2.633	1.246	0.464	0.0916642	0.981271	0.506324	0.940941	0.919507	0.0249393	65.05	84.91	93.11	68.91	56.55	70.56	126.9	54.1	175.3	43.7
FALSE	High	Master Protein	P35556	Fibrillin-2 OS=Homo sapiens OX=9606 GN=FBN2 PE=1 SV=3	0	64.447	6	13	94	9	2912	314.6	4.86	193.66	13	developmental processes;signal transduction;other biological processes	non-structural extracellular;extracellular matrix	signal transduction activity or receptor binding;extracellular structural activity;other molecular function	Pf00683, Pf07645, Pf12661, Pf12662, Pf12947, Pf18193	2201	FBN2	B4DU01; hsa:2201; P35556; Q59ES6	Degradation of the extracellular matrix; Molecules associated with elastic fibres	ENSG00000138829	Hypothesized pathways in pathogenesis of cardiovascular disease	4	0	0.807	0.467	1.597	0.634	1.457		0.927892	0.774212	0.971366	0.940941	0.949218		72.51	33.15	48.05	72.96	57.33		197.2	130.1	16.6	56
FALSE	High	Master Protein	Q76M96	Coiled-coil domain-containing protein 80 OS=Homo sapiens OX=9606 GN=CCDC80 PE=1 SV=1	0	46.509	12	9	36	9	950	108.1	9.72	58.84	9	cell organization and biogenesis;other biological processes	non-structural extracellular;extracellular matrix	other molecular function	Pf13778	151887	CCDC80	D3DN67; hsa:151887; Q5PR20; Q6GPG9; Q76M96; Q8IVT6; Q8NBV1; Q8NHY8		ENSG00000091986		0	0	0.083	0.449	0.771	5.145	5.947	1.293	3.90273e-07	0.758642	0.836419	0.798447	0.918316	0.982289	49.44	56.97	92.35	35.89	45.17	54.52	245.5	9.5	49.3	95.8
FALSE	High	Master Protein	P55001	Microfibrillar-associated protein 2 OS=Homo sapiens OX=9606 GN=MFAP2 PE=1 SV=1	0	40.189	27	4	67	4	183	20.8	4.97	149.29	4	developmental processes;other biological processes	non-structural extracellular;extracellular matrix		Pf01549, Pf05507	4237	MFAP2	hsa:4237; P55001; Q53X60; Q5JXY0	Molecules associated with elastic fibres	ENSG00000117122	Canonical and non-canonical Notch signaling	3	0	2.507	0.929	1.672	0.494	0.553	1.471	0.512358	0.981271	0.971366	0.879668	0.807081	0.982289	45.66	78.8	78.26	74.87	78.44	86.87	62.5	178.9	62	96.6
FALSE	High	Master Protein	Q12805	EGF-containing fibulin-like extracellular matrix protein 1 OS=Homo sapiens OX=9606 GN=EFEMP1 PE=1 SV=2	0	26.136	19	5	6	5	493	54.6	5.07	15.58	5	protein metabolism;other metabolic processes;developmental processes;signal transduction;other biological processes	non-structural extracellular;extracellular matrix	signal transduction activity or receptor binding;kinase activity;other molecular function	Pf07645, Pf12662	2202	EFEMP1	A8K3I4; B4DW75; D6W5D2; hsa:2202; Q12805; Q541U7	Molecules associated with elastic fibres	ENSG00000115380		1	0	1.214	5.033	5.616	6.672	5.656	0.798	0.990853	0.814834	0.92885	0.61158	0.918316	0.497324	29.07	71.7	59.2	53.78	55.56	41.15	7	12.2	243.9	136.9
FALSE	High	Master Protein	O00339	Matrilin-2 OS=Homo sapiens OX=9606 GN=MATN2 PE=1 SV=4	0	25.35	7	4	11	4	956	106.8	6.27	32.88	4	cell organization and biogenesis	non-structural extracellular;extracellular matrix	extracellular structural activity;other molecular function	Pf00092, Pf07645, Pf10393, Pf12662, Pf14670	4147	MATN2	A8K106; E7EW74; E9PD48; E9PGL2; hsa:4147; O00339; Q6UWA5; Q7Z5X1; Q8NDE6; Q96FT5; Q9NSZ1		ENSG00000132561		0	0		2.517	7.621	1.871	4.302	2.304		0.981271	0.778478	0.999559	0.918316	0.646392		46.49	68.27	61.36	70.24	45.18	28.5	44.1	61.5	265.9
FALSE	High	Master Protein	P03956	Interstitial collagenase OS=Homo sapiens OX=9606 GN=MMP1 PE=1 SV=3	0	24.589	18	7	10	7	469	54	6.96	17.86	7	cell organization and biogenesis;protein metabolism;other metabolic processes;other biological processes	non-structural extracellular;extracellular matrix	other molecular function	Pf00045, Pf00413, Pf01471	4312	MMP1	hsa:4312; P03956; P08156	Regulation of Insulin-like Growth Factor (IGF) transport and uptake by Insulin-like Growth Factor Binding Proteins (IGFBPs); Interleukin-4 and Interleukin-13 signaling; Collagen degradation; Basigin interactions; Activation of Matrix Metalloproteinases	ENSG00000196611	Matrix metalloproteinases; Oncostatin M signaling pathway; Quercetin and Nf-kB / AP-1 induced apoptosis; Bladder cancer; Photodynamic therapy-induced NF-kB survival signaling; Hepatitis C and hepatocellular carcinoma; TGF-beta signaling pathway; PPAR signaling pathway; Relationship between inflammation, COX-2 and EGFR; IL-18 signaling pathway; Burn wound healing; Overview of proinflammatory and p…	19	0	0.56	1.978	3.768	3.284	5.22	1.847	0.517167	0.986089	0.92885	0.888323	0.878639	0.844202	47.2	45.72	76.4	42.48	61.42	73.29	61.9	32.1	104.9	201.1
FALSE	High	Master Protein	P35555	Fibrillin-1 OS=Homo sapiens OX=9606 GN=FBN1 PE=1 SV=4	0	1268.78	55	123	2550	119	2871	312.1	4.93	5216.56	123	cell adhesion;other metabolic processes;developmental processes;signal transduction;other biological processes	non-structural extracellular;extracellular matrix;ER/Golgi	signal transduction activity or receptor binding;extracellular structural activity;other molecular function	Pf00683, Pf07645, Pf12662, Pf12947, Pf14670, Pf18193	2200	FBN1	B2RUU0; D2JYH6; hsa:2200; P35555; Q15972; Q75N87	Integrin cell surface interactions; Regulation of Insulin-like Growth Factor (IGF) transport and uptake by Insulin-like Growth Factor Binding Proteins (IGFBPs); Post-translational protein phosphorylation; Degradation of the extracellular matrix; Molecules associated with elastic fibres; TGF-beta receptor signaling activates SMADs	ENSG00000166147	Hypothesized pathways in pathogenesis of cardiovascular disease; TGF-beta receptor signaling in skeletal dysplasias; 7q11.23 copy number variation syndrome; Progeria-associated lipodystrophy	11	4	1.596	8.448	3.636	4.964	2.165	0.468	0.98481	0.544171	0.92885	0.708826	0.96727	0.0267263	65.32	86.28	99.68	74.54	88.61	86.5	27.9	42.2	261.4	68.5
FALSE	High	Master Protein	Q15063	Periostin OS=Homo sapiens OX=9606 GN=POSTN PE=1 SV=2	0	384.31	56	40	430	40	836	93.3	7.53	849.14	40	cell adhesion;cell organization and biogenesis;other biological processes	non-structural extracellular;extracellular matrix;ER/Golgi	other molecular function	Pf02469	10631	POSTN	B1ALD8; C0IMJ1; C0IMJ2; C0IMJ4; D2KRH7; F5H628; hsa:10631; Q15063; Q15064; Q29XZ0; Q3KPJ5; Q5VSY5; Q8IZF9		ENSG00000133110	Hypothesized pathways in pathogenesis of cardiovascular disease; Amplification and expansion of oncogenic pathways as metastatic traits	2	0	1.163	5.662	1.416	4.893	1.209	0.236	0.990853	0.768955	0.956719	0.71241	0.918316	2.45321e-05	53.53	77.32	82.94	72.49	77.39	80.69	50.1	59.2	229.6	61.2
FALSE	High	Master Protein	P08123	Collagen alpha-2(I) chain OS=Homo sapiens OX=9606 GN=COL1A2 PE=1 SV=7	0	278.159	27	31	335	31	1366	129.2	8.95	911.81	31	cell organization and biogenesis;other metabolic processes;developmental processes;signal transduction;other biological processes	non-structural extracellular;extracellular matrix;ER/Golgi	extracellular structural activity;other molecular function	Pf01391, Pf01410	1278	COL1A2	hsa:1278; P02464; P08123; Q13897; Q13997; Q13998; Q14038; Q14057; Q15177; Q15947; Q16480; Q16511; Q7Z5S6; Q9UEB6; Q9UEF9; Q9UM83; Q9UMI1; Q9UML5; Q9UMM6; Q9UPH0	Integrin cell surface interactions; ECM proteoglycans; Interleukin-4 and Interleukin-13 signaling; MET activates PTK2 signaling; Anchoring fibril formation; Crosslinking of collagen fibrils; Cell surface interactions at the vascular wall; Platelet Aggregation (Plug Formation); Immunoregulatory interactions between a Lymphoid and a non-Lymphoid cell; Collagen degradation; Collagen chain trimerizat…	ENSG00000164692	miRNA targets in ECM and membrane receptors; Focal adhesion; TGF-beta signaling pathway; Focal adhesion: PI3K-Akt-mTOR-signaling pathway; PI3K-Akt signaling pathway; Inflammatory response pathway; IL-18 signaling pathway; Type I collagen synthesis in the context of osteogenesis imperfecta; Angiotensin II receptor type 1 pathway; CCL18 signaling pathway; NRP1-triggered signaling pathways in pancre…	32	0	2.057	2.396	1.134	1.471	0.623	0.511	0.771534	0.981271	0.92885	0.999559	0.853485	0.0523031	71.76	140.95	137.53	143.4	121.77	63.38	75.6	187.9	101	35.5
[truncated: 668 more rows]
[truncated: 38 more columns]

## Sheet: ECM and Secreted Factors
Checked	Protein FDR Confidence: Combined	Master	Accession	Description	Exp. q-value: Combined	Sum PEP Score	Coverage [%]	# Peptides	# PSMs	# Unique Peptides	# AAs	MW [kDa]	calc. pI	Score Sequest HT: Sequest HT	# Peptides (by Search Engine): Sequest HT	Biological Process	Cellular Component	Molecular Function	Pfam IDs	Entrez Gene ID	Gene Symbol	Gene ID	Reactome Pathways	Ensembl Gene ID	WikiPathways	# Protein Pathway Groups	# Razor Peptides	Abundance Ratio: (hPSC-SHF-CFB) / (hPSC-EpiC-CFB)	Abundance Ratio: (LVCFB) / (hPSC-EpiC-CFB)	Abundance Ratio: (qVICs) / (hPSC-EpiC-CFB)	Abundance Ratio: (LVCFB) / (hPSC-SHF-CFB)	Abundance Ratio: (qVICs) / (hPSC-SHF-CFB)	Abundance Ratio: (qVICs) / (LVCFB)	Abundance Ratio Adj. P-Value: (hPSC-SHF-CFB) / (hPSC-EpiC-CFB)	Abundance Ratio Adj. P-Value: (LVCFB) / (hPSC-EpiC-CFB)	Abundance Ratio Adj. P-Value: (qVICs) / (hPSC-EpiC-CFB)	Abundance Ratio Adj. P-Value: (LVCFB) / (hPSC-SHF-CFB)	Abundance Ratio Adj. P-Value: (qVICs) / (hPSC-SHF-CFB)	Abundance Ratio Adj. P-Value: (qVICs) / (LVCFB)	Abundance Ratio Variability [%]: (hPSC-SHF-CFB) / (hPSC-EpiC-CFB)	Abundance Ratio Variability [%]: (LVCFB) / (hPSC-EpiC-CFB)	Abundance Ratio Variability [%]: (qVICs) / (hPSC-EpiC-CFB)	Abundance Ratio Variability [%]: (LVCFB) / (hPSC-SHF-CFB)	Abundance Ratio Variability [%]: (qVICs) / (hPSC-SHF-CFB)	Abundance Ratio Variability [%]: (qVICs) / (LVCFB)	Abundances (Grouped): hPSC-EpiC-CFB	Abundances (Grouped): hPSC-SHF-CFB	Abundances (Grouped): LVCFB	Abundances (Grouped): qVICs
[truncated: 136 more rows]
[truncated: 38 more columns]
