# Supplementary material for: Identifying molecular and functional similarities and differences between human primary cardiac valve interstitial cells and ventricular fibroblasts
Source: Front Bioeng Biotechnol. 2023 Mar 27;11:1102487. doi: 10.3389/fbioe.2023.1102487 (PMC10083504; doi:10.3389/fbioe.2023.1102487)
Supplement: Supplementary file 4 [file Table1.XLSX]

## Sheet: DESeq2
	baseMean	log2FoldChange	lfcSE	stat	pvalue	padj	DE
NTRK2	2819.8	11.1847	1.65754	6.74777	1.50133e-11	1.75077e-09	Up
PREX2	141.932	10.4595	1.28341	8.14981	3.64486e-16	9.7256e-14	Up
AQP2	106.76	10.0955	1.29455	7.7985	6.26487e-15	1.40897e-12	Up
NLGN4X	111.672	9.65989	1.29339	7.46865	8.10224e-14	1.53679e-11	Up
PLCXD3	390.476	9.51457	0.981895	9.69001	3.325e-22	2.01329e-19	Up
ADRA2A	169.182	9.49653	2.78425	3.41081	0.000647713	0.0107563	Up
ALDH3A1	88.1728	9.46804	1.31298	7.21109	5.55058e-13	9.00854e-11	Up
DRD1	100.597	9.39766	2.21199	4.24851	2.15194e-05	0.000613733	Up
ZBTB7C	75.7638	9.31177	1.32208	7.04325	1.87808e-12	2.73765e-10	Up
TSHZ2	114.432	9.23135	1.29802	7.11189	1.14463e-12	1.73268e-10	Up
PTGDS	89.1254	9.23044	1.32156	6.98449	2.85891e-12	4.05476e-10	Up
FGFR2	109.229	9.03214	1.25615	7.19033	6.46367e-13	1.03834e-10	Up
RNASE1	162.381	8.92227	2.20611	4.04434	5.24715e-05	0.00130913	Up
GATA5	47.3861	8.90601	1.35351	6.57994	4.70647e-11	4.78025e-09	Up
RHOU	138.945	8.79552	2.04546	4.30003	1.70774e-05	0.000498794	Up
OLFM1	86.259	8.78169	1.27935	6.8642	6.68641e-12	8.69951e-10	Up
BRINP1	77.6091	8.68078	2.58023	3.36435	0.000767254	0.0123003	Up
EYA2	74.7214	8.5999	1.30794	6.57517	4.85981e-11	4.87312e-09	Up
S100B	51.3276	8.58566	1.36583	6.28602	3.2571e-10	2.7717e-08	Up
IL13RA2	789.036	8.54336	0.68664	12.4423	1.54058e-35	6.06335e-32	Up
RORB	62.8884	8.32917	1.31987	6.31061	2.77937e-10	2.43086e-08	Up
GAS7	63.1063	8.27521	1.25755	6.5804	4.69171e-11	4.78025e-09	Up
MRO	29.3245	8.23747	1.41479	5.82239	5.80136e-09	3.85362e-07	Up
LOC105376950	29.6344	8.19849	1.41511	5.79353	6.89225e-09	4.42876e-07	Up
TENM2	215.471	8.10486	0.870511	9.31047	1.27271e-20	6.4633e-18	Up
CPXM2	658.112	8.10293	0.778793	10.4045	2.36577e-25	2.48295e-22	Up
LINC01550	24.1592	7.86422	1.44974	5.42459	5.80869e-08	3.15332e-06	Up
SLC47A1	36.9081	7.61656	1.36799	5.56769	2.58142e-08	1.49961e-06	Up
BRINP3	59.1861	7.57088	1.15102	6.57754	4.78305e-11	4.82689e-09	Up
APOA1	833.974	7.56805	0.515682	14.6758	9.21391e-49	1.45055e-44	Up
PGR	35.0595	7.5384	1.36349	5.52876	3.22499e-08	1.83953e-06	Up
FAM184A	121.135	7.42086	0.985935	7.52673	5.20281e-14	1.03681e-11	Up
ADGRD1	52.6655	7.41686	2.39772	3.09329	0.00197951	0.0261657	Up
CACNA2D3	216.504	7.36634	2.01308	3.65924	0.000252967	0.00489814	Up
RASGEF1B	34.6457	7.33599	1.34278	5.46331	4.67345e-08	2.58155e-06	Up
SAMD5	48.1068	7.27787	1.20045	6.06262	1.33926e-09	1.02349e-07	Up
SPOCK3	765.006	7.27	0.608462	11.9482	6.63737e-33	1.74154e-29	Up
CP	127.176	7.26337	0.855003	8.49514	1.97698e-17	6.62204e-15	Up
PCDHAC2	15.4538	7.23698	1.55405	4.65684	3.21092e-06	0.000112332	Up
DLGAP3	28.4393	7.20303	1.40779	5.11656	3.11156e-07	1.44074e-05	Up
DENND2A	260.854	7.12894	2.12643	3.35255	0.000800717	0.0127601	Up
GDA	32.4701	7.12155	1.37211	5.1902	2.10066e-07	1.02386e-05	Up
SYNDIG1	14.2451	7.1079	1.57717	4.50673	6.58353e-06	0.00021152	Up
LRFN5	90.8804	7.10505	0.947449	7.49913	6.42422e-14	1.2486e-11	Up
TMEM200C	41.4418	7.05551	1.23583	5.70911	1.13569e-08	7.03904e-07	Up
SLC6A11	14.6664	7.04669	1.57241	4.48145	7.41377e-06	0.000233898	Up
MAOB	68.5879	7.0413	1.04182	6.75865	1.3928e-11	1.65145e-09	Up
CALB2	44.8484	7.0028	1.20542	5.80944	6.26827e-09	4.08266e-07	Up
KCNN4	33.4188	6.99837	1.38169	5.06509	4.08204e-07	1.8376e-05	Up
FGF7	1567.27	6.99793	1.78612	3.91796	8.93023e-05	0.00204641	Up
CADPS	52.2648	6.99648	1.15706	6.04676	1.47784e-09	1.11319e-07	Up
SLAIN1	13.86	6.9712	1.58675	4.39338	1.116e-05	0.000340489	Up
CYP4F11	15.6689	6.95693	1.56156	4.45513	8.38441e-06	0.000262417	Up
MEGF10	11.4308	6.8565	1.64635	4.16467	3.11809e-05	0.000846348	Up
MLC1	125.037	6.84938	0.941481	7.27512	3.46121e-13	5.92281e-11	Up
GAS1	178.302	6.8345	2.05222	3.33029	0.000867564	0.0134828	Up
GPC3	12.6829	6.8289	1.61746	4.22199	2.4216e-05	0.000677144	Up
ENPP5	13.0618	6.79302	1.61434	4.20793	2.5772e-05	0.00071431	Up
WDR17	11.013	6.78549	1.6603	4.08691	4.37157e-05	0.00112087	Up
CHI3L1	71.3376	6.77037	1.14856	5.89464	3.75508e-09	2.60424e-07	Up
SYT7	131.171	6.7694	0.757066	8.94163	3.83476e-19	1.5887e-16	Up
ZNF208	10.7971	6.72949	1.66914	4.03172	5.53712e-05	0.00136418	Up
COL14A1	2513.97	6.69236	1.41837	4.71835	2.37765e-06	8.62473e-05	Up
NKAIN3-IT1	10.5669	6.69197	1.67604	3.99273	6.53159e-05	0.0015771	Up
MPPED2	11.1612	6.6639	1.66224	4.00899	6.09799e-05	0.00148608	Up
HSD11B1	150.077	6.64906	1.91879	3.46524	0.000529751	0.00898693	Up
HPD	19.2734	6.64598	1.46724	4.52958	5.91005e-06	0.000191051	Up
APOE	117.815	6.63976	2.17087	3.05857	0.00222398	0.0286281	Up
LRRTM4	10.7745	6.63511	1.67203	3.9683	7.2387e-05	0.00172143	Up
ISLR	1622.42	6.61245	0.671678	9.84467	7.22757e-23	4.94711e-20	Up
GPR158	75.7542	6.60968	0.963356	6.8611	6.83317e-12	8.81759e-10	Up
TACR1	76.5709	6.54795	0.907502	7.21536	5.37928e-13	8.82145e-11	Up
TMC1	9.1096	6.53725	1.73387	3.77033	0.000163032	0.00339498	Up
HECW1	9.66143	6.52448	1.71297	3.80887	0.000139605	0.0029682	Up
DOK6	26.6911	6.50524	1.29275	5.03209	4.85149e-07	2.13344e-05	Up
ASTN1	11.4843	6.48389	1.66015	3.90562	9.39854e-05	0.00213617	Up
EPHX2	16.9838	6.46983	1.49283	4.33394	1.46465e-05	0.000434237	Up
ELMO1	10.5565	6.45567	1.70022	3.79697	0.000146476	0.00309942	Up
VIT	26.2905	6.38619	1.31886	4.8422	1.28408e-06	4.97912e-05	Up
NPTX2	375.51	6.36868	0.672477	9.47048	2.7856e-21	1.46179e-18	Up
CSMD2	403.934	6.35714	0.733659	8.66497	4.51614e-18	1.65343e-15	Up
LINC02605	49.974	6.34956	1.00441	6.32166	2.58776e-10	2.28206e-08	Up
BAALC	9.44813	6.32396	1.72871	3.6582	0.000253997	0.00490635	Up
IGSF9B	8.27376	6.32094	1.77811	3.55487	0.000378169	0.00684311	Up
CHI3L2	359.656	6.31987	0.640447	9.8679	5.73502e-23	4.10393e-20	Up
TRIM63	12.4725	6.28827	1.6812	3.74035	0.000183762	0.00375222	Up
VAV3	8.06977	6.28608	1.7906	3.5106	0.000447089	0.00787307	Up
NKX2-5	7.75601	6.2688	1.8065	3.47013	0.000520197	0.00885539	Up
POPDC2	27.0296	6.26702	1.2668	4.94713	7.53157e-07	3.10391e-05	Up
HAND2	585.433	6.26106	1.74999	3.57777	0.000346537	0.00642583	Up
STMN2	8.548	6.24682	1.77046	3.52836	0.000418149	0.00746363	Up
CD74	53.527	6.22533	1.05568	5.897	3.7016e-09	2.57851e-07	Up
FMOD	347.684	6.21585	1.84474	3.36949	0.000753065	0.0121098	Up
KCNA2	7.31945	6.21262	1.83336	3.38864	0.000702392	0.0115065	Up
CLU	3662.68	6.20314	0.739192	8.39178	4.78829e-17	1.50764e-14	Up
MIR4697HG	7.30189	6.18614	1.83482	3.37153	0.000747526	0.0120454	Up
PLA2G2A	11.5297	6.18554	1.66926	3.70555	0.00021093	0.0042194	Up
F5	13.8293	6.18542	1.49745	4.13064	3.61759e-05	0.000947615	Up
PDE3B	39.5824	6.17306	1.12158	5.50391	3.71457e-08	2.08851e-06	Up
ST8SIA1	13.6061	6.16843	1.54084	4.0033	6.24644e-05	0.00151573	Up
FOXA2	7.29534	6.0997	1.83957	3.31582	0.000913748	0.0141169	Up
ZNF727	7.27205	6.08726	1.84062	3.30718	0.000942406	0.0144139	Up
KCNA4	16.3591	6.07127	1.58292	3.8355	0.000125311	0.00272482	Up
FAM124A	56.0577	6.04688	0.902926	6.69698	2.12771e-11	2.39261e-09	Up
P2RY1	22.7489	6.02971	1.29996	4.63839	3.51129e-06	0.000121758	Up
SRSF12	13.627	6.02447	1.47616	4.08118	4.48068e-05	0.00113773	Up
LOC107984245	49.6933	6.02407	1.22635	4.9122	9.00585e-07	3.60209e-05	Up
HP	42.8862	5.99832	1.30452	4.59809	4.26374e-06	0.000144353	Up
CELSR1	94.6297	5.99585	0.724004	8.28152	1.21617e-16	3.48113e-14	Up
PDZD4	28.8683	5.98025	1.1908	5.02207	5.11188e-07	2.22926e-05	Up
LOC107986924	6.36774	5.9644	1.90908	3.12423	0.00178271	0.0240696	Up
PCDH20	15.1731	5.93807	1.4281	4.15801	3.21031e-05	0.00086541	Up
TTC9	33.1532	5.93794	1.12637	5.27174	1.3514e-07	6.97542e-06	Up
SLC47A2	9.18557	5.92524	1.76848	3.35047	0.000806755	0.012842	Up
LOC105373085	8.97348	5.91107	1.78734	3.3072	0.000942345	0.0144139	Up
DPT	6.66395	5.88621	1.89022	3.11404	0.00184546	0.024747	Up
PLEKHA6	172.37	5.8797	0.843448	6.97103	3.14631e-12	4.34495e-10	Up
HUNK	6.56028	5.85675	1.8989	3.08428	0.00204044	0.026685	Up
BRINP2	9.00979	5.8382	1.78985	3.26183	0.00110696	0.0163326	Up
RSPO2	8.86079	5.83463	1.7694	3.29751	0.000975456	0.0148373	Up
NGF-AS1	23.485	5.80737	1.47979	3.92445	8.69277e-05	0.0020058	Up
LOC100128239	5.42259	5.77131	1.99636	2.89091	0.0038413	0.0438532	Up
RAMP1	10.8634	5.76405	1.61234	3.57497	0.000350272	0.00647223	Up
TENT5C	102.147	5.7575	0.705726	8.15826	3.39887e-16	9.22558e-14	Up
LONRF2	62.5402	5.73523	0.889308	6.44909	1.12524e-10	1.06075e-08	Up
GIMAP8	10.2097	5.72455	1.94163	2.94832	0.00319511	0.0380488	Up
CMPK2	52.9008	5.72225	1.01219	5.65335	1.57348e-08	9.60129e-07	Up
HRH2	8.57151	5.71457	1.8096	3.15791	0.00158905	0.021925	Up
TLX1	10.4835	5.70494	1.61984	3.52192	0.000428428	0.00762117	Up
SOX8	16.6568	5.70091	1.33237	4.27876	1.87936e-05	0.000544884	Up
MYH14	27.3372	5.69366	1.18309	4.81253	1.49032e-06	5.66717e-05	Up
ISM2	10.0057	5.69173	1.63519	3.48078	0.00049996	0.00862089	Up
L3MBTL4	9.86286	5.684	1.58536	3.58532	0.000336669	0.00628729	Up
LOC101927191	28.1088	5.65678	1.14689	4.93229	8.12722e-07	3.2976e-05	Up
PDGFD	98.604	5.64717	0.714601	7.90254	2.73266e-15	6.51823e-13	Up
FAIM2	80.818	5.6349	1.13063	4.98384	6.23342e-07	2.62387e-05	Up
NDP	118.73	5.58506	0.843662	6.62003	3.59133e-11	3.76922e-09	Up
PALM3	11.6031	5.57981	1.59282	3.50311	0.000459859	0.00804395	Up
LOC105375913	67.6386	5.56852	0.838932	6.63763	3.18762e-11	3.41379e-09	Up
TMOD1	51.0256	5.56815	0.849464	6.55489	5.56811e-11	5.47868e-09	Up
LINC00639	24.5842	5.56381	1.16155	4.79	1.66782e-06	6.22191e-05	Up
CYP7B1	17.1789	5.54253	1.41916	3.90549	9.40331e-05	0.00213617	Up
NOD2	6.94815	5.54107	1.91012	2.90091	0.00372085	0.042726	Up
ACADL	8.68314	5.51026	1.65161	3.3363	0.000849002	0.0132598	Up
LINC00856	8.73277	5.50937	1.64335	3.35252	0.000800798	0.0127601	Up
ADORA1	15.1633	5.43963	1.46188	3.72098	0.000198448	0.00399	Up
THRB	64.3279	5.4133	0.858754	6.30367	2.90683e-10	2.5283e-08	Up
LSAMP	112.683	5.40406	0.704412	7.67173	1.69693e-14	3.56196e-12	Up
FGF12	8.62426	5.38732	1.64029	3.28437	0.00102212	0.0153249	Up
ITM2A	9.09684	5.38371	1.67244	3.21907	0.00128606	0.0184227	Up
TRIM9	13.2476	5.3491	1.44965	3.68993	0.000224315	0.0044532	Up
RTN4RL1	8.69846	5.34569	1.60272	3.33538	0.000851827	0.0132907	Up
MYOM3	11.2318	5.33654	1.53796	3.46987	0.000520709	0.00885539	Up
SEC14L6	18.9239	5.33416	1.42894	3.73296	0.000189246	0.00384427	Up
SELENOP	49.297	5.32625	1.26878	4.19792	2.69377e-05	0.000741398	Up
TAL1	7.86397	5.32091	1.70591	3.1191	0.00181406	0.0243879	Up
ANKFN1	7.73902	5.28294	1.7304	3.05302	0.00226551	0.0290439	Up
JAKMIP2	13.8628	5.25683	1.59888	3.28781	0.0010097	0.0151821	Up
GREM2	373.104	5.23829	0.544254	9.62472	6.28765e-22	3.66616e-19	Up
CXCL14	7.26451	5.22734	1.74455	2.99638	0.00273208	0.0335239	Up
MAN1C1	87.7659	5.21027	0.801153	6.50347	7.84887e-11	7.48877e-09	Up
FRAS1	119.57	5.20847	0.94658	5.50241	3.74625e-08	2.09883e-06	Up
LMX1B	10.2412	5.20485	1.55489	3.3474	0.000815734	0.0129066	Up
LINC02268	7.10689	5.18961	1.75342	2.95971	0.00307931	0.0369494	Up
LOC284600	6.75524	5.17209	1.76971	2.92256	0.00347164	0.0404845	Up
ANK2	784.712	5.13681	0.506821	10.1354	3.84992e-24	3.03047e-21	Up
HLF	27.918	5.13581	1.04871	4.89729	9.71684e-07	3.84352e-05	Up
SERPINA3	170.235	5.13422	0.965723	5.31645	1.05812e-07	5.62771e-06	Up
SGCD	31.833	5.13129	0.999305	5.13486	2.82354e-07	1.3294e-05	Up
TSPAN7	6.92106	5.12276	1.78039	2.87733	0.00401054	0.045587	Up
PCDH7	145.302	5.11437	0.610326	8.37973	5.30504e-17	1.63759e-14	Up
LOC105375914	47.6826	5.10482	0.864828	5.9027	3.5761e-09	2.50965e-07	Up
PCYT1B	42.1087	5.09362	0.980288	5.19604	2.03577e-07	9.95313e-06	Up
PLA2G5	47.679	5.08067	0.874436	5.81022	6.2392e-09	4.08266e-07	Up
PRKN	24.8908	5.06338	1.07521	4.70918	2.48721e-06	8.93824e-05	Up
PAX7	7.34742	5.04275	1.77174	2.84621	0.0044243	0.0491543	Up
DHRS9	14.4566	5.02176	1.41094	3.55915	0.000372062	0.0067637	Up
ITGA8	2054.28	5.01669	0.74444	6.73888	1.59617e-11	1.84123e-09	Up
NKAIN3	8.58324	5.01275	1.63651	3.06308	0.00219074	0.0283159	Up
PTGER3	7.83757	5.01189	1.71177	2.9279	0.00341261	0.039944	Up
PIEZO2	544.605	5.0086	0.706071	7.09362	1.3065e-12	1.9404e-10	Up
PPL	319.37	5.00299	1.59343	3.13977	0.00169083	0.0230267	Up
KCNT2	195.412	5.00214	0.49903	10.0237	1.19893e-23	8.98797e-21	Up
CYP26B1	244.151	4.99811	0.644718	7.75239	9.01755e-15	1.97171e-12	Up
ACE	133.529	4.98932	0.940381	5.30564	1.12276e-07	5.93142e-06	Up
TMEM163	10.912	4.97172	1.5841	3.13852	0.00169803	0.0230848	Up
ATRNL1	10.6334	4.96602	1.42548	3.48376	0.000494419	0.00853469	Up
LOC100287846	10.2221	4.95644	1.56628	3.16447	0.00155363	0.0215496	Up
ELOVL2	171.481	4.95169	0.682424	7.25602	3.98633e-13	6.67625e-11	Up
ACPP	6.77005	4.94911	1.70391	2.90455	0.00367777	0.0424472	Up
PPP1R1B	126.304	4.93063	0.93542	5.27103	1.3566e-07	6.97938e-06	Up
KCNJ12	16.5615	4.92732	1.43917	3.42373	0.000617676	0.0103009	Up
METTL24	7.8292	4.92183	1.64445	2.993	0.0027625	0.0337132	Up
RNF128	210.153	4.91453	0.700857	7.01218	2.34639e-12	3.38893e-10	Up
CCDC158	30.3803	4.91141	0.997856	4.92196	8.56799e-07	3.44977e-05	Up
XPNPEP2	23.8161	4.88137	1.54203	3.16555	0.00154788	0.0214888	Up
CACNB4	28.0036	4.88025	1.45957	3.34361	0.000826952	0.0130276	Up
RARRES2	22.007	4.86867	1.67139	2.91295	0.00358033	0.0415979	Up
TSPAN8	349.762	4.84939	0.524222	9.25064	2.23144e-20	1.03322e-17	Up
CADM1	67.0998	4.84572	0.65149	7.43791	1.02294e-13	1.86894e-11	Up
MGAT3	20.4365	4.8447	1.21899	3.97434	7.05735e-05	0.00168339	Up
ST8SIA5	7.49998	4.84047	1.6685	2.90109	0.00371868	0.042726	Up
THNSL2	27.9372	4.82772	1.05306	4.58445	4.5519e-06	0.000153121	Up
GLDN	45.0134	4.82523	1.23751	3.89916	9.6528e-05	0.00218653	Up
DACT2	14.8499	4.82235	1.44245	3.34318	0.000828244	0.0130276	Up
LTC4S	23.8249	4.81288	1.07084	4.49451	6.97302e-06	0.000223123	Up
COL6A6	51.3583	4.81169	0.894101	5.38159	7.38304e-08	3.9942e-06	Up
PSTPIP1	30.2243	4.80589	1.05712	4.54623	5.46148e-06	0.000178753	Up
GUCY1A1	17.3893	4.78363	1.60518	2.98013	0.0028813	0.0350002	Up
AQP5	9.81049	4.78334	1.51455	3.15827	0.0015871	0.0219172	Up
STON2	11.2505	4.77414	1.43051	3.33738	0.000845735	0.0132219	Up
GIMAP6	13.6409	4.77298	1.51947	3.14121	0.00168252	0.022973	Up
EFR3B	155.602	4.77083	0.622362	7.66568	1.77881e-14	3.68472e-12	Up
GSTM5	8.5292	4.77009	1.60089	2.97965	0.00288574	0.0350271	Up
GALNT13	34.6431	4.76473	1.05237	4.52762	5.96526e-06	0.000192441	Up
RGMA	34.5189	4.76138	1.10433	4.31156	1.62106e-05	0.000475238	Up
MYO7A	8.72348	4.75941	1.61246	2.95165	0.00316085	0.0377265	Up
ATP8A1	345.148	4.74603	0.713709	6.64981	2.93463e-11	3.16437e-09	Up
B4GALNT3	9.3724	4.73647	1.47768	3.20534	0.00134903	0.019185	Up
FGL2	244.669	4.71789	0.968242	4.87264	1.1012e-06	4.30177e-05	Up
COLEC12	1575.64	4.70406	0.777774	6.0481	1.46563e-09	1.1093e-07	Up
LEF1	8.10052	4.69854	1.58671	2.96119	0.00306454	0.0368002	Up
FLRT3	67.5747	4.68743	0.926907	5.05706	4.25767e-07	1.90422e-05	Up
HTR2A	8.33552	4.68203	1.62768	2.87651	0.00402098	0.0456102	Up
JCAD	1389.1	4.67715	0.599487	7.80192	6.09735e-15	1.40897e-12	Up
ADAMTSL2	61.9621	4.67156	0.901364	5.18277	2.1862e-07	1.05899e-05	Up
VTN	138.566	4.6323	0.698054	6.63602	3.22272e-11	3.42806e-09	Up
GNG2	1302.6	4.62938	0.647692	7.14749	8.83789e-13	1.39135e-10	Up
CCDC173	32.2957	4.6291	1.10642	4.18385	2.86611e-05	0.000786084	Up
FAM84B	56.4327	4.61721	0.913973	5.0518	4.37662e-07	1.94636e-05	Up
PRR5	11.9168	4.61029	1.31728	3.49985	0.00046552	0.00811568	Up
PPARGC1A	10.8756	4.6073	1.61021	2.86131	0.00421893	0.0474419	Up
NPY1R	50.476	4.60608	1.27581	3.61032	0.000305823	0.00577286	Up
AADAC	482.733	4.59017	0.522584	8.78359	1.58345e-18	6.08006e-16	Up
AKR1C1	2363.45	4.58907	0.651147	7.04768	1.81932e-12	2.67678e-10	Up
EGLN3	39.7063	4.57968	1.14762	3.99059	6.59103e-05	0.00158658	Up
SERPINF1	792.85	4.57179	0.657856	6.94954	3.66474e-12	4.97363e-10	Up
ERG	108.294	4.56654	0.677698	6.73832	1.60229e-11	1.84123e-09	Up
CYS1	14.8307	4.55554	1.23645	3.68438	0.00022926	0.00452854	Up
SALL1	159.116	4.55325	0.811002	5.61435	1.97304e-08	1.17213e-06	Up
PALD1	20.3993	4.54755	1.23664	3.67735	0.000235672	0.00462041	Up
SSTR2	31.9548	4.54444	0.909092	4.99888	5.76629e-07	2.46681e-05	Up
LOC105376223	11.9886	4.54055	1.33585	3.39899	0.000676345	0.0111494	Up
CAPS	27.618	4.5387	0.944219	4.80683	1.53341e-06	5.81697e-05	Up
C1S	2930.22	4.52907	1.42018	3.18907	0.0014273	0.0200446	Up
MAPT_1	22.0139	4.5124	1.08753	4.14922	3.33607e-05	0.000890165	Up
EYA1	36.5344	4.50514	0.955787	4.71354	2.43446e-06	8.8105e-05	Up
ASS1	385.795	4.50499	0.691404	6.51572	7.2344e-11	6.98719e-09	Up
AKR1C2	879.904	4.5014	0.633398	7.10675	1.18808e-12	1.78133e-10	Up
SPTBN4	49.3779	4.48865	0.740735	6.05973	1.36353e-09	1.03701e-07	Up
SHE	18.5075	4.48425	1.45425	3.08354	0.00204555	0.026685	Up
DOCK8	12.4402	4.47541	1.33468	3.35317	0.000798916	0.0127559	Up
HMCN1	9169.27	4.47521	0.512047	8.73985	2.3343e-18	8.74975e-16	Up
ACOXL	26.9063	4.46433	1.23007	3.62934	0.000284149	0.00540999	Up
NDRG2	51.5366	4.46172	0.955254	4.67072	3.00146e-06	0.000105946	Up
FBLN2	7251.44	4.4586	0.536629	8.30853	9.68944e-17	2.87813e-14	Up
FAM20A	252.056	4.44852	0.716143	6.21178	5.23879e-10	4.34075e-08	Up
SCN2A	86.3038	4.43608	0.720343	6.15829	7.35342e-10	5.8888e-08	Up
LOC107984018	26.3121	4.41649	1.0906	4.0496	5.13042e-05	0.00128817	Up
SLC7A8	116.807	4.40778	0.51921	8.4894	2.07712e-17	6.81252e-15	Up
GPNMB	1147.39	4.40103	0.480419	9.16081	5.15108e-20	2.31696e-17	Up
TMEM229B	29.0445	4.38874	0.979309	4.48146	7.4133e-06	0.000233898	Up
REPS2	37.1894	4.37908	0.917271	4.77403	1.80572e-06	6.70459e-05	Up
MXRA5	147.973	4.37467	0.942831	4.63993	3.48531e-06	0.000121124	Up
GFRA1	19.5342	4.36262	1.20259	3.62768	0.00028598	0.00543742	Up
CYP1B1	2298.49	4.35688	0.6343	6.8688	6.47436e-12	8.49383e-10	Up
PNMA8B	46.4182	4.35113	0.864048	5.03575	4.75983e-07	2.10489e-05	Up
THY1	480.931	4.34981	0.582601	7.46618	8.25567e-14	1.54725e-11	Up
KCNB1	16.5465	4.32145	1.15462	3.74274	0.000182024	0.00373125	Up
KCNK1	9.11041	4.28781	1.40073	3.06112	0.00220509	0.0284547	Up
PIFO	11.7914	4.28516	1.29918	3.29836	0.000972514	0.0148069	Up
IGFN1	9.46447	4.27193	1.50473	2.83901	0.00452537	0.0498655	Up
NEBL	20.4818	4.24317	1.05059	4.03884	5.37163e-05	0.00132965	Up
ANGPTL5	11.6362	4.22888	1.43923	2.9383	0.00330017	0.0389465	Up
NCAM1	250.666	4.21823	0.753635	5.59718	2.17871e-08	1.27983e-06	Up
SLC43A2	27.1191	4.21606	1.01565	4.15108	3.30915e-05	0.000885497	Up
MACROD2	9.27863	4.21592	1.42255	2.96364	0.00304026	0.0365899	Up
PLXDC2	319.727	4.21246	0.569859	7.39211	1.44512e-13	2.55623e-11	Up
FGD5	71.9882	4.19856	0.711354	5.9022	3.58681e-09	2.50965e-07	Up
B3GALT1	26.883	4.1955	1.1266	3.72403	0.000196068	0.00395224	Up
ADAMTSL3	79.8252	4.19061	0.827715	5.06286	4.13003e-07	1.85239e-05	Up
TMEM150C	74.206	4.185	0.866504	4.82975	1.36707e-06	5.27495e-05	Up
G0S2	399.51	4.18172	0.833357	5.01792	5.22335e-07	2.2591e-05	Up
MSX1	69.7064	4.17259	0.835393	4.99476	5.89085e-07	2.50648e-05	Up
ENPP4	63.3872	4.16882	0.687272	6.06574	1.31344e-09	1.00866e-07	Up
PITPNM3	146.233	4.16818	0.526527	7.91637	2.44544e-15	5.92286e-13	Up
HAND2-AS1	138.207	4.16537	0.613903	6.78505	1.16046e-11	1.40532e-09	Up
NGEF	107.002	4.15423	0.59545	6.97661	3.02378e-12	4.21269e-10	Up
LNX1	159.451	4.13901	0.67053	6.17275	6.71126e-10	5.47437e-08	Up
SHISAL1	509.111	4.12873	0.432868	9.53808	1.455e-21	7.89867e-19	Up
HYDIN2	13.3414	4.11812	1.26797	3.2478	0.00116302	0.016954	Up
LRRN1	18.4148	4.09206	1.14754	3.56595	0.000362541	0.00664434	Up
MYRIP	204.579	4.07751	0.626244	6.51105	7.46267e-11	7.16371e-09	Up
ADH1B	69.0375	4.07225	1.14095	3.56916	0.000358124	0.00658858	Up
PCDHB8	11.9111	4.05556	1.27769	3.17413	0.00150284	0.0209207	Up
KIAA1211	97.5596	4.05048	0.949469	4.26605	1.9896e-05	0.000572619	Up
NTSR1	29.0251	4.04767	1.11066	3.64439	0.000268029	0.00514582	Up
GCKR	22.3975	4.04076	1.11703	3.6174	0.000297578	0.0056375	Up
KALRN	77.4419	3.99523	0.810749	4.92783	8.31488e-07	3.35644e-05	Up
ANKRD29	67.0163	3.99277	0.806806	4.94886	7.46485e-07	3.09261e-05	Up
EGR2	45.921	3.98598	1.07355	3.71288	0.000204911	0.00410945	Up
LOC107985194	67.0011	3.98289	0.600605	6.63146	3.32377e-11	3.51182e-09	Up
IL7	77.0806	3.97103	0.659215	6.02388	1.7029e-09	1.27104e-07	Up
CXADR	170.633	3.94173	0.576858	6.83311	8.30918e-12	1.03819e-09	Up
CORO2A	76.2548	3.91923	0.673416	5.81991	5.88776e-09	3.89458e-07	Up
CYP27C1	14.7262	3.91633	1.33957	2.92356	0.00346048	0.0403933	Up
CYSLTR2	39.6145	3.90229	1.3348	2.9235	0.00346126	0.0403933	Up
ASXL3	16.6247	3.88653	1.29015	3.01247	0.00259129	0.0323255	Up
EFHC2	10.5131	3.88281	1.29468	2.99905	0.0027082	0.0333088	Up
INHBB	13.3293	3.86777	1.33454	2.89821	0.00375303	0.0430015	Up
COL9A2	22.6582	3.86598	1.00761	3.83678	0.000124659	0.00271439	Up
LRRN4CL	21.5817	3.86538	1.19316	3.23962	0.00119687	0.0173522	Up
DNAH2	18.8646	3.85319	1.309	2.9436	0.00324415	0.0384583	Up
EPHB3	14.5325	3.84453	1.19324	3.22192	0.00127333	0.0183236	Up
CYP27A1	40.0161	3.82783	0.919219	4.16422	3.12419e-05	0.000846541	Up
NTN1	10.167	3.81081	1.22675	3.10643	0.00189362	0.0252638	Up
ARMH4	515.826	3.79984	0.421318	9.01894	1.89915e-19	8.08063e-17	Up
C6	32.0813	3.79733	1.0253	3.70364	0.00021253	0.00423527	Up
PRKAR2B	34.0317	3.78911	0.804258	4.71131	2.46132e-06	8.86695e-05	Up
GNA14	316.221	3.78585	0.831489	4.55309	5.28628e-06	0.000173379	Up
DIRAS3	446.931	3.78121	0.693888	5.44931	5.05667e-08	2.78347e-06	Up
VCAM1	196.732	3.77297	0.831065	4.53992	5.62756e-06	0.000183426	Up
TSTD1	17.7058	3.77056	1.10104	3.42454	0.000615844	0.0102813	Up
LOC101928882	14.4829	3.76934	1.29537	2.90987	0.00361584	0.0419663	Up
ANOS1	398.172	3.76531	0.459843	8.18825	2.65059e-16	7.32074e-14	Up
LY75	23.7329	3.751	0.956351	3.9222	8.77423e-05	0.00201948	Up
PEG3	22.5878	3.74645	1.09229	3.42991	0.000603777	0.010112	Up
ACKR4	44.2915	3.73942	0.74384	5.02718	4.97758e-07	2.17672e-05	Up
LONRF3	12.7691	3.73911	1.19749	3.12247	0.00179342	0.0241314	Up
PTPRN2	56.6462	3.73451	0.831463	4.49149	7.07273e-06	0.000225397	Up
LOC105376294	10.3929	3.7264	1.28193	2.90686	0.0036508	0.0422607	Up
IGFBP2	39.9608	3.72341	1.14645	3.24778	0.00116308	0.016954	Up
XG	180.771	3.72122	0.848141	4.38751	1.14658e-05	0.000347796	Up
CSDC2	15.3356	3.70601	1.20186	3.08357	0.00204532	0.026685	Up
CAMK2B	13.959	3.69782	1.25477	2.94702	0.00320856	0.0381225	Up
CCDC141	33.5419	3.69573	0.897689	4.11694	3.83941e-05	0.000999071	Up
ZNF704	136.709	3.68719	0.579819	6.35921	2.02793e-10	1.84541e-08	Up
RRAD	123.778	3.67739	0.831174	4.42433	9.67418e-06	0.000299215	Up
DPY19L2P2	20.9542	3.67394	0.958116	3.83454	0.000125798	0.00272788	Up
GNAZ	59.6286	3.6645	0.619032	5.91973	3.22466e-09	2.30754e-07	Up
MAN1A1	3331.09	3.65724	0.567432	6.44524	1.15414e-10	1.07513e-08	Up
RNF43	15.2871	3.65561	1.13764	3.21332	0.00131208	0.0187272	Up
DAPK2	23.3414	3.65432	1.1768	3.1053	0.00190083	0.0253385	Up
VASH2	20.6306	3.6283	0.983608	3.68877	0.000225343	0.00446235	Up
NME5	29.1303	3.62762	0.828276	4.37972	1.18832e-05	0.000359072	Up
LTF	14.9337	3.62476	1.23054	2.94567	0.00322258	0.0382602	Up
PPP1R14C	32.615	3.62221	1.04631	3.46189	0.000536395	0.00907032	Up
FAM180A	113.342	3.61691	0.703187	5.1436	2.69519e-07	1.27802e-05	Up
PARM1	77.1126	3.60676	0.817543	4.4117	1.02561e-05	0.000315354	Up
ADAMTS19	64.6921	3.59565	1.02686	3.5016	0.000462479	0.00808081	Up
LINC02015	35.5174	3.59262	0.781273	4.59842	4.25708e-06	0.000144353	Up
LRP1B	24.4017	3.59248	0.937999	3.82994	0.000128177	0.00276423	Up
CX3CL1	44.8929	3.58469	0.956105	3.74926	0.000177355	0.00364029	Up
MX2	71.5277	3.57873	0.945447	3.78522	0.000153571	0.0032281	Up
HOMER2	59.8128	3.56361	0.621986	5.72941	1.00778e-08	6.27097e-07	Up
CADM2	37.9622	3.556	1.12631	3.15721	0.00159285	0.0219582	Up
C6orf141	19.7398	3.55518	1.0649	3.33852	0.00084226	0.0131806	Up
CLCA2	91.4856	3.54728	0.829499	4.27641	1.89928e-05	0.000549638	Up
SEMA3B	50.6343	3.54056	0.81476	4.34552	1.38946e-05	0.00041507	Up
NMRAL2P	57.7588	3.53679	0.960885	3.68076	0.000232537	0.00457605	Up
AFAP1L2	22.0375	3.5289	1.0101	3.4936	0.000476552	0.00828075	Up
N4BP3	18.3432	3.52233	1.14984	3.06332	0.00218899	0.0283159	Up
COL21A1	120.323	3.51291	0.934731	3.7582	0.000171137	0.00353207	Up
SPON2	44.5992	3.49901	0.791532	4.42056	9.84453e-06	0.000303887	Up
RGS11	57.5434	3.49732	0.629805	5.55303	2.8076e-08	1.62325e-06	Up
CHMP1B2P	69.9424	3.47216	0.660628	5.25586	1.47338e-07	7.50661e-06	Up
ADAMTS17	45.1332	3.47058	0.732923	4.73526	2.18773e-06	7.99106e-05	Up
RBM47	102.534	3.4692	0.696972	4.97754	6.43989e-07	2.70355e-05	Up
TNFSF13B	55.3179	3.4686	0.908839	3.81652	0.000135349	0.0028925	Up
SOD3	133.297	3.46819	1.08721	3.18998	0.00142282	0.0199996	Up
PLXNB3	124.868	3.46036	0.478735	7.22814	4.89662e-13	8.11448e-11	Up
DIRAS1	61.884	3.43732	0.570621	6.02381	1.70354e-09	1.27104e-07	Up
CD4	48.1758	3.43715	0.851645	4.03589	5.4396e-05	0.00134225	Up
RSAD2	26.618	3.43694	1.01383	3.39004	0.000698832	0.0114721	Up
SOX6	31.2756	3.42883	0.813099	4.21699	2.47586e-05	0.000688647	Up
GPM6B	60.6726	3.424	0.710639	4.8182	1.44862e-06	5.53534e-05	Up
COL8A2	25.135	3.42248	0.826998	4.13844	3.49681e-05	0.000926772	Up
SESN3	2409.3	3.41669	0.401343	8.51314	1.6929e-17	5.79376e-15	Up
MELTF	241.237	3.39716	0.657213	5.16904	2.35302e-07	1.12253e-05	Up
EEPD1	14.7105	3.3876	1.02402	3.30815	0.000939141	0.0144139	Up
KCTD8	62.3649	3.38502	0.980949	3.45076	0.000559004	0.00942227	Up
CFH	10275	3.38438	0.497763	6.79917	1.05226e-11	1.3007e-09	Up
LOC105373490	41.591	3.37796	1.04542	3.23121	0.00123265	0.017787	Up
RNF112	35.8943	3.3719	0.744839	4.52702	5.98211e-06	0.00019259	Up
LINC02593	26.5006	3.36574	0.818193	4.11363	3.89493e-05	0.00101018	Up
GAP43	31.1625	3.361	0.811948	4.13942	3.48183e-05	0.000924358	Up
SLC1A7	22.4406	3.35998	1.02926	3.26446	0.00109672	0.0161967	Up
EGR3	143.915	3.35676	0.46051	7.28921	3.11784e-13	5.45379e-11	Up
BOC	132.802	3.33563	0.812953	4.10311	4.0764e-05	0.00105377	Up
MIR99AHG	45.1604	3.33205	0.649879	5.12719	2.94104e-07	1.37391e-05	Up
B3GNT7	12.2152	3.3311	1.15781	2.87706	0.00401401	0.0455935	Up
NUDT10	44.858	3.30534	0.657392	5.02796	4.9572e-07	2.17385e-05	Up
CYTL1	38.8207	3.30493	0.790732	4.17958	2.9205e-05	0.000798218	Up
TGFB3	374.245	3.29378	0.653578	5.03961	4.66479e-07	2.06867e-05	Up
GALNT6	189.287	3.29183	0.920322	3.57683	0.000347789	0.00644146	Up
TMTC1	682.929	3.28439	0.569122	5.77098	7.88109e-09	5.0029e-07	Up
HSPA2	64.0742	3.27878	0.827652	3.96154	7.44679e-05	0.00176293	Up
JAM2	25.5146	3.27751	0.834188	3.92899	8.5304e-05	0.00197782	Up
PTGFR	613.691	3.27696	0.395196	8.29199	1.11374e-16	3.24695e-14	Up
LTK	17.105	3.27444	1.08253	3.0248	0.00248795	0.0313092	Up
HHIPL2	21.3087	3.26917	0.889904	3.67362	0.000239137	0.00467668	Up
TMEM170B	42.1104	3.26696	0.714999	4.56919	4.89622e-06	0.000162619	Up
COL4A4	494.11	3.26331	0.557765	5.85069	4.89536e-09	3.32188e-07	Up
ARID5A	327.952	3.25655	0.613877	5.30489	1.1274e-07	5.936e-06	Up
PTGIS	4250.17	3.23611	0.709148	4.56337	5.03383e-06	0.000165791	Up
OLFML2A	46.8928	3.22075	0.947532	3.39909	0.000676106	0.0111494	Up
LOC105370469	47.7382	3.21731	0.795804	4.04284	5.28074e-05	0.00131401	Up
CERS4	24.333	3.20377	1.05017	3.05071	0.00228299	0.0292442	Up
DEPP1	594.458	3.20332	0.699454	4.57975	4.6554e-06	0.000155605	Up
FNDC1	30.6219	3.19585	0.757332	4.21988	2.44432e-05	0.000682285	Up
EPB41L4A	255.17	3.18761	0.4129	7.72006	1.16279e-14	2.47376e-12	Up
KCNIP3	33.9073	3.18585	0.745861	4.27138	1.94269e-05	0.00056117	Up
PTPRE	40.9095	3.18401	0.854849	3.72465	0.000195586	0.00394758	Up
NRG2	31.6793	3.18303	0.804861	3.95476	7.66125e-05	0.00180286	Up
KREMEN1	112.53	3.17918	0.476387	6.67353	2.4972e-11	2.74919e-09	Up
COL4A3	57.7161	3.17821	0.677196	4.69319	2.68982e-06	9.55888e-05	Up
NBEA	370.878	3.17761	0.392807	8.0895	5.99101e-16	1.57194e-13	Up
DAPK1	350.487	3.16957	0.627089	5.05441	4.31713e-07	1.92534e-05	Up
SEMA6A	32.6106	3.16486	0.857903	3.68906	0.000225081	0.00446235	Up
TRPA1	128.405	3.16265	0.479572	6.59474	4.26014e-11	4.41233e-09	Up
CCND2	1890.47	3.15448	0.51943	6.07297	1.25564e-09	9.73769e-08	Up
PLBD1	21.7526	3.14396	0.886578	3.54617	0.000390872	0.00704864	Up
2022-09-04	140.712	3.14205	0.612572	5.12928	2.90852e-07	1.36276e-05	Up
PCDHGC5	36.8226	3.14161	0.823185	3.8164	0.000135411	0.0028925	Up
LOC112267960	15.415	3.13839	0.977991	3.20901	0.00133191	0.0189758	Up
PCOLCE2	810.529	3.11989	0.337071	9.25588	2.12474e-20	1.01363e-17	Up
PODN	344.923	3.11156	0.744067	4.18182	2.89179e-05	0.000791746	Up
KLHL3	78.468	3.10143	0.549656	5.6425	1.67601e-08	1.01093e-06	Up
CRISPLD1	91.2802	3.09499	0.850939	3.63715	0.000275672	0.00527836	Up
JAKMIP3	15.184	3.08314	1.07582	2.86586	0.00415877	0.0469329	Up
TMCC3	31.0741	3.07165	0.902712	3.40269	0.000667264	0.0110344	Up
CTTNBP2	49.7747	3.0701	1.02847	2.98512	0.00283466	0.0345136	Up
C1QTNF1	2296.23	3.06832	0.530089	5.78831	7.1096e-09	4.54986e-07	Up
PHEX	64.9	3.06512	0.723593	4.23598	2.27557e-05	0.000644323	Up
LIPH	64.9603	3.06398	1.07105	2.86072	0.00422683	0.0474967	Up
BACE2	926.977	3.05938	0.482275	6.34363	2.24407e-10	2.03037e-08	Up
ARHGAP28	263.223	3.05366	0.85279	3.58079	0.000342562	0.00637464	Up
VWCE	81.512	3.05341	0.615341	4.96214	6.9722e-07	2.9115e-05	Up
ALDH3A2	1284.5	3.05088	0.48264	6.32124	2.59473e-10	2.28206e-08	Up
FBLN1	464.943	3.03499	0.648476	4.68019	2.86613e-06	0.000101625	Up
SAMD11	28.4464	3.03421	0.738951	4.1061	4.02395e-05	0.00104193	Up
SRGAP3	36.8388	3.03392	0.841189	3.6067	0.000310117	0.00583992	Up
ZNF521	136.344	3.03148	0.871825	3.47716	0.000506757	0.00869049	Up
ALDH5A1	51.1972	3.03006	0.701416	4.31992	1.56085e-05	0.000461021	Up
MAOA	95.3493	3.01892	0.632956	4.76955	1.84635e-06	6.83931e-05	Up
LUM	756.579	3.01643	0.904985	3.33312	0.000858768	0.0133857	Up
THBD	414.606	3.00419	0.385212	7.79881	6.24942e-15	1.40897e-12	Up
TCEA3	210.449	2.99345	0.624696	4.79184	1.65256e-06	6.17962e-05	Up
IL1RL1	72.4384	2.97566	0.584889	5.08756	3.62701e-07	1.64554e-05	Up
PRTFDC1	301.649	2.97482	0.400022	7.43663	1.03283e-13	1.86894e-11	Up
HYDIN	27.7066	2.96491	0.790275	3.75174	0.000175611	0.00360919	Up
ANKRD35	80.0049	2.95172	0.665145	4.43771	9.09194e-06	0.000282874	Up
HERC5	44.8452	2.94717	0.778068	3.7878	0.000151987	0.00320311	Up
SCARA3	5972.86	2.94444	0.343905	8.56178	1.1114e-17	3.97655e-15	Up
FOXF2	20.4998	2.94186	1.03635	2.83867	0.00453016	0.0498729	Up
GRIA3	126.114	2.92723	0.610545	4.79446	1.63117e-06	6.12878e-05	Up
TNFSF14	66.3703	2.92296	0.996506	2.93321	0.0033548	0.0394433	Up
ST6GALNAC2	21.5624	2.92126	0.91803	3.1821	0.00146213	0.0204971	Up
PDZD2	80.2914	2.92116	0.993484	2.94032	0.00327878	0.0388018	Up
EPHA4	107.435	2.91942	0.797161	3.66228	0.000249985	0.00485866	Up
LYNX1	177.132	2.91811	0.485631	6.00889	1.868e-09	1.38065e-07	Up
SMAD6	774.598	2.9137	0.380937	7.64875	2.02937e-14	4.14914e-12	Up
ADAM33	58.1329	2.90934	0.868717	3.34901	0.000811016	0.0128561	Up
PIK3C2B	75.8105	2.90841	0.629876	4.61743	3.88516e-06	0.000134132	Up
KCND3	54.9004	2.90544	0.689762	4.21223	2.52863e-05	0.000702085	Up
ABCC3	184.738	2.90229	0.63883	4.54314	5.5423e-06	0.000181022	Up
SORBS1	24.8277	2.89275	0.881302	3.28236	0.00102943	0.0153705	Up
RFTN2	77.5679	2.88586	0.797888	3.61687	0.000298183	0.00564217	Up
SHISA3	133.856	2.87792	0.500273	5.75271	8.78243e-09	5.54183e-07	Up
IRF6	34.5319	2.8719	0.837823	3.42781	0.00060848	0.0101691	Up
PPIL6	51.28	2.86586	0.685946	4.17796	2.94137e-05	0.000802531	Up
RASSF5	50.4704	2.86529	0.760727	3.76651	0.000165545	0.00343822	Up
LIMCH1	1242.85	2.86475	0.561226	5.10445	3.3175e-07	1.51824e-05	Up
SLC9A9	73.6769	2.85957	0.736107	3.88472	0.000102449	0.0022975	Up
STAB1	24.7639	2.85791	0.964396	2.96342	0.00304238	0.0365899	Up
FBLN5	947.76	2.85618	0.463819	6.15796	7.36895e-10	5.8888e-08	Up
GATA6-AS1	19.5388	2.84956	0.980128	2.90733	0.00364528	0.0422279	Up
ART4	45.4104	2.84889	0.864335	3.29604	0.000980565	0.0148719	Up
ARHGAP20	156.012	2.84501	0.476082	5.97588	2.28856e-09	1.67576e-07	Up
ZNF608	165.292	2.8434	0.696434	4.0828	4.44971e-05	0.00113352	Up
SLC6A17	26.511	2.84115	0.81706	3.47729	0.000506515	0.00869049	Up
ACSS3	213.878	2.83425	0.603221	4.69853	2.6204e-06	9.33326e-05	Up
RBP1	61.0335	2.82034	0.986852	2.85792	0.00426433	0.0478227	Up
ID4	750.806	2.82023	0.533737	5.28393	1.26444e-07	6.56965e-06	Up
LOC102724687	30.3603	2.81117	0.783233	3.58918	0.000331718	0.00620218	Up
GPRC5C	48.5648	2.81076	0.751646	3.73947	0.000184405	0.00376048	Up
KIAA1522	303.514	2.80884	0.483512	5.80924	6.27583e-09	4.08266e-07	Up
SLC14A1	826.621	2.80866	0.425313	6.60375	4.00886e-11	4.17957e-09	Up
SETBP1	202.002	2.80601	0.644538	4.35352	1.33968e-05	0.000402492	Up
AUTS2	171.348	2.79835	0.418435	6.68766	2.2677e-11	2.51411e-09	Up
PDPN	55.2039	2.79122	0.847141	3.29487	0.000984666	0.0149054	Up
WNK3	30.2894	2.79021	0.782427	3.56609	0.000362344	0.00664434	Up
EMILIN2	502.431	2.7875	0.857894	3.24924	0.00115713	0.01693	Up
PALM	127.199	2.78536	0.849202	3.27997	0.00103817	0.0154188	Up
GRIP2	14.1219	2.77473	0.953604	2.90973	0.00361737	0.0419663	Up
BMP4	395.316	2.75192	0.386741	7.11568	1.11366e-12	1.70217e-10	Up
PLXNA4	2963.54	2.74475	0.44841	6.12106	9.29545e-10	7.28051e-08	Up
TMTC2	327.769	2.73078	0.598076	4.56595	4.97247e-06	0.000164457	Up
SAT1	4021.45	2.72698	0.554461	4.91825	8.73214e-07	3.50689e-05	Up
RCAN2	93.4462	2.72685	0.667333	4.08619	4.38509e-05	0.00112125	Up
IL18R1	100.555	2.72448	0.804578	3.38623	0.000708599	0.0115721	Up
NTNG2	47.8742	2.72068	0.780585	3.48543	0.00049134	0.00849086	Up
SOGA3	59.0912	2.71727	0.62911	4.31923	1.56576e-05	0.00046135	Up
LINC00537	15.5056	2.71285	0.919069	2.95174	0.00315992	0.0377265	Up
SPON1	200.016	2.70712	0.816823	3.31421	0.000919021	0.0141706	Up
VSTM4	142.036	2.69548	0.529705	5.08864	3.60631e-07	1.64087e-05	Up
FAXDC2	172.879	2.69538	0.760121	3.54599	0.000391145	0.00704864	Up
AFF2	91.6306	2.69259	0.692309	3.88929	0.00010054	0.00225791	Up
LOXL4	198.349	2.6911	0.599284	4.49053	7.10467e-06	0.000225957	Up
DCHS1	81.462	2.69108	0.871084	3.08934	0.00200599	0.0263608	Up
NFATC1	80.1533	2.67383	0.811579	3.2946	0.000985611	0.0149054	Up
CXCL16	85.1328	2.67119	0.701013	3.81047	0.000138703	0.00295481	Up
MX1	236.951	2.66552	0.708184	3.76388	0.000167297	0.00346547	Up
GBP4	263.642	2.65624	0.687762	3.86216	0.000112391	0.00248508	Up
PCDHGA10	212.466	2.64789	0.614805	4.30688	1.65574e-05	0.000484503	Up
TBX20	1037.55	2.64417	0.350174	7.55101	4.31901e-14	8.7172e-12	Up
RIPK4	75.1754	2.63957	0.638524	4.13386	3.56728e-05	0.000940699	Up
HTR2B	55.7667	2.63923	0.780985	3.37935	0.000726562	0.0118164	Up
CLGN	76.4526	2.63623	0.677804	3.88936	0.000100507	0.00225791	Up
PROS1	1121.36	2.63263	0.572363	4.59958	4.2335e-06	0.000143948	Up
HKDC1	25.5744	2.63148	0.773888	3.40034	0.000673029	0.011118	Up
SYNC	557.491	2.62996	0.544653	4.82868	1.37441e-06	5.29029e-05	Up
LOC100130992	35.6833	2.61993	0.795597	3.29304	0.000991097	0.0149596	Up
NSG1	116.368	2.61356	0.454345	5.75236	8.80047e-09	5.54183e-07	Up
SIPA1L2	209.487	2.60468	0.550312	4.73309	2.21126e-06	8.05832e-05	Up
ANK3	13397.9	2.60219	0.558313	4.66081	3.14969e-06	0.000110436	Up
TMEM38A	35.4804	2.59627	0.66012	3.93302	8.38855e-05	0.00195068	Up
ARHGEF35	22.6623	2.59591	0.897619	2.89199	0.00382807	0.0437339	Up
LAMA3	165.44	2.59449	0.566033	4.58363	4.56972e-06	0.000153393	Up
BST2	1523.63	2.5931	0.624721	4.15081	3.31295e-05	0.000885497	Up
SSTR1	50.8354	2.58645	0.60769	4.2562	2.07932e-05	0.000595178	Up
LOC102723546	34.7237	2.58043	0.747617	3.45154	0.000557396	0.00940524	Up
LACC1	1418.68	2.56854	0.656073	3.91503	9.0393e-05	0.0020684	Up
LRRC6	32.8687	2.56393	0.777718	3.29673	0.000978176	0.01485	Up
IGSF3	18.727	2.55998	0.86051	2.97496	0.00293026	0.0354854	Up
CAMK1D	71.1791	2.5567	0.559455	4.56997	4.87785e-06	0.000162351	Up
SCX	51.4672	2.55218	0.729235	3.4998	0.0004656	0.00811568	Up
OLFML3	549.973	2.5467	0.622827	4.08894	4.33344e-05	0.00111291	Up
FAM149A	56.5806	2.53477	0.645499	3.92683	8.6073e-05	0.00198979	Up
ARL4C	1429.32	2.53446	0.457469	5.54017	3.02182e-08	1.73622e-06	Up
MAP6	67.3044	2.53283	0.710181	3.56646	0.000361841	0.00664434	Up
SLIT3	2636.46	2.53145	0.374829	6.7536	1.44218e-11	1.69434e-09	Up
ALAD	1174.83	2.52617	0.45752	5.52145	3.36219e-08	1.91086e-06	Up
IGSF1	57.8611	2.52491	0.57803	4.36814	1.2531e-05	0.000377201	Up
HS3ST1	35.1456	2.5216	0.705163	3.5759	0.000349022	0.0064567	Up
SULF2	292.484	2.51573	0.823337	3.05553	0.00224663	0.0288724	Up
EPHA7	215.908	2.51572	0.653736	3.84821	0.000118983	0.00260521	Up
INSYN1	57.1057	2.51511	0.82799	3.03762	0.00238458	0.0301772	Up
SFRP4	1283.37	2.50226	0.542539	4.61212	3.98589e-06	0.000137308	Up
SOCS2	177.204	2.49537	0.755515	3.30287	0.000956991	0.0145988	Up
PTPRU	89.5052	2.49324	0.522889	4.76821	1.85873e-06	6.85294e-05	Up
UNC5B	782.369	2.48906	0.342338	7.27078	3.57408e-13	6.05018e-11	Up
ABCG2	197.735	2.48902	0.481476	5.16956	2.34646e-07	1.12253e-05	Up
PCDHGB7	325.285	2.47814	0.702862	3.52579	0.000422229	0.00752792	Up
AKAP5	25.7543	2.47607	0.726064	3.41026	0.000649008	0.0107664	Up
PTCHD4	238.174	2.4653	0.422096	5.84062	5.20079e-09	3.49898e-07	Up
SLC16A14	20.9443	2.46091	0.817687	3.0096	0.0026159	0.032555	Up
ATF7IP2	62.9153	2.45656	0.5806	4.23107	2.32587e-05	0.000657382	Up
SFRP1	3114.24	2.45083	0.411753	5.95218	2.64587e-09	1.91073e-07	Up
ERBB4	96.189	2.4447	0.85522	2.85856	0.00425567	0.0477867	Up
GRIK2	56.1204	2.44384	0.634441	3.85196	0.000117178	0.00257644	Up
REEP2	113.247	2.44187	0.462989	5.27415	1.33369e-07	6.90669e-06	Up
TUB	101.831	2.43939	0.562113	4.33968	1.42688e-05	0.000423838	Up
TRIM16L	260.624	2.4265	0.385672	6.29162	3.14163e-10	2.68797e-08	Up
BHLHE41	740.851	2.42561	0.542791	4.46877	7.86712e-06	0.00024721	Up
NEO1	423.762	2.42064	0.361714	6.69215	2.19914e-11	2.4554e-09	Up
GRIK5	48.4608	2.41976	0.611025	3.96016	7.48989e-05	0.00176989	Up
JHY	99.264	2.41185	0.687088	3.51025	0.000447689	0.00787483	Up
PCDHB16	41.9523	2.40988	0.713608	3.37704	0.000732707	0.011904	Up
PDLIM1	1708.62	2.40601	0.34455	6.98306	2.88823e-12	4.05977e-10	Up
PLEKHA4	754.65	2.40369	0.556547	4.31894	1.56782e-05	0.00046135	Up
ANK1	170.132	2.39885	0.466582	5.14131	2.72826e-07	1.28982e-05	Up
LAMA2	1539.42	2.39639	0.626194	3.82692	0.000129759	0.0027907	Up
BEX4	72.0291	2.38409	0.651369	3.66012	0.000252096	0.00489366	Up
C8orf49	86.57	2.37819	0.565703	4.20396	2.62288e-05	0.00072442	Up
SKAP2	149.068	2.37217	0.569831	4.16294	3.14179e-05	0.00084985	Up
CCNYL1	2267.58	2.37032	0.360019	6.58388	4.58332e-11	4.71603e-09	Up
PLCE1	283.792	2.36442	0.484754	4.87756	1.07404e-06	4.22717e-05	Up
CCDC159	42.8552	2.36402	0.69286	3.41197	0.00064496	0.0107332	Up
CAVIN4	47.3153	2.36208	0.729515	3.23788	0.0012042	0.0174238	Up
LOC107987251	22.8173	2.36169	0.801192	2.94772	0.00320127	0.0380934	Up
CTSK	325.142	2.36103	0.618725	3.81596	0.000135654	0.00289377	Up
PEX11A	72.5785	2.36047	0.564101	4.18449	2.85813e-05	0.000785263	Up
DOCK3	99.0731	2.35991	0.509171	4.6348	3.57287e-06	0.000123621	Up
ID2	1083.93	2.35128	0.503235	4.67233	2.97806e-06	0.000105356	Up
CSF1	1422.83	2.35065	0.328014	7.16632	7.70389e-13	1.22507e-10	Up
SH3RF2	327.256	2.34866	0.403949	5.81424	6.091e-09	4.01216e-07	Up
LINC00654	56.7507	2.34663	0.580649	4.04138	5.31369e-05	0.00131945	Up
ANKRD6	110.507	2.34184	0.61487	3.80868	0.000139709	0.0029682	Up
FAM102A	627.121	2.33845	0.362734	6.44673	1.1429e-10	1.07099e-08	Up
JDP2	150.455	2.33525	0.784681	2.97605	0.00291989	0.0353871	Up
KRT19	658.203	2.32861	0.463991	5.01866	5.20334e-07	2.25664e-05	Up
CCDC80	51673.2	2.31848	0.606627	3.82192	0.000132419	0.00284402	Up
OSR1	293.929	2.31205	0.642532	3.59834	0.000320253	0.00600207	Up
MARK1	46.4189	2.30705	0.706162	3.26702	0.00108685	0.0160659	Up
FNDC4	306.501	2.30266	0.469137	4.90829	9.18728e-07	3.66166e-05	Up
TLE2	63.2976	2.30134	0.700988	3.283	0.0010271	0.0153596	Up
PBX3	511.584	2.29331	0.343802	6.67044	2.55041e-11	2.78827e-09	Up
TSGA10	33.4172	2.28953	0.73038	3.13471	0.00172025	0.0233465	Up
PLEKHG1	122.104	2.28838	0.536066	4.26883	1.965e-05	0.000566575	Up
IL15RA	71.5676	2.28255	0.761569	2.99717	0.00272497	0.0334888	Up
VASH1	243.982	2.27917	0.524844	4.34256	1.40829e-05	0.000419899	Up
NPTXR	86.1271	2.27527	0.599288	3.79662	0.000146683	0.00309963	Up
PLTP	296.438	2.27504	0.690742	3.29362	0.000989062	0.0149432	Up
SLC22A3	247.512	2.2736	0.489877	4.64117	3.4644e-06	0.000120664	Up
FAM129A	4708.18	2.26772	0.437617	5.18196	2.19562e-07	1.0603e-05	Up
ZFPM1	233.129	2.26639	0.45988	4.92822	8.29829e-07	3.35644e-05	Up
AHNAK2	1901.31	2.26506	0.458238	4.94298	7.69355e-07	3.14596e-05	Up
FERMT3	224.582	2.25994	0.456167	4.95419	7.2632e-07	3.02499e-05	Up
AKR1B10	48.8596	2.25805	0.688211	3.28105	0.00103423	0.0154	Up
FBN2	168.191	2.25487	0.67189	3.35601	0.000790761	0.0126385	Up
IL1R1	9688.58	2.25354	0.562933	4.00322	6.24854e-05	0.00151573	Up
STOX2	37.099	2.24665	0.64198	3.49956	0.000466022	0.00811568	Up
CYB5A	354.306	2.23676	0.601178	3.72064	0.00019872	0.00399038	Up
KIAA0040	58.6352	2.22566	0.708156	3.1429	0.00167285	0.0228608	Up
SCD5	514.673	2.21757	0.427465	5.18773	2.12872e-07	1.03433e-05	Up
ENOX1	251.193	2.2169	0.674724	3.28564	0.00101753	0.0152852	Up
WHRN	49.4127	2.20121	0.647798	3.39798	0.000678854	0.0111752	Up
LDB2	278.078	2.1994	0.396104	5.55258	2.81489e-08	1.62325e-06	Up
VLDLR	343.639	2.1993	0.599109	3.67096	0.000241644	0.004714	Up
PATJ	184.959	2.19768	0.429797	5.1133	3.16575e-07	1.46154e-05	Up
NLGN1	137.982	2.19572	0.751667	2.92113	0.00348765	0.0406411	Up
CAMK2N1	1164.16	2.19549	0.476829	4.60434	4.13769e-06	0.000141608	Up
FAM169A	37.012	2.1921	0.70055	3.12911	0.00175336	0.0237345	Up
CXXC5	325.385	2.19144	0.480225	4.56337	5.03386e-06	0.000165791	Up
BAMBI	276.471	2.18892	0.44223	4.94973	7.43151e-07	3.08692e-05	Up
ITGA6	1603.58	2.18089	0.397946	5.48036	4.24463e-08	2.35293e-06	Up
ABLIM1	724.572	2.17551	0.415611	5.23448	1.65447e-07	8.29501e-06	Up
CDK20	77.8807	2.17404	0.597916	3.63603	0.000276868	0.00528972	Up
CYB561	201.308	2.17251	0.536626	4.04846	5.15562e-05	0.00129038	Up
STARD5	42.5092	2.16733	0.725187	2.98865	0.00280211	0.0341436	Up
BMP2	679.616	2.16357	0.659408	3.28108	0.00103409	0.0154	Up
PDK3	361.522	2.16012	0.510654	4.23009	2.33594e-05	0.000657865	Up
CPM	190.809	2.15785	0.410692	5.25418	1.48685e-07	7.52654e-06	Up
DNM1	39.9543	2.15008	0.667857	3.21937	0.00128474	0.0184205	Up
HSD3B7	31.0508	2.14801	0.699958	3.06877	0.00214942	0.0279194	Up
PCDHGC3	804.819	2.14426	0.418451	5.1243	2.98651e-07	1.38692e-05	Up
DEPTOR	564.254	2.12461	0.64145	3.3122	0.000925645	0.0142448	Up
SH3BP5	132.111	2.10561	0.656821	3.20576	0.00134707	0.0191745	Up
TMOD2	361.647	2.10195	0.38144	5.51058	3.57662e-08	2.01816e-06	Up
CD109	807.776	2.10065	0.377134	5.57005	2.54665e-08	1.48489e-06	Up
EVI2A	55.7973	2.09953	0.63021	3.33147	0.00086389	0.0134522	Up
UST	409.861	2.09608	0.417891	5.01586	5.27973e-07	2.27723e-05	Up
SLITRK4	294.152	2.09492	0.659922	3.17449	0.00150099	0.0209207	Up
MAPK10	154.472	2.09467	0.686865	3.04961	0.00229138	0.0293278	Up
HSPB7	199.614	2.08876	0.600697	3.47722	0.000506644	0.00869049	Up
CDKN2B	397.322	2.08849	0.496875	4.20326	2.63099e-05	0.000725387	Up
MEGF6	463.789	2.08691	0.425336	4.90648	9.27236e-07	3.68623e-05	Up
FRK	108.968	2.08664	0.58985	3.53758	0.000403819	0.00724069	Up
VWA5A	244.268	2.07634	0.452209	4.59156	4.39946e-06	0.00014831	Up
PTK2B	53.0609	2.07454	0.638648	3.24834	0.00116082	0.0169525	Up
ACSS1	51.1372	2.07366	0.685851	3.02348	0.00249882	0.0314209	Up
KIF7	412.788	2.07293	0.454919	4.5567	5.19644e-06	0.000170788	Up
LRRC37A3	48.035	2.05452	0.619067	3.31874	0.000904245	0.0139838	Up
HTRA3	79.1641	2.05039	0.71189	2.88021	0.00397413	0.0452058	Up
MYH10	9471.8	2.05023	0.501806	4.0857	4.39441e-05	0.00112125	Up
ACSL5	77.4174	2.04996	0.483183	4.24263	2.20919e-05	0.000628921	Up
ROM1	31.6768	2.0487	0.680803	3.00925	0.00261896	0.0325673	Up
ABCA8	1584.43	2.04575	0.552148	3.70507	0.000211328	0.00422201	Up
HHIPL1	106.838	2.04503	0.486135	4.20671	2.5911e-05	0.000716902	Up
KCNC4	149.342	2.03657	0.638069	3.19178	0.00141401	0.0199291	Up
TMEM132B	228.052	2.03229	0.493452	4.11851	3.81335e-05	0.000993932	Up
PTGR1	1443.01	2.01155	0.532635	3.7766	0.000158984	0.00331882	Up
ADIRF	63.5374	2.01115	0.597753	3.36451	0.000766803	0.0123003	Up
ADAMTSL4	116.335	2.00756	0.64125	3.1307	0.00174391	0.0236269	Up
SDC3	1607.03	2.00501	0.400503	5.00624	5.55048e-07	2.38747e-05	Up
GPR153	82.7209	2.00416	0.537931	3.72568	0.000194793	0.00394168	Up
FBLN7	124.779	1.9997	0.441387	4.53049	5.88464e-06	0.000190621	Up
ADAMTS13	32.6098	1.99732	0.683074	2.92402	0.00345544	0.0403852	Up
SCN1B	84.1631	1.99497	0.529416	3.76825	0.000164397	0.0034189	Up
AAMDC	71.9359	1.99361	0.652959	3.0532	0.00226415	0.0290439	Up
DNAJC22	87.455	1.98354	0.55653	3.56411	0.000365086	0.00667544	Up
SOX9	773.661	1.98172	0.353049	5.61317	1.98655e-08	1.17573e-06	Up
PRSS3	408.387	1.97534	0.458029	4.31269	1.6128e-05	0.0004737	Up
PLA2G16	146.462	1.97513	0.647812	3.04892	0.00229664	0.0293474	Up
ZNF219	113.22	1.97124	0.667262	2.95422	0.0031346	0.037501	Up
IRX5	43.1354	1.96832	0.669787	2.93873	0.00329558	0.0389215	Up
NOVA1	113.332	1.96694	0.558763	3.52017	0.000431273	0.00766064	Up
STEAP2	721.353	1.96295	0.551043	3.56224	0.000367698	0.0067002	Up
CCDC71L	552.865	1.96244	0.375962	5.21979	1.79125e-07	8.92392e-06	Up
STK32C	111.603	1.96188	0.440529	4.45347	8.44946e-06	0.000263928	Up
NAP1L3	158.492	1.95911	0.497761	3.93584	8.29056e-05	0.00193611	Up
GCNT1	574.238	1.95354	0.423719	4.61045	4.01791e-06	0.000138109	Up
GATA4	1182.65	1.94494	0.424852	4.57793	4.69604e-06	0.000156631	Up
PCDHGA9	31.4936	1.93945	0.679112	2.85586	0.00429202	0.0480578	Up
AJM1	38.9921	1.9373	0.60518	3.20119	0.00136861	0.0193759	Up
ECM1	607.325	1.93537	0.590282	3.27873	0.00104276	0.0154578	Up
PAM	9753.62	1.93375	0.420249	4.60144	4.19585e-06	0.000142977	Up
FZD7	450.711	1.92604	0.625076	3.08129	0.00206106	0.0268603	Up
KIF13B	818.313	1.91916	0.376266	5.10055	3.38675e-07	1.54544e-05	Up
FBXL7	412.13	1.89215	0.360067	5.255	1.48027e-07	7.51739e-06	Up
MAP1LC3A	91.4055	1.87734	0.651038	2.8836	0.00393153	0.0448183	Up
TTYH2	73.7968	1.87647	0.551068	3.40515	0.00066127	0.0109468	Up
TBXAS1	32.8869	1.87475	0.654405	2.86481	0.00417259	0.0470552	Up
F8	101.681	1.86259	0.540479	3.44618	0.000568574	0.00957332	Up
CDON	97.402	1.8524	0.594083	3.11807	0.00182038	0.0244315	Up
LOC112268447	1047.73	1.85186	0.489496	3.78319	0.000154829	0.00324997	Up
CAPN5	482.083	1.84995	0.401917	4.60283	4.1679e-06	0.000142333	Up
PPM1L	92.0298	1.84642	0.609598	3.02891	0.00245439	0.0309611	Up
SEMA5A	2732.86	1.83905	0.517198	3.55579	0.000376849	0.00683234	Up
RDH10	790.85	1.83896	0.624504	2.94468	0.00323288	0.0383536	Up
VCAN	66582.6	1.83685	0.346645	5.29892	1.16487e-07	6.11283e-06	Up
SYNGR1	67.6433	1.83622	0.554962	3.30873	0.000937216	0.0144088	Up
ARL4D	75.0063	1.83564	0.629823	2.91454	0.00356217	0.0414174	Up
IDUA	79.3723	1.83034	0.619572	2.9542	0.00313481	0.037501	Up
NDRG4	153.086	1.82647	0.517289	3.53085	0.000414231	0.00740209	Up
IL11RA	120.631	1.82646	0.541403	3.37358	0.000741978	0.0120118	Up
NACAD	70.1913	1.82267	0.560922	3.24941	0.00115643	0.01693	Up
MDGA1	137.634	1.81146	0.549091	3.29902	0.00097024	0.0147865	Up
EPHX1	485.84	1.80968	0.471928	3.83466	0.00012574	0.00272788	Up
ARHGEF3	682.536	1.80904	0.416662	4.34174	1.41362e-05	0.000420692	Up
PTPRS	3089.57	1.80347	0.342333	5.26817	1.37793e-07	7.06605e-06	Up
KCNAB2	91.8119	1.80098	0.537638	3.3498	0.00080871	0.0128471	Up
KAZN	47.8509	1.80034	0.618952	2.90869	0.00362946	0.0420756	Up
TRANK1	892.722	1.79809	0.475032	3.7852	0.000153582	0.0032281	Up
ARHGAP21	7558.59	1.79713	0.367105	4.8954	9.81035e-07	3.87079e-05	Up
CACNA2D1	11338.9	1.79547	0.404693	4.43662	9.1382e-06	0.000283753	Up
MTSS1	776.234	1.79174	0.544778	3.28893	0.00100569	0.0151363	Up
MMP15	117.994	1.79052	0.488262	3.66713	0.00024529	0.0047733	Up
METTL7A	429.525	1.78972	0.598468	2.9905	0.00278523	0.0339642	Up
RGN	43.7234	1.78867	0.584081	3.06237	0.00219592	0.0283596	Up
ATL1	64.1187	1.78669	0.513378	3.48026	0.000500936	0.00862827	Up
SPATA7	148.011	1.78602	0.445584	4.00827	6.11653e-05	0.00148829	Up
LZTS3	110.918	1.78486	0.570643	3.1278	0.0017612	0.0238201	Up
PSMG3-AS1	65.1939	1.77864	0.562922	3.15966	0.00157956	0.0218707	Up
WWC1	349.768	1.77822	0.369104	4.81766	1.4525e-06	5.53675e-05	Up
KIAA1755	103.839	1.76967	0.541627	3.26733	0.00108567	0.0160659	Up
BTG2	212.045	1.76927	0.470785	3.75813	0.000171185	0.00353207	Up
TRAF1	89.4239	1.76452	0.468539	3.76601	0.000165878	0.0034406	Up
HABP4	131.611	1.75399	0.603739	2.90521	0.00367007	0.0423902	Up
TBC1D8	280.104	1.75386	0.557525	3.14579	0.00165639	0.0226774	Up
GMPR	121.972	1.75276	0.480792	3.64556	0.000266808	0.00513491	Up
TMX4	3711.68	1.75121	0.342849	5.1078	3.25927e-07	1.50031e-05	Up
PLCD1	151.297	1.75076	0.433623	4.03752	5.40185e-05	0.00133503	Up
SYNE3	434.408	1.75056	0.548296	3.19273	0.00140935	0.0198811	Up
KIAA0754	1649.44	1.74965	0.420014	4.16569	3.10418e-05	0.000844026	Up
ZBTB20	1326.58	1.73858	0.383541	4.53298	5.81585e-06	0.000188781	Up
SYNPO	3555.34	1.7374	0.418016	4.15629	3.23452e-05	0.000870446	Up
LRP4	293.733	1.7363	0.409567	4.23936	2.2416e-05	0.000635846	Up
NFIX	3055.3	1.7321	0.370942	4.66946	3.01994e-06	0.00010636	Up
IRAK3	517.022	1.73063	0.585898	2.95381	0.00313881	0.0375203	Up
PRNP	7027.53	1.72879	0.330873	5.22495	1.74207e-07	8.70646e-06	Up
RAB11FIP1	647.077	1.71968	0.605365	2.84073	0.00450104	0.0497262	Up
CCDC113	56.7577	1.71695	0.540484	3.1767	0.00148963	0.0208271	Up
EIF4E3	142.11	1.71614	0.509011	3.37153	0.000747523	0.0120454	Up
SRPX	4608.86	1.71566	0.485144	3.53639	0.000405641	0.00725683	Up
OAS2	134.977	1.71547	0.531526	3.22744	0.00124905	0.0179906	Up
GSTM2	154.899	1.71095	0.553472	3.0913	0.00199282	0.0262756	Up
SLCO3A1	493.289	1.70652	0.38198	4.46756	7.91173e-06	0.000248116	Up
MDK	232.896	1.70483	0.551623	3.09058	0.00199769	0.0263177	Up
IL33	8921.19	1.70336	0.457069	3.72671	0.000193992	0.0039356	Up
RAPH1	1195.6	1.7012	0.340776	4.99214	5.97152e-07	2.52714e-05	Up
SLC9A7	3828.03	1.70018	0.510502	3.33041	0.000867168	0.0134828	Up
HK2	2279.85	1.69919	0.449291	3.78195	0.000155607	0.00326194	Up
APOL6	730.535	1.69706	0.493028	3.44212	0.000577168	0.00969729	Up
LRRK2	73.6073	1.69502	0.589921	2.8733	0.00406209	0.0460068	Up
CD68	1549.52	1.69485	0.438212	3.86766	0.000109886	0.00243997	Up
NFASC	906.053	1.6899	0.346639	4.87511	1.08746e-06	4.26931e-05	Up
LINC01615	67.1234	1.67635	0.539064	3.10974	0.00187255	0.0250251	Up
C1orf21	354.335	1.67373	0.463838	3.60844	0.000308041	0.00580777	Up
LAMB3	199.789	1.66272	0.472369	3.51996	0.00043162	0.00766064	Up
TIMP3	5822.82	1.6541	0.563608	2.93484	0.00333717	0.0393214	Up
UNC5C	345.129	1.64377	0.565799	2.90522	0.00366991	0.0423902	Up
SARM1	156.392	1.63946	0.466679	3.51303	0.00044302	0.00781095	Up
ASIC1	65.4573	1.6344	0.512348	3.19002	0.00142261	0.0199996	Up
SSPN	291.843	1.63337	0.458543	3.56208	0.000367932	0.0067002	Up
PYCARD	156.678	1.63297	0.556929	2.93209	0.00336684	0.0395259	Up
AKR1C3	943.913	1.62573	0.408334	3.98137	6.85202e-05	0.00164188	Up
RALGAPA2	259.843	1.61688	0.465954	3.47003	0.000520396	0.00885539	Up
PPFIBP2	136.903	1.61655	0.521347	3.10072	0.00193054	0.0256476	Up
ZCCHC24	745.425	1.59673	0.375564	4.25156	2.1229e-05	0.000606548	Up
GATA6	942.944	1.59609	0.459277	3.47523	0.000510424	0.00874386	Up
GFOD1	448.784	1.59519	0.347299	4.59313	4.3664e-06	0.000147511	Up
MYLIP	228.483	1.58912	0.556051	2.85787	0.00426495	0.0478227	Up
HECW2	822.056	1.58766	0.502218	3.1613	0.00157069	0.021767	Up
BEND6	437.745	1.58463	0.383096	4.13639	3.52815e-05	0.000933507	Up
MATN2	570.992	1.57393	0.39337	4.00114	6.3038e-05	0.00152678	Up
DAB2	7071.45	1.57215	0.333878	4.70875	2.49246e-06	8.93824e-05	Up
DEPDC7	149.141	1.56241	0.54955	2.84307	0.00446816	0.0494671	Up
TMEM158	410.598	1.55528	0.545514	2.85104	0.0043577	0.0486548	Up
PCDHGA11	159.824	1.54593	0.489385	3.15893	0.00158352	0.021887	Up
DDIT4L	131.27	1.54325	0.482086	3.2012	0.00136857	0.0193759	Up
MYO18A	1340.42	1.53899	0.46054	3.3417	0.000832673	0.0130826	Up
COL6A3	23801.8	1.53319	0.50422	3.04071	0.00236022	0.0299411	Up
GEM	145.793	1.52157	0.518855	2.93255	0.00336192	0.0394976	Up
MBNL3	102.85	1.52126	0.479273	3.17411	0.00150298	0.0209207	Up
TCF7	171.422	1.5173	0.452009	3.35679	0.000788529	0.0126157	Up
NATD1	181.89	1.50979	0.531122	2.84264	0.00447416	0.0494988	Up
CREG1	889.536	1.50019	0.489039	3.06762	0.0021577	0.0280039	Up
HEPH	549.546	1.49872	0.49278	3.04136	0.00235516	0.029901	Up
GAA	337.846	1.49617	0.471418	3.17377	0.00150475	0.0209269	Up
CAMKK1	105.388	1.49472	0.478654	3.12275	0.00179171	0.0241291	Up
SLIT2	2923.7	1.48457	0.489653	3.03188	0.00243038	0.0306828	Up
PRICKLE1	176.835	1.48041	0.414156	3.57451	0.000350881	0.00647586	Up
DMPK	380.862	1.47781	0.446128	3.31253	0.000924564	0.0142421	Up
NAALADL2	272.96	1.4778	0.40176	3.67832	0.000234772	0.00460849	Up
NAMPT	3962.85	1.47436	0.490831	3.0038	0.00266628	0.0329611	Up
PDGFRA	11137.1	1.46506	0.486973	3.00851	0.00262534	0.0326209	Up
ITGBL1	2201.18	1.46275	0.400383	3.65337	0.000258816	0.00499331	Up
C14orf132	450.074	1.44676	0.507895	2.84854	0.00439206	0.0488307	Up
CREBRF	342.208	1.44118	0.470399	3.06375	0.00218584	0.028299	Up
EDIL3	7758.77	1.43968	0.315243	4.5669	4.95e-06	0.000164059	Up
EHBP1L1	1166.42	1.43909	0.446722	3.22145	0.00127545	0.0183374	Up
SNTA1	136.197	1.43724	0.46486	3.09178	0.00198961	0.0262644	Up
ZNF667	84.8663	1.43632	0.504788	2.8454	0.00443562	0.0492441	Up
NCAM2	324.435	1.43468	0.362567	3.95699	7.58989e-05	0.00178874	Up
FCGRT	154.78	1.43362	0.5048	2.83997	0.00451183	0.0497756	Up
ZHX2	607.99	1.42776	0.475778	3.0009	0.00269182	0.0331591	Up
SLC16A4	377.039	1.42253	0.459864	3.09337	0.001979	0.0261657	Up
CAVIN3	274.698	1.42229	0.436316	3.25976	0.00111505	0.0164058	Up
PER3	336.624	1.42223	0.399215	3.56257	0.000367236	0.0067002	Up
TRIM14	264.749	1.41897	0.432501	3.28085	0.00103495	0.0154	Up
H6PD	752.505	1.41869	0.459995	3.08414	0.00204144	0.026685	Up
RNF180	264.993	1.40814	0.389213	3.61792	0.000296981	0.00563297	Up
GSTM4	150.193	1.40653	0.485969	2.89428	0.00380027	0.0434479	Up
EPS8L2	304.483	1.40606	0.437137	3.21653	0.00129753	0.0185363	Up
ADGRL1	293.322	1.40481	0.467062	3.00777	0.00263173	0.0326746	Up
C1QTNF6	168.224	1.3953	0.480627	2.90309	0.003695	0.0425533	Up
RNASE4	249.011	1.38668	0.43286	3.20352	0.00135758	0.0192891	Up
MTURN	290.463	1.38631	0.410985	3.37314	0.000743156	0.0120118	Up
LRRK1	384.462	1.38536	0.446384	3.10352	0.00191236	0.0254706	Up
FEZ1	1907.68	1.37848	0.434205	3.17473	0.00149978	0.0209207	Up
SSX2IP	1097.53	1.37595	0.366602	3.75325	0.000174559	0.00359227	Up
ZMIZ1	1325.24	1.37411	0.397589	3.45611	0.000548042	0.00925732	Up
PLAT	6004.28	1.36549	0.452706	3.01627	0.00255902	0.0319989	Up
SLC39A8	348.497	1.36263	0.452734	3.00979	0.0026143	0.032555	Up
MEGF9	432.15	1.3625	0.398123	3.4223	0.00062093	0.0103442	Up
RAB7B	112.077	1.35746	0.453183	2.99538	0.002741	0.033581	Up
ATP2B4	9254.49	1.35195	0.355654	3.80131	0.000143931	0.00305378	Up
RGS3	591.798	1.35021	0.383865	3.51741	0.000435779	0.00771706	Up
MSI2	1036.51	1.34108	0.331227	4.04883	5.14737e-05	0.00129037	Up
TLE4	644.072	1.34039	0.338339	3.96169	7.44212e-05	0.00176293	Up
KIAA1549	140.688	1.33697	0.425008	3.14576	0.00165655	0.0226774	Up
AHR	9784.03	1.3319	0.344459	3.86665	0.000110342	0.00244664	Up
THBS3	167.511	1.32567	0.446713	2.96761	0.00300126	0.036206	Up
AKAP7	188.319	1.31734	0.39973	3.29557	0.000982222	0.0148827	Up
DPYSL3	3891.05	1.31384	0.422847	3.10713	0.00188911	0.0252249	Up
BCL6	535.916	1.31305	0.437754	2.99952	0.00270408	0.0332841	Up
ATP9A	676.719	1.3077	0.339874	3.84762	0.00011927	0.00260787	Up
STEAP1	348.706	1.30622	0.410988	3.17824	0.00148172	0.0207348	Up
ZSCAN18	201.469	1.30292	0.415786	3.13364	0.00172655	0.0234118	Up
RESF1	1033.61	1.29036	0.393052	3.28293	0.00102736	0.0153596	Up
TRIM16	510.299	1.28955	0.36708	3.51301	0.000443066	0.00781095	Up
MAP2	203.098	1.28477	0.415813	3.08978	0.00200307	0.0263457	Up
SMARCA2	2235.22	1.28275	0.421479	3.04346	0.00233877	0.0297329	Up
KIF13A	2443.21	1.27332	0.339041	3.75566	0.000172883	0.00356244	Up
ZNF667-AS1	109.645	1.27331	0.447636	2.84452	0.00444782	0.0493113	Up
PSD3	4758.5	1.27134	0.384835	3.30359	0.000954544	0.0145756	Up
NINJ1	250.151	1.26719	0.421879	3.00368	0.00266737	0.0329611	Up
C8orf33	467.317	1.25938	0.374027	3.36707	0.000759705	0.0122041	Up
TANC1	1814.84	1.24206	0.324211	3.83104	0.000127603	0.00275982	Up
ZEB2	3225.09	1.23955	0.419512	2.95473	0.00312941	0.0374934	Up
CROT	490.251	1.23463	0.421234	2.93098	0.00337891	0.039638	Up
SHROOM3	353.186	1.2314	0.399353	3.08349	0.00204591	0.026685	Up
KANK2	3344.11	1.22791	0.414411	2.96303	0.00304627	0.0366087	Up
SQSTM1	6079.34	1.21954	0.41103	2.96703	0.00300692	0.0362465	Up
PLCD3	382.601	1.21898	0.364448	3.34474	0.000823587	0.0129917	Up
LOC100129034	562.215	1.20861	0.348325	3.46979	0.000520872	0.00885539	Up
SEMA4B	497.32	1.20159	0.373094	3.22061	0.00127917	0.0183741	Up
FYCO1	2273.11	1.18855	0.405752	2.92925	0.00339784	0.0398257	Up
CLCN3	2399.69	1.18684	0.327439	3.62462	0.00028939	0.00549562	Up
ST3GAL4	214.251	1.18413	0.398488	2.97157	0.00296284	0.0358525	Up
LMO4	620.44	1.18076	0.346124	3.41138	0.000646351	0.010745	Up
DIP2C	401.502	1.17881	0.353088	3.33856	0.000842127	0.0131806	Up
TLN2	533.678	1.17573	0.39427	2.98203	0.00286341	0.0348098	Up
IQCE	392.055	1.16437	0.396025	2.94015	0.00328052	0.0388018	Up
TXNRD1	11409.4	1.16145	0.324518	3.57901	0.000344896	0.0064105	Up
TSC22D1	2276.36	1.15862	0.325859	3.55558	0.000377139	0.00683234	Up
GLIS3	946.961	1.15494	0.333486	3.46322	0.000533746	0.00904496	Up
HMOX1	578.441	1.14034	0.360945	3.15931	0.00158143	0.0218773	Up
IQSEC1	623.321	1.13661	0.367863	3.08976	0.00200316	0.0263457	Up
ZBTB47	553.371	1.13304	0.374864	3.02253	0.00250675	0.0314452	Up
CAMK2D	5456.75	1.13095	0.383709	2.94742	0.0032044	0.0381019	Up
ABCA2	490.318	1.12564	0.363493	3.09672	0.00195673	0.02593	Up
MPP6	465.809	1.12285	0.34564	3.24862	0.00115965	0.0169512	Up
TRPS1	2175.77	1.119	0.364923	3.06641	0.00216644	0.0280942	Up
CDH11	11331.7	1.10327	0.311622	3.5404	0.000399519	0.00717994	Up
CYLD	1085.21	1.09668	0.329744	3.32587	0.000881422	0.0136577	Up
LAMA5	2782.39	1.09537	0.36901	2.96839	0.0029936	0.0361413	Up
FNBP1	2276.82	1.09068	0.340706	3.20122	0.00136846	0.0193759	Up
SPATS2L	2321.61	1.08	0.339323	3.1828	0.00145859	0.0204658	Up
TFDP2	746.042	1.0746	0.35293	3.0448	0.00232831	0.0296319	Up
AK1	768.758	1.06896	0.35401	3.01956	0.00253141	0.0317293	Up
ANKRD13A	1853.89	1.06334	0.333294	3.1904	0.00142077	0.0199996	Up
UBAP1	869.753	1.05019	0.357859	2.93463	0.00333943	0.0393214	Up
ATG3	1775.84	1.04875	0.364682	2.8758	0.0040301	0.0456774	Up
PHLDA3	527.459	1.03394	0.361167	2.86278	0.00419942	0.0472563	Up
TK2	778.622	1.00846	0.330865	3.04794	0.00230416	0.0293763	Up
GSR	829.436	1.00841	0.35488	2.84154	0.00448963	0.049635	Up
CASK	1654.82	0.998414	0.326351	3.05933	0.00221836	0.0286024	Up
PIK3R2	1694.21	0.996726	0.327515	3.0433	0.00234002	0.0297329	Up
RECK	1325.2	0.988322	0.345158	2.86339	0.00419129	0.0471984	Up
DAG1	1508.72	0.987519	0.329005	3.00153	0.00268624	0.0331423	Up
GARS	3276.44	-0.944247	0.318565	-2.96406	0.00303605	0.0365697	Down
MYO1B	3380.45	-0.946104	0.315712	-2.99673	0.00272891	0.0335112	Down
ATP2A2	4955.57	-0.969013	0.337969	-2.86716	0.00414169	0.046841	Down
THSD4	1189.53	-0.983765	0.339195	-2.90029	0.00372815	0.0427786	Down
FLNB	4004.62	-0.995415	0.317493	-3.13523	0.00171718	0.0233249	Down
MAN2A1	1024.04	-1.01269	0.346856	-2.91964	0.00350441	0.0408062	Down
VASP	911.262	-1.01915	0.356901	-2.85554	0.00429631	0.0480717	Down
AFAP1	2606.86	-1.02601	0.340518	-3.01307	0.00258615	0.0322869	Down
ETS1	1608.71	-1.03052	0.346202	-2.97664	0.00291424	0.0353458	Down
OSTC	2403.13	-1.03256	0.33107	-3.11885	0.00181558	0.0243879	Down
ACSL4	3384.72	-1.03674	0.314981	-3.29145	0.000996734	0.0150159	Down
CCDC50	3131.57	-1.03701	0.364478	-2.84518	0.00443863	0.0492441	Down
SHMT2	760.41	-1.0374	0.343859	-3.01692	0.00255353	0.0319557	Down
ALDH18A1	1408.73	-1.04412	0.367223	-2.84329	0.00446502	0.0494671	Down
TFRC	2655.45	-1.05587	0.363551	-2.90433	0.00368039	0.0424472	Down
ITGA5	4249.16	-1.06688	0.341132	-3.12748	0.00176311	0.0238255	Down
MTMR2	1039.21	-1.07092	0.353721	-3.02757	0.00246531	0.031074	Down
STT3B	2877.74	-1.07495	0.360175	-2.98452	0.00284026	0.034555	Down
IKBIP	3385.12	-1.08062	0.337379	-3.20299	0.00136007	0.0193071	Down
AGRN	1087.84	-1.08215	0.327186	-3.30743	0.000941558	0.0144139	Down
FSTL1	14475.7	-1.08312	0.37557	-2.88393	0.00392747	0.0448045	Down
NEGR1	699.033	-1.08461	0.357052	-3.03768	0.00238409	0.0301772	Down
LOXL3	1314.9	-1.08806	0.351539	-3.09514	0.00196723	0.0260472	Down
MEF2C	526.35	-1.08865	0.350971	-3.10183	0.00192329	0.0255729	Down
HSPA13	929.986	-1.08878	0.370737	-2.93679	0.00331626	0.039107	Down
SHC3	969.37	-1.08984	0.37531	-2.90383	0.00368625	0.0424836	Down
FRMD4A	2768.06	-1.09198	0.361262	-3.02269	0.00250536	0.0314452	Down
WDR36	1133.66	-1.09796	0.380917	-2.88243	0.00394623	0.0449533	Down
TIPARP	693.414	-1.12157	0.339116	-3.30734	0.000941876	0.0144139	Down
UACA	4191.81	-1.12195	0.367346	-3.05421	0.00225655	0.0289763	Down
CAP2	323.429	-1.12844	0.371828	-3.03485	0.00240659	0.0304068	Down
CPEB2	716.068	-1.12913	0.357952	-3.15443	0.00160813	0.0221107	Down
TNFAIP8L3	361.936	-1.13102	0.360219	-3.13982	0.00169054	0.0230267	Down
F2R	3416.46	-1.13634	0.322584	-3.52261	0.00042732	0.00761006	Down
DESI2	877.428	-1.14001	0.393417	-2.89772	0.00375891	0.0430374	Down
CREB3L2	2481.56	-1.14755	0.323016	-3.55259	0.000381453	0.00689462	Down
SLC43A3	366.059	-1.153	0.362389	-3.18168	0.00146426	0.0205087	Down
ARMT1	547.009	-1.15828	0.396956	-2.91791	0.00352388	0.0410025	Down
SKIL	1944.31	-1.16409	0.372714	-3.12327	0.00178852	0.0241068	Down
LYSMD3	771.267	-1.1672	0.381591	-3.05876	0.00222252	0.0286281	Down
CRY1	357.706	-1.17258	0.377021	-3.1101	0.00187021	0.0250151	Down
SLC16A7	1319.67	-1.17981	0.391985	-3.00984	0.00261386	0.032555	Down
KCNQ1OT1	316.957	-1.1801	0.406775	-2.90113	0.00371825	0.042726	Down
FHL2	1079.37	-1.20299	0.371452	-3.2386	0.00120117	0.0173966	Down
DNAJB4	2563.42	-1.20369	0.369144	-3.26077	0.00111111	0.0163632	Down
PDE7B	898.168	-1.20609	0.336618	-3.58297	0.000339706	0.00633648	Down
TFPI	11267.2	-1.20642	0.311674	-3.87078	0.000108488	0.00241916	Down
CAV2	1937.59	-1.21358	0.363269	-3.34072	0.0008356	0.0131155	Down
ANKRD50	2712.19	-1.2168	0.427157	-2.84861	0.00439112	0.0488307	Down
GRB10	806.744	-1.24071	0.377828	-3.28379	0.00102419	0.0153415	Down
MOGS	466.551	-1.24738	0.380045	-3.28219	0.00103004	0.0153705	Down
PDLIM5	4443.88	-1.24758	0.389969	-3.19919	0.00137813	0.0194932	Down
PROCR	617.058	-1.25353	0.360854	-3.47378	0.00051319	0.00878169	Down
PYCR1	486.309	-1.25397	0.369938	-3.38967	0.000699767	0.0114754	Down
GRAMD2B	357.533	-1.26173	0.405549	-3.11118	0.00186344	0.0249669	Down
UGCG	1460.03	-1.26319	0.371767	-3.39779	0.000679328	0.0111752	Down
NTN4	2785.33	-1.27532	0.341445	-3.73507	0.000187661	0.00382193	Down
SLC1A4	109.319	-1.29371	0.431094	-3.001	0.00269091	0.0331591	Down
SLC16A3	395.658	-1.29376	0.381269	-3.3933	0.000690565	0.0113482	Down
ULBP3	424.96	-1.29456	0.419687	-3.08458	0.00203837	0.026685	Down
SMOX	363.696	-1.30067	0.447524	-2.90637	0.00365649	0.0422955	Down
PAWR	1345.67	-1.31297	0.360145	-3.64567	0.000266695	0.00513491	Down
ADAMTS2	1290.44	-1.32359	0.395618	-3.34562	0.000820982	0.0129636	Down
SLC2A3	725.736	-1.33177	0.453125	-2.93907	0.00329196	0.0389079	Down
GNAI1	244.831	-1.33621	0.394798	-3.38455	0.000712962	0.0116313	Down
MARCKS	3546.37	-1.34122	0.325962	-4.11466	3.87744e-05	0.0010073	Down
NT5DC2	741.924	-1.34388	0.425946	-3.15505	0.00160471	0.0221024	Down
MGAT5	1326.74	-1.35043	0.348424	-3.87583	0.00010626	0.00237284	Down
JAG1	946.268	-1.35676	0.427549	-3.17334	0.00150697	0.0209393	Down
VEGFA	2257.06	-1.35773	0.453407	-2.99451	0.00274888	0.0336514	Down
WWC3	751.816	-1.37942	0.341023	-4.04494	5.23358e-05	0.00130781	Down
EHD3	589.311	-1.38247	0.40991	-3.37261	0.000744599	0.0120228	Down
AHI1	722.085	-1.38272	0.332497	-4.15861	3.2019e-05	0.000864623	Down
LRP12	1017.44	-1.38746	0.470399	-2.94955	0.00318241	0.037955	Down
COLGALT1	1637	-1.39159	0.358429	-3.88247	0.0001034	0.00231555	Down
TAGLN	3036.64	-1.39308	0.393912	-3.53653	0.000405421	0.00725683	Down
PMAIP1	102.343	-1.40086	0.445483	-3.1446	0.00166315	0.022748	Down
SLC26A6	99.7866	-1.40983	0.496604	-2.83894	0.00452632	0.0498655	Down
CAV1	2682.13	-1.41245	0.394439	-3.58091	0.000342394	0.00637464	Down
PRKAA2	92.3344	-1.41405	0.463885	-3.04827	0.00230164	0.0293763	Down
B3GLCT	300.368	-1.41918	0.423641	-3.34996	0.000808218	0.0128471	Down
DUXAP9	65.0566	-1.42706	0.50091	-2.84894	0.0043865	0.0488307	Down
KCTD20	1212.87	-1.43289	0.412649	-3.47241	0.000515798	0.00880717	Down
FAM234B	62.792	-1.43309	0.502192	-2.85367	0.0043217	0.0483214	Down
MOCS1	162.782	-1.43653	0.50274	-2.85741	0.0042712	0.0478587	Down
ALDH1L2	2197.84	-1.44061	0.388342	-3.70964	0.000207551	0.00415708	Down
NUAK1	503.594	-1.44639	0.413522	-3.49773	0.00046923	0.00816253	Down
FAM241A	225.919	-1.44878	0.408609	-3.54564	0.000391658	0.00704864	Down
FZD6	678.694	-1.46114	0.434529	-3.36259	0.000772142	0.0123661	Down
MTHFD2	910.294	-1.46206	0.354532	-4.12391	3.72501e-05	0.000974132	Down
C5orf30	211.138	-1.46361	0.505305	-2.89649	0.00377362	0.0431745	Down
TGFBI	12515.3	-1.47216	0.338601	-4.34776	1.37534e-05	0.000412228	Down
NETO2	353.103	-1.47396	0.498287	-2.95806	0.00309579	0.0371188	Down
KSR1	1154.99	-1.4799	0.386361	-3.83035	0.000127963	0.00276341	Down
VGLL3	2101.02	-1.48255	0.472295	-3.13904	0.00169505	0.0230641	Down
PRKAG2	337.559	-1.48484	0.461143	-3.21991	0.00128231	0.0184023	Down
VEGFC	583.713	-1.49121	0.375973	-3.96627	7.30056e-05	0.00173352	Down
LINC01085	348.631	-1.50394	0.450327	-3.33966	0.000838819	0.0131529	Down
LRIG1	449.247	-1.50701	0.474573	-3.1755	0.00149576	0.0208943	Down
SERPINE1	37637.5	-1.51012	0.504427	-2.99374	0.00275583	0.033665	Down
NEDD4	1225.29	-1.51931	0.425686	-3.56908	0.000358243	0.00658858	Down
STARD13	549.119	-1.52093	0.38576	-3.94267	8.0578e-05	0.0018849	Down
PC	182.612	-1.52365	0.504823	-3.01819	0.00254289	0.0318479	Down
FAR2	201.383	-1.52486	0.412677	-3.69504	0.000219854	0.00437015	Down
PSAT1	209.397	-1.53103	0.523208	-2.92623	0.00343099	0.0401293	Down
LPCAT2	357.219	-1.53664	0.508377	-3.02265	0.00250572	0.0314452	Down
ERCC2	276.899	-1.53788	0.390804	-3.93518	8.31361e-05	0.00193611	Down
PTGS2	3676.37	-1.54107	0.514777	-2.99367	0.00275641	0.033665	Down
SSR3	3396.41	-1.54648	0.400511	-3.86127	0.000112798	0.00249058	Down
NMNAT2	152.884	-1.55164	0.459969	-3.37335	0.00074259	0.0120118	Down
FRY	177.983	-1.55277	0.518644	-2.99391	0.00275431	0.033665	Down
ARHGEF2	918.908	-1.55677	0.390101	-3.99067	6.58858e-05	0.00158658	Down
CSRP1	2339.92	-1.56053	0.418818	-3.72604	0.000194509	0.00394101	Down
PDGFC	616.903	-1.57838	0.454473	-3.47299	0.000514699	0.00879795	Down
PHGDH	210.838	-1.58139	0.552189	-2.86385	0.00418524	0.0471641	Down
PLXND1	2135.39	-1.59461	0.453735	-3.51441	0.000440728	0.00779593	Down
PTX3	13212.4	-1.59558	0.399592	-3.99303	6.52341e-05	0.0015771	Down
PTPRF	2052.16	-1.6045	0.323146	-4.96526	6.86102e-07	2.87269e-05	Down
AXL	4953.66	-1.61176	0.472773	-3.40917	0.000651607	0.0107982	Down
MB21D2	115.342	-1.61349	0.497346	-3.24419	0.00117785	0.0171376	Down
DUXAP8	65.9415	-1.61395	0.566403	-2.84947	0.00437917	0.0487907	Down
GPR180	350.824	-1.62188	0.403085	-4.02367	5.72991e-05	0.00140508	Down
BAIAP2L1	60.5841	-1.62435	0.540486	-3.00536	0.00265268	0.0328311	Down
TNFAIP8L1	171.591	-1.62651	0.501147	-3.24558	0.00117213	0.0170702	Down
ZBTB38	3109.27	-1.62991	0.329621	-4.94481	7.62174e-07	3.12471e-05	Down
NEK7	6247.86	-1.63569	0.416129	-3.93074	8.46847e-05	0.00196636	Down
SLC35F2	176.415	-1.6413	0.540321	-3.03764	0.00238435	0.0301772	Down
STAMBPL1	186.241	-1.64318	0.432654	-3.79791	0.000145919	0.00309179	Down
ITPRIP	980.501	-1.64406	0.446834	-3.67935	0.000233825	0.00459563	Down
SV2A	306.603	-1.64554	0.507946	-3.23959	0.00119701	0.0173522	Down
SPHK1	388.668	-1.66472	0.458654	-3.62958	0.000283877	0.00540999	Down
C8orf48	77.4824	-1.66494	0.475241	-3.50335	0.000459441	0.00804395	Down
IFI30	247.625	-1.67325	0.483325	-3.46196	0.000536259	0.00907032	Down
PDE4D	87.9241	-1.67638	0.504618	-3.32209	0.000893474	0.0138308	Down
ARHGAP29	6631.15	-1.68018	0.434284	-3.86885	0.000109351	0.00243152	Down
LRIG3	189.115	-1.68636	0.430927	-3.91332	9.1036e-05	0.00208009	Down
CTPS1	855.457	-1.68718	0.464879	-3.6293	0.000284194	0.00540999	Down
TEK	400.016	-1.69785	0.414408	-4.09705	4.1845e-05	0.00107818	Down
TNFRSF10D	1032.18	-1.70418	0.365561	-4.66182	3.13429e-06	0.000110141	Down
MAPK13	51.0174	-1.70958	0.568656	-3.00635	0.00264407	0.0327503	Down
SUGCT	55.3866	-1.71035	0.542523	-3.15258	0.00161835	0.0222318	Down
FOXC2	357.796	-1.71202	0.419389	-4.08219	4.46132e-05	0.00113465	Down
CCBE1	925.778	-1.719	0.557013	-3.08611	0.00202794	0.0266049	Down
CHML	618.195	-1.7191	0.47165	-3.64487	0.000267528	0.00514249	Down
TRIM59	206.56	-1.72304	0.565756	-3.04555	0.00232259	0.0295829	Down
LIPA	505.734	-1.72506	0.445788	-3.86968	0.000108976	0.00242661	Down
NEDD9	719.884	-1.74363	0.425902	-4.09396	4.24067e-05	0.00109086	Down
PDE3A	687.906	-1.75478	0.487233	-3.60151	0.000316369	0.00593634	Down
ARAP3	244.994	-1.76542	0.403653	-4.37359	1.22218e-05	0.000368598	Down
LOC100507516	130.781	-1.76934	0.539398	-3.28022	0.00103728	0.0154188	Down
FKBP5	282.58	-1.77059	0.483829	-3.65954	0.000252667	0.00489814	Down
SLC1A1	1698.32	-1.77071	0.48167	-3.67618	0.000236749	0.00463575	Down
SGK1	940.649	-1.77149	0.347009	-5.10503	3.30743e-07	1.51804e-05	Down
STC2	5463.88	-1.77217	0.504392	-3.51348	0.000442274	0.00781095	Down
WNT5A	392.743	-1.77413	0.404539	-4.38556	1.15688e-05	0.000350245	Down
GALNT5	1928.5	-1.77421	0.34129	-5.19854	2.00855e-07	9.85065e-06	Down
CDH5	579.814	-1.78012	0.463794	-3.83818	0.000123949	0.00270268	Down
SLC7A1	1303.57	-1.79158	0.465343	-3.85002	0.00011811	0.0025897	Down
LPAR1	1242.15	-1.79724	0.424858	-4.23021	2.33477e-05	0.000657865	Down
GPR4	241.832	-1.81113	0.562845	-3.21782	0.00129168	0.0184695	Down
ZNF697	254.055	-1.82979	0.370883	-4.9336	8.07294e-07	3.28404e-05	Down
NCEH1	1246.73	-1.8313	0.599299	-3.05574	0.00224507	0.0288724	Down
ARHGAP25	50.7787	-1.83539	0.596279	-3.07807	0.00208344	0.0271295	Down
LYPD1	116.63	-1.85022	0.631678	-2.92905	0.00339997	0.0398257	Down
PTTG1	993.965	-1.85811	0.564431	-3.29201	0.000994733	0.0150001	Down
SEPT7P2	177.565	-1.85863	0.429687	-4.32554	1.5216e-05	0.000450273	Down
BDNF	807.356	-1.86932	0.464001	-4.02869	5.60878e-05	0.00137967	Down
PGM2L1	299.906	-1.87177	0.402323	-4.65241	3.28072e-06	0.00011452	Down
PLAU	596.404	-1.87321	0.362311	-5.17016	2.339e-07	1.12253e-05	Down
PDE5A	2902.58	-1.87358	0.462213	-4.0535	5.0456e-05	0.00127093	Down
ITGA10	203.911	-1.87645	0.560274	-3.34917	0.000810554	0.0128561	Down
MPP4	39.846	-1.87787	0.620619	-3.0258	0.00247977	0.0312313	Down
RAB3A	41.4414	-1.88129	0.609776	-3.08521	0.00203407	0.0266631	Down
BCAT1	4270.36	-1.89464	0.360137	-5.2609	1.43355e-07	7.32738e-06	Down
PALLD	6205.58	-1.91214	0.352173	-5.42954	5.64984e-08	3.08787e-06	Down
EDN1	471.142	-1.92869	0.349841	-5.51305	3.52667e-08	1.99714e-06	Down
GDF6	1034.95	-1.92887	0.518129	-3.72275	0.000197062	0.0039672	Down
PVR	1402.37	-1.93745	0.39221	-4.93982	7.81944e-07	3.18916e-05	Down
TPM1-AS	220.598	-1.94605	0.488308	-3.9853	6.73947e-05	0.00161737	Down
ULBP2	48.6288	-1.95014	0.684294	-2.84986	0.00437388	0.0487663	Down
ALCAM	5355.21	-1.9508	0.481584	-4.0508	5.10428e-05	0.00128365	Down
DOCK4	448.523	-1.95088	0.480324	-4.06159	4.87401e-05	0.00122967	Down
RGMB	1201.58	-1.95202	0.490976	-3.97579	7.01453e-05	0.00167572	Down
UBASH3B	930.684	-1.96215	0.628196	-3.12347	0.00178731	0.0241068	Down
ZFHX4	887.846	-1.97057	0.384437	-5.12586	2.96188e-07	1.37955e-05	Down
DNAJC6	78.4017	-1.97469	0.611342	-3.23009	0.00123749	0.0178405	Down
EBF1	640.188	-1.98511	0.616763	-3.2186	0.00128818	0.0184362	Down
DSP	1192.73	-1.99068	0.487214	-4.08585	4.39156e-05	0.00112125	Down
SLC24A3	112.811	-1.9968	0.521221	-3.831	0.000127622	0.00275982	Down
OXTR	269.416	-1.99697	0.505481	-3.95064	7.79429e-05	0.00183142	Down
INO80C	73.1739	-1.99804	0.542799	-3.681	0.00023232	0.00457605	Down
FZD4	572.29	-1.99893	0.502589	-3.97726	6.97148e-05	0.00166796	Down
ARHGEF28	378.697	-2.00531	0.390556	-5.13451	2.82886e-07	1.3294e-05	Down
DLC1	2539.37	-2.00553	0.343268	-5.84246	5.14344e-09	3.47524e-07	Down
SLC2A1	384.797	-2.0096	0.506326	-3.96897	7.21825e-05	0.00171917	Down
EBF3	441.319	-2.01025	0.419935	-4.78706	1.6924e-06	6.29868e-05	Down
POLR3G	150.768	-2.01195	0.512704	-3.9242	8.70201e-05	0.0020058	Down
KCTD12	2451.81	-2.01558	0.458053	-4.40031	1.08097e-05	0.000331083	Down
P3H2	381.897	-2.01761	0.486798	-4.14466	3.40314e-05	0.000906525	Down
SFXN2	55.6963	-2.03079	0.621559	-3.26724	0.001086	0.0160659	Down
TMEM200A	1745.02	-2.03716	0.648826	-3.13976	0.00169084	0.0230267	Down
AFAP1-AS1	31.7953	-2.0596	0.683539	-3.01315	0.00258553	0.0322869	Down
FAM43A	634.1	-2.06893	0.55004	-3.76142	0.000168952	0.00349515	Down
COL4A5	753.482	-2.07182	0.336942	-6.14888	7.80297e-10	6.14211e-08	Down
NPAS2	545.864	-2.07954	0.388147	-5.35763	8.43221e-08	4.53066e-06	Down
ADGRL4	1584.23	-2.0797	0.50301	-4.13452	3.55702e-05	0.000939566	Down
QPCT	40.4153	-2.08075	0.638107	-3.26082	0.0011109	0.0163632	Down
STXBP2	85.0544	-2.08317	0.534673	-3.89616	9.77294e-05	0.00221057	Down
STARD4	149.037	-2.08619	0.452676	-4.60858	4.05419e-06	0.000139052	Down
IGFBP4	4087.62	-2.08691	0.608566	-3.42923	0.000605304	0.0101268	Down
ADGRL2	3300.84	-2.0897	0.49043	-4.26094	2.03564e-05	0.000584802	Down
KCNJ8	34.1151	-2.09424	0.64588	-3.24246	0.00118503	0.0172102	Down
GPRC5A	272.309	-2.09769	0.41416	-5.06494	4.08536e-07	1.8376e-05	Down
CDC42EP3	2133.03	-2.10462	0.421456	-4.99369	5.92362e-07	2.51363e-05	Down
CSPG4	1072.5	-2.10637	0.574156	-3.66863	0.000243851	0.00475118	Down
RELT	83.865	-2.10752	0.591244	-3.56456	0.000364472	0.00667195	Down
ZNF175	510.734	-2.12182	0.542756	-3.90934	9.25471e-05	0.00210849	Down
RNF152	885.21	-2.12362	0.369232	-5.75145	8.84819e-09	5.54968e-07	Down
CDC20	247.989	-2.13701	0.745506	-2.86653	0.00415002	0.0469014	Down
NR2F2	2096.33	-2.14193	0.453202	-4.72622	2.28738e-06	8.31645e-05	Down
KIF18A	324.619	-2.14988	0.705033	-3.04934	0.00229347	0.0293307	Down
PCDH10	1425.91	-2.15006	0.61296	-3.50767	0.000452044	0.00794255	Down
NPR3	878.891	-2.15384	0.529955	-4.0642	4.81981e-05	0.00121795	Down
CA13	41.8972	-2.15612	0.61734	-3.4926	0.000478339	0.00830263	Down
SHOX2	151.512	-2.15641	0.536635	-4.01839	5.8596e-05	0.00143465	Down
HIST1H2BI	166.535	-2.15677	0.732997	-2.9424	0.00325675	0.0385787	Down
BRIP1	188.201	-2.16032	0.727074	-2.97126	0.00296582	0.0358609	Down
LNCSRLR	69.0086	-2.17862	0.550174	-3.95988	7.49868e-05	0.00176989	Down
PLOD2	24147.8	-2.21884	0.327513	-6.77482	1.24558e-11	1.49688e-09	Down
MT1X	25.1129	-2.21929	0.718433	-3.08906	0.00200788	0.0263636	Down
NRGN	75.2404	-2.21973	0.623182	-3.56193	0.000368143	0.0067002	Down
FUOM	26.5762	-2.22203	0.70529	-3.15051	0.00162984	0.0223507	Down
LIMS2	42.0649	-2.22759	0.616579	-3.61283	0.000302875	0.00572408	Down
CELF2	223.206	-2.22777	0.536283	-4.15409	3.26591e-05	0.000877392	Down
TMEM156	30.6831	-2.22857	0.776074	-2.8716	0.00408402	0.0462219	Down
PLPP3	1257.47	-2.23466	0.708362	-3.15468	0.00160673	0.0221107	Down
LOC107985004	46.0479	-2.23477	0.579793	-3.85443	0.000115999	0.00255409	Down
STC1	2654.83	-2.23561	0.545147	-4.10093	4.11499e-05	0.001062	Down
LOC105379362	180.715	-2.24135	0.506501	-4.42515	9.6374e-06	0.000298665	Down
CTSC	1290.58	-2.24998	0.421919	-5.33273	9.67463e-08	5.16298e-06	Down
EFNB2	104.914	-2.25892	0.71686	-3.15113	0.00162639	0.0223228	Down
CCN2	12644.7	-2.27343	0.318914	-7.12866	1.01354e-12	1.57981e-10	Down
SCN8A	28.2148	-2.27683	0.701906	-3.24379	0.00117952	0.0171461	Down
FZD8	273.035	-2.27683	0.477474	-4.76849	1.85611e-06	6.85294e-05	Down
TMC6	85.6217	-2.28443	0.689039	-3.31538	0.000915188	0.0141253	Down
LOXL2	11154	-2.29436	0.350821	-6.53998	6.15257e-11	5.97901e-09	Down
FJX1	326.134	-2.29522	0.418301	-5.48701	4.08801e-08	2.27412e-06	Down
GALNT1	4454.68	-2.29768	0.367501	-6.25218	4.04758e-10	3.38942e-08	Down
HIST1H4F	97.9269	-2.30135	0.659416	-3.48999	0.000483044	0.00836585	Down
IGF2BP2	1309.3	-2.30205	0.336712	-6.83685	8.09562e-12	1.01959e-09	Down
MFAP3L	157.858	-2.31202	0.56773	-4.0724	4.65305e-05	0.0011777	Down
FZD2	106.392	-2.32227	0.549449	-4.22654	2.37317e-05	0.000667156	Down
FOXD1	451.785	-2.32828	0.592797	-3.92763	8.57886e-05	0.00198613	Down
DPF3	113.916	-2.33029	0.728494	-3.19878	0.0013801	0.0195035	Down
PEAR1	376.646	-2.33767	0.403233	-5.79733	6.73803e-09	4.3653e-07	Down
PPP1R13L	82.6004	-2.34727	0.584436	-4.0163	5.91182e-05	0.00144518	Down
LOC105377016	29.936	-2.34851	0.782369	-3.0018	0.00268391	0.0331394	Down
LINC01614	43.5268	-2.35776	0.605295	-3.89523	9.81062e-05	0.00221273	Down
FGF5	987.525	-2.36527	0.7865	-3.00734	0.00263549	0.0326947	Down
SERINC2	125.011	-2.37458	0.595224	-3.98939	6.62436e-05	0.00159217	Down
MMRN2	215.703	-2.37781	0.665896	-3.57085	0.000355822	0.00655938	Down
TBX2	672.767	-2.38495	0.455414	-5.23689	1.63304e-07	8.2137e-06	Down
COBLL1	323.125	-2.39481	0.478569	-5.0041	5.61236e-07	2.4075e-05	Down
TSPAN14	733.876	-2.39707	0.426012	-5.62677	1.83614e-08	1.1033e-06	Down
ULBP1	56.222	-2.40407	0.74254	-3.23763	0.00120527	0.0174238	Down
ADAMTS6	1149.94	-2.41486	0.538133	-4.48749	7.20677e-06	0.000228742	Down
ADM	609.716	-2.42964	0.642646	-3.78068	0.000156402	0.00327426	Down
ZNF185	367.5	-2.43745	0.762645	-3.19605	0.00139323	0.0196713	Down
LOC105373592	35.4001	-2.43831	0.68138	-3.57849	0.000345587	0.00641578	Down
MMP1	11654	-2.44031	0.742974	-3.28451	0.0010216	0.0153249	Down
DUSP4	133.521	-2.44285	0.73389	-3.32863	0.00087274	0.0135498	Down
MT2A	1038.74	-2.44819	0.789934	-3.09924	0.00194018	0.0257323	Down
MGLL	514.369	-2.45392	0.511219	-4.80013	1.58563e-06	5.98623e-05	Down
APOLD1	569.533	-2.4768	0.377284	-6.56483	5.20908e-11	5.15764e-09	Down
COL4A1	14268.7	-2.47737	0.476395	-5.20026	1.99015e-07	9.79091e-06	Down
2022-03-04	452.217	-2.47973	0.700865	-3.53809	0.000403026	0.00723471	Down
LOC107986558	30.1439	-2.48534	0.736461	-3.37471	0.000738928	0.0119927	Down
FRMD3	657.873	-2.48978	0.417947	-5.95716	2.56651e-09	1.86196e-07	Down
DAW1	141.994	-2.49197	0.443022	-5.62493	1.85587e-08	1.10671e-06	Down
ADAM19	1575.63	-2.49858	0.343425	-7.27547	3.4521e-13	5.92281e-11	Down
HIC1	406.207	-2.50329	0.480576	-5.20893	1.89929e-07	9.3732e-06	Down
FGF1	199.326	-2.50525	0.640313	-3.91255	9.13275e-05	0.00208372	Down
PLS1	54.4519	-2.50644	0.655961	-3.82102	0.0001329	0.00285048	Down
CD274	318.04	-2.51353	0.656695	-3.82755	0.000129424	0.0027873	Down
TGM2	9468.18	-2.52726	0.394528	-6.40579	1.49596e-10	1.37725e-08	Down
LOC107986182	22.4221	-2.54829	0.770577	-3.30699	0.000943045	0.0144139	Down
CRACR2A	109.986	-2.56053	0.582671	-4.39446	1.11048e-05	0.000339463	Down
FIBCD1	27.4747	-2.60011	0.838884	-3.09949	0.00193853	0.0257322	Down
TMEM204	60.2812	-2.60403	0.703054	-3.70389	0.000212322	0.00423527	Down
ARHGDIB	627.999	-2.61655	0.376455	-6.95049	3.64031e-12	4.97363e-10	Down
PTGER4	61.3381	-2.62548	0.748949	-3.50556	0.000455652	0.00798813	Down
ABCG1	114.385	-2.63951	0.779319	-3.38695	0.000706744	0.0115538	Down
HBEGF	722.703	-2.6433	0.671702	-3.93523	8.31185e-05	0.00193611	Down
FGD4	658.602	-2.64715	0.457382	-5.78761	7.13932e-09	4.55038e-07	Down
LY6K	39.9942	-2.65969	0.68355	-3.89099	9.98364e-05	0.00224853	Down
NRXN3	67.4576	-2.6598	0.701102	-3.79373	0.000148399	0.0031317	Down
ADAMTS12	2714.88	-2.66859	0.355052	-7.51605	5.64555e-14	1.11097e-11	Down
C6orf132	53.473	-2.70701	0.631351	-4.28764	1.80578e-05	0.000525477	Down
CCNJL	40.738	-2.70716	0.672731	-4.02414	5.71848e-05	0.00140446	Down
TFPI2	18596.3	-2.70978	0.499134	-5.42895	5.66852e-08	3.08787e-06	Down
COL8A1	4949.91	-2.72851	0.347029	-7.86246	3.76648e-15	8.85011e-13	Down
SLC26A4	86.929	-2.7415	0.709807	-3.86231	0.000112319	0.00248508	Down
PSG4	231.036	-2.74753	0.696006	-3.94758	7.89466e-05	0.00185225	Down
LINC01119	22.5147	-2.74934	0.792678	-3.46842	0.000523531	0.00889099	Down
CCDC102B	209.564	-2.75021	0.458548	-5.99766	2.00183e-09	1.47265e-07	Down
CH25H	19.7265	-2.7507	0.884406	-3.11023	0.00186944	0.0250151	Down
TES	536.637	-2.75305	0.520641	-5.28782	1.23785e-07	6.45283e-06	Down
KRT18	1510.91	-2.7534	0.440098	-6.25634	3.94116e-10	3.31795e-08	Down
ELN	255.563	-2.75706	0.70773	-3.89563	9.79437e-05	0.00221223	Down
SECTM1	126.242	-2.7619	0.818704	-3.3735	0.000742187	0.0120118	Down
FOXL1	342.767	-2.76726	0.446691	-6.19502	5.82772e-10	4.80344e-08	Down
KBTBD8	125.392	-2.76874	0.670219	-4.1311	3.61034e-05	0.000947615	Down
DYSF	296.733	-2.78829	0.801655	-3.47817	0.000504851	0.00868619	Down
CNTNAP3P2	33.2052	-2.7954	0.758937	-3.68332	0.000230218	0.00454175	Down
ENPP1	217.725	-2.80301	0.496086	-5.65025	1.60216e-08	9.73855e-07	Down
MOK	319.17	-2.80806	0.436083	-6.43927	1.20048e-10	1.11171e-08	Down
MAMDC2	57.3091	-2.81558	0.574713	-4.8991	9.62758e-07	3.81781e-05	Down
LIF	1565.83	-2.83372	0.662277	-4.27876	1.87939e-05	0.000544884	Down
CDH10	15.794	-2.83726	0.998887	-2.84042	0.00450535	0.0497389	Down
CNTN3	90.099	-2.83835	0.806745	-3.51828	0.000434361	0.00770061	Down
DNAH11	34.892	-2.85994	0.677069	-4.22399	2.40011e-05	0.000672629	Down
CCN4	24.5602	-2.8689	0.833232	-3.44309	0.000575101	0.00967288	Down
ATP10A	100.802	-2.8757	0.567454	-5.06773	4.0259e-07	1.82126e-05	Down
DAAM2	404.43	-2.89108	0.518428	-5.57662	2.45232e-08	1.4352e-06	Down
ADAMTS15	310.381	-2.89503	0.803151	-3.60459	0.000312651	0.00587359	Down
THBS1	68304.5	-2.90732	0.353032	-8.23529	1.79126e-16	5.03567e-14	Down
SUSD5	585.611	-2.91545	0.664244	-4.38912	1.1381e-05	0.000345891	Down
TSLP	504.769	-2.9216	0.467375	-6.2511	4.07584e-10	3.39502e-08	Down
CECR2	63.2263	-2.93642	0.777588	-3.77632	0.000159163	0.00331882	Down
RBM24	125.975	-2.94834	0.461292	-6.39149	1.64273e-10	1.50358e-08	Down
PCDH1	109.341	-2.96607	0.810636	-3.65894	0.000253261	0.00489814	Down
LOC105376235	23.3943	-2.96923	0.876508	-3.38757	0.000705155	0.0115398	Down
ABCC9	80.0857	-2.96972	0.697674	-4.2566	2.07557e-05	0.000595178	Down
EDNRA	125.637	-2.9781	0.62543	-4.76169	1.91978e-06	7.06146e-05	Down
CXCL3	402.318	-3.0097	0.608331	-4.94747	7.51825e-07	3.10391e-05	Down
MYCT1	272.691	-3.01423	0.449151	-6.71095	1.93357e-11	2.18994e-09	Down
LIPG	1170.44	-3.03122	0.442477	-6.85057	7.35537e-12	9.41428e-10	Down
CXCL6	7137.72	-3.03588	0.826603	-3.67272	0.000239982	0.00468739	Down
MEST	3054.14	-3.04099	0.529572	-5.74235	9.33696e-09	5.83301e-07	Down
ADAMTS4	236.336	-3.07687	0.684952	-4.4921	7.05236e-06	0.000225203	Down
SERPIND1	49.665	-3.08842	0.825701	-3.74035	0.000183761	0.00375222	Down
TRIM58	336.389	-3.08904	0.549155	-5.62509	1.85413e-08	1.10671e-06	Down
NDUFA4L2	109.343	-3.09168	1.01437	-3.0479	0.0023045	0.0293763	Down
MCAM	1047.86	-3.11313	0.892895	-3.48656	0.000489268	0.00846434	Down
CCDC190	38.6978	-3.11601	0.73771	-4.22389	2.40118e-05	0.000672629	Down
SORL1	192.597	-3.11835	0.707124	-4.4099	1.03419e-05	0.000317374	Down
PTHLH	34.4848	-3.11884	0.747553	-4.17207	3.01846e-05	0.000822139	Down
EMCN	455.582	-3.12259	0.826636	-3.77747	0.000158432	0.00331235	Down
CXCL1	13560.9	-3.1484	0.82494	-3.81652	0.000135349	0.0028925	Down
INKA2	556.182	-3.16108	0.659501	-4.79315	1.64186e-06	6.15425e-05	Down
AQP1	454.3	-3.16354	0.801974	-3.94469	7.9903e-05	0.00187189	Down
ECSCR	1190.54	-3.16495	0.487696	-6.4896	8.60639e-11	8.16207e-09	Down
SEMA7A	260.572	-3.17426	0.60006	-5.28991	1.22379e-07	6.40068e-06	Down
CD248	2430.22	-3.18025	0.59937	-5.306	1.12059e-07	5.93142e-06	Down
LOC107986820	25.4788	-3.18624	0.951956	-3.34705	0.000816768	0.01291	Down
CXCL8	14637	-3.18627	0.710907	-4.48198	7.39551e-06	0.000233898	Down
ELMOD1	13.6234	-3.19981	1.1165	-2.86592	0.00415795	0.0469329	Down
MIR221	23.5796	-3.20332	1.11362	-2.87649	0.00402128	0.0456102	Down
SORBS2	241.353	-3.20363	0.471834	-6.78974	1.12339e-11	1.37097e-09	Down
LINC00473	19.1425	-3.20851	1.10692	-2.89859	0.00374845	0.0429802	Down
SLC17A9	82.4478	-3.21579	0.510859	-6.29487	3.07663e-10	2.64675e-08	Down
SRGN	2544.62	-3.26794	0.352416	-9.27294	1.81083e-20	8.90872e-18	Down
PCDH17	294.264	-3.28051	0.812115	-4.03946	5.35736e-05	0.0013282	Down
COL4A6	182.566	-3.29215	0.478122	-6.88559	5.75479e-12	7.67777e-10	Down
CDCA7	60.856	-3.31795	0.690389	-4.80592	1.5404e-06	5.82946e-05	Down
ST6GALNAC3	35.7215	-3.32026	0.738045	-4.49872	6.83627e-06	0.000219192	Down
LRRC32	1109.15	-3.36884	0.762295	-4.41933	9.90057e-06	0.000305019	Down
KCNK2	80.293	-3.37325	0.675972	-4.99022	6.03104e-07	2.54549e-05	Down
POU2F2	208.886	-3.42481	0.619201	-5.53103	3.18364e-08	1.82255e-06	Down
DIO2	522.153	-3.42906	0.489816	-7.00072	2.5465e-12	3.64451e-10	Down
LOC100507156	37.437	-3.44491	0.724334	-4.75597	1.97491e-06	7.24733e-05	Down
GULP1	289.093	-3.45382	0.404051	-8.54797	1.25274e-17	4.38263e-15	Down
LOC100128317	55.784	-3.4795	0.6677	-5.21117	1.87654e-07	9.29007e-06	Down
KRT80	49.7938	-3.50052	0.772151	-4.53346	5.80244e-06	0.000188735	Down
STAC	103.131	-3.50318	0.598492	-5.85334	4.81807e-09	3.28359e-07	Down
EMB	327.569	-3.50581	0.591268	-5.92931	3.04212e-09	2.18685e-07	Down
MYH13	21.4265	-3.50876	0.85189	-4.1188	3.80856e-05	0.000993932	Down
C15orf54	27.3485	-3.53823	0.853853	-4.14384	3.41537e-05	0.000908246	Down
NOX4	38.5513	-3.56308	0.881357	-4.04272	5.28341e-05	0.00131401	Down
SUSD2	133.793	-3.58534	0.800517	-4.47878	7.50723e-06	0.000236373	Down
POSTN	40001	-3.59571	0.616735	-5.83023	5.53508e-09	3.70804e-07	Down
FIRRE	30.4326	-3.61065	0.830522	-4.34745	1.37732e-05	0.000412228	Down
PSG5	32.9413	-3.63811	1.0424	-3.49013	0.000482777	0.00836585	Down
GDNF	53.5352	-3.64569	0.605864	-6.01735	1.77298e-09	1.31661e-07	Down
FOXS1	30.6259	-3.65472	0.756533	-4.83088	1.35934e-06	5.258e-05	Down
DOCK10	779.697	-3.65583	0.543969	-6.72066	1.80903e-11	2.06374e-09	Down
COL5A3	388.65	-3.70015	0.907072	-4.07923	4.5185e-05	0.00114549	Down
TNC	1584.23	-3.72553	0.353944	-10.5258	6.57314e-26	8.62342e-23	Down
ITGA4	2547.68	-3.72889	0.346303	-10.7677	4.89055e-27	7.69919e-24	Down
CNTNAP3B	374.475	-3.74286	0.464519	-8.05749	7.7877e-16	2.00986e-13	Down
GREM1_3	30.2552	-3.7495	1.15261	-3.25305	0.00114173	0.0167358	Down
NALCN	294.768	-3.75836	0.449218	-8.36646	5.93734e-17	1.79753e-14	Down
LOC107985880	10.8597	-3.76606	1.22474	-3.07499	0.00210511	0.0273665	Down
INHBA-AS1	10.2727	-3.76897	1.32129	-2.85249	0.00433783	0.0484673	Down
LINC01415	16.9102	-3.77289	1.12665	-3.34877	0.000811726	0.0128561	Down
IL7R	126.005	-3.78158	0.696037	-5.43302	5.54093e-08	3.03941e-06	Down
RIMS1	98.1234	-3.78615	0.916075	-4.13301	3.58042e-05	0.000942585	Down
WFDC21P	23.9145	-3.78723	1.02385	-3.69899	0.00021646	0.00430812	Down
LOC105374003	32.8405	-3.81206	0.950162	-4.01201	6.02044e-05	0.00146945	Down
KCNJ2-AS1	12.9894	-3.82136	1.29601	-2.94855	0.0031927	0.0380488	Down
LINC01111	13.7921	-3.86419	1.12601	-3.43175	0.000599698	0.0100544	Down
TDRD1	55.575	-3.8817	0.669706	-5.79613	6.78635e-09	4.37858e-07	Down
ST8SIA4	44.0233	-3.89238	1.31105	-2.9689	0.00298866	0.0361094	Down
KIT	123.43	-3.89973	1.00583	-3.87714	0.000105693	0.00236353	Down
SLC7A14	168.342	-3.94224	0.809724	-4.86862	1.12377e-06	4.3791e-05	Down
EGFLAM	105.627	-3.96029	0.663113	-5.97227	2.33981e-09	1.70536e-07	Down
LOC107987281	15.1533	-3.96737	1.10534	-3.58927	0.000331603	0.00620218	Down
SFTA1P	38.5744	-3.98269	0.845923	-4.7081	2.50042e-06	8.94637e-05	Down
ADGRG6	137.106	-4.01353	0.652581	-6.15024	7.73651e-10	6.1204e-08	Down
STYK1	16.0686	-4.03974	1.23964	-3.25881	0.00111882	0.0164459	Down
BEX1	258.668	-4.04742	0.656914	-6.16127	7.21661e-10	5.83879e-08	Down
SEMA3D	148.87	-4.0517	0.639093	-6.33977	2.30111e-10	2.05831e-08	Down
KCNJ2	209.877	-4.05745	0.658578	-6.16092	7.2322e-10	5.83879e-08	Down
ACP7	28.2912	-4.13918	1.42664	-2.90136	0.0037155	0.042726	Down
LOC101929534	60.1001	-4.16597	0.685253	-6.07946	1.20586e-09	9.39794e-08	Down
ANKRD18A	14.8729	-4.17512	1.28987	-3.23685	0.00120857	0.0174555	Down
CAMK4	66.0786	-4.20561	0.610904	-6.88423	5.80993e-12	7.68619e-10	Down
HEYL	21.6577	-4.2061	1.25813	-3.34315	0.000828345	0.0130276	Down
KCNG1	40.802	-4.22867	0.805709	-5.24839	1.53434e-07	7.74203e-06	Down
CNTNAP3	137.122	-4.24016	0.570516	-7.43215	1.06843e-13	1.91139e-11	Down
SERTAD4	154.797	-4.24433	0.596306	-7.11771	1.09734e-12	1.69366e-10	Down
IL24	46.1655	-4.25504	0.719318	-5.91538	3.31102e-09	2.35861e-07	Down
HS3ST3B1	24.8121	-4.26118	0.930104	-4.5814	4.61883e-06	0.000154711	Down
LINC00161	12.6236	-4.30995	1.16886	-3.68732	0.000226632	0.00448225	Down
DLX1	13.9616	-4.31332	1.27997	-3.36986	0.000752073	0.0121062	Down
MT1E	337.291	-4.32528	0.442277	-9.77958	1.37775e-22	9.03749e-20	Down
HS3ST3A1	43.7445	-4.33439	0.735552	-5.89271	3.79922e-09	2.6233e-07	Down
TRABD2A	77.0928	-4.34992	0.704423	-6.17515	6.60998e-10	5.41984e-08	Down
AREG	13.0356	-4.39206	1.29881	-3.38159	0.000720668	0.0117326	Down
LOC101927476	19.275	-4.40966	1.14718	-3.8439	0.000121094	0.00264409	Down
LINC01197	8.56443	-4.41029	1.54723	-2.85045	0.00436579	0.0487105	Down
NTF3	30.7954	-4.47629	0.949764	-4.71305	2.44034e-06	8.81153e-05	Down
INHBA	7441.58	-4.48296	0.387178	-11.5786	5.29242e-31	1.19026e-27	Down
NRK	18.5388	-4.49988	1.5335	-2.93439	0.003342	0.0393222	Down
NEFM	126.456	-4.51233	0.774718	-5.82448	5.72914e-09	3.82177e-07	Down
COL11A1	27.7854	-4.51281	1.16957	-3.85851	0.000114082	0.0025154	Down
MYPN	76.3804	-4.52734	0.746287	-6.06649	1.30737e-09	1.00866e-07	Down
PDGFRL	28.4126	-4.6046	1.10906	-4.15182	3.29843e-05	0.00088462	Down
NPTX1	182.126	-4.62167	0.786724	-5.87458	4.23923e-09	2.90166e-07	Down
HHIP-AS1	127.766	-4.64699	0.522485	-8.89401	5.89431e-19	2.37934e-16	Down
MGC12916	8.79944	-4.64829	1.55165	-2.9957	0.00273812	0.0335718	Down
C5orf46	70.8213	-4.66178	0.689774	-6.75841	1.39517e-11	1.65145e-09	Down
CARMN	25.0666	-4.66292	1.09986	-4.23954	2.23977e-05	0.000635846	Down
KRT86	8.21865	-4.66553	1.5515	-3.0071	0.00263751	0.0326947	Down
CXCL5	596.988	-4.66639	0.790369	-5.90406	3.54653e-09	2.50372e-07	Down
ADCY4	64.8638	-4.67854	0.97496	-4.7987	1.59698e-06	6.01464e-05	Down
RAB3B	2238.09	-4.69111	0.606307	-7.73719	1.01638e-14	2.1919e-12	Down
ZFPM2-AS1	38.6266	-4.70059	0.796107	-5.90448	3.5377e-09	2.50372e-07	Down
KCTD16	154.282	-4.7113	0.484148	-9.73112	2.22127e-22	1.39878e-19	Down
AGTR1	35.0424	-4.79202	0.994237	-4.81979	1.43708e-06	5.5046e-05	Down
LOC105374029	39.9375	-4.80477	0.961386	-4.99775	5.80028e-07	2.47463e-05	Down
ADGRL3	10.8017	-4.86257	1.60188	-3.03555	0.00240099	0.0303605	Down
SLC8A1	303.27	-4.86497	0.532288	-9.13973	6.26088e-20	2.73792e-17	Down
ANKRD1	2257.07	-4.88116	0.612579	-7.96822	1.6098e-15	3.95987e-13	Down
DNAJC12	48.886	-4.90078	0.772718	-6.34226	2.26423e-10	2.0369e-08	Down
PTPRQ	17.1824	-4.99258	1.29652	-3.85074	0.00011776	0.00258563	Down
MT1L	86.1246	-5.01951	0.646931	-7.75895	8.56352e-15	1.89881e-12	Down
LOC105371393	7.45023	-5.03296	1.74636	-2.88198	0.0039519	0.0449854	Down
FAT3	16.8726	-5.06158	1.35869	-3.72534	0.00019505	0.00394182	Down
ANKRD18B	61.5951	-5.06835	0.807275	-6.27834	3.42203e-10	2.8964e-08	Down
CARD11	36.5052	-5.06978	1.2022	-4.21709	2.4747e-05	0.000688647	Down
MLPH	141.751	-5.12417	0.768761	-6.66549	2.63787e-11	2.864e-09	Down
ABCB1	59.6965	-5.19428	0.916779	-5.6658	1.46344e-08	8.96456e-07	Down
SLC7A2	1243.6	-5.20316	0.382264	-13.6114	3.42479e-42	1.79722e-38	Down
MT1M	23.8121	-5.20682	1.0369	-5.02152	5.12633e-07	2.22939e-05	Down
LOC100289279	22.2614	-5.25917	1.19761	-4.39137	1.12636e-05	0.000342985	Down
GPR63	11.4339	-5.26602	1.70329	-3.09167	0.00199031	0.0262644	Down
CCL20	31.7394	-5.30329	1.09429	-4.84631	1.25779e-06	4.88925e-05	Down
WNT7B	18.9679	-5.30712	1.59465	-3.32808	0.000874483	0.0135635	Down
LOC105375166	11.533	-5.33312	1.47949	-3.6047	0.000312514	0.00587359	Down
CD163L1	47.6301	-5.3548	0.815445	-6.56672	5.14372e-11	5.12516e-09	Down
EREG	18.5988	-5.36032	1.29766	-4.13074	3.6159e-05	0.000947615	Down
PRR15	58.2287	-5.39022	0.915646	-5.88679	3.93774e-09	2.70706e-07	Down
CACNA1H	35.9735	-5.41746	1.03813	-5.21848	1.80399e-07	8.95906e-06	Down
TRHDE-AS1	9.12211	-5.42484	1.64532	-3.29714	0.000976761	0.0148428	Down
INSC	16.4758	-5.50761	1.79079	-3.07552	0.00210138	0.0273405	Down
KRT7-AS	10.9267	-5.52902	1.48108	-3.73311	0.00018913	0.00384427	Down
MMP3	122.683	-5.5495	0.975232	-5.69044	1.26712e-08	7.82285e-07	Down
SULF1	3438.12	-5.56129	0.45629	-12.188	3.59938e-34	1.1333e-30	Down
ZFHX4-AS1	48.3147	-5.57639	0.815303	-6.83965	7.93869e-12	1.00789e-09	Down
WNK4	298.643	-5.58494	0.632782	-8.826	1.08484e-18	4.26965e-16	Down
IGF2BP1	148.166	-5.59582	0.540028	-10.3621	3.68752e-25	3.62829e-22	Down
SGIP1	40.8085	-5.60026	0.910114	-6.15336	7.58595e-10	6.0316e-08	Down
TRHDE	79.5371	-5.63818	0.829334	-6.79844	1.05755e-11	1.3007e-09	Down
ENPEP	10.7146	-5.64004	1.60818	-3.50708	0.000453048	0.00795133	Down
KRT7	787.235	-5.64827	0.546826	-10.3292	5.19957e-25	4.81511e-22	Down
CYP24A1	57.232	-5.67002	0.900178	-6.29877	3.00009e-10	2.59508e-08	Down
LOC100129434	30.1138	-5.70324	1.15305	-4.94624	7.56613e-07	3.11001e-05	Down
TRPC4	332.175	-5.71632	0.545963	-10.4702	1.18427e-25	1.33171e-22	Down
SYT14	167.081	-5.76329	0.549338	-10.4913	9.46802e-26	1.14658e-22	Down
TRPC6	6.97525	-5.77085	1.88226	-3.06591	0.00217007	0.028118	Down
HHIP	6761.11	-5.80423	0.53122	-10.9262	8.63534e-28	1.51051e-24	Down
CSF3	346.892	-5.81253	1.81129	-3.20905	0.00133173	0.0189758	Down
CABP1	10.8926	-5.83023	1.60106	-3.64149	0.000271062	0.00519773	Down
MT1F	10.2331	-5.83024	1.72362	-3.38256	0.000718127	0.0117034	Down
RGS7	14.9128	-5.89795	1.50409	-3.92128	8.80804e-05	0.00202431	Down
AFF3	226.478	-5.90912	1.71711	-3.44131	0.0005789	0.00971602	Down
GREM1	197.811	-5.92877	0.791005	-7.49524	6.61789e-14	1.27055e-11	Down
LOC105370224	7.60481	-6.00041	1.82974	-3.27938	0.00104035	0.0154366	Down
SOX11	5.9135	-6.04494	1.94874	-3.10198	0.00192234	0.0255729	Down
CDK15	26.187	-6.08807	1.28453	-4.73953	2.14215e-06	7.84275e-05	Down
LINC00670	6.65298	-6.15113	1.89039	-3.2539	0.00113833	0.0167015	Down
CYP1A1	6.37747	-6.2093	1.90602	-3.25773	0.00112308	0.0164931	Down
CCDC85A	93.5689	-6.25505	0.777116	-8.04906	8.34325e-16	2.11851e-13	Down
VIPR1	79.3949	-6.3611	0.797762	-7.97368	1.54018e-15	3.84873e-13	Down
LOC105377272	8.36169	-6.38819	1.79533	-3.55823	0.000373362	0.00677952	Down
LOC107986789	7.79059	-6.41802	1.81015	-3.54557	0.000391765	0.00704864	Down
LOC107986108	31.8101	-6.42069	1.33026	-4.82663	1.38859e-06	5.33186e-05	Down
LOC105378626	8.25614	-6.47557	1.78052	-3.6369	0.000275938	0.00527836	Down
CD36	44.6446	-6.4803	1.25907	-5.1469	2.64828e-07	1.25957e-05	Down
CDH8	80.6711	-6.53889	0.877042	-7.45562	8.94468e-14	1.65666e-11	Down
TINAGL1	675.663	-6.5999	0.602778	-10.9491	6.7076e-28	1.31997e-24	Down
OSTN-AS1	10.2599	-6.63505	1.69321	-3.91863	8.90522e-05	0.00204366	Down
LOC102724434	9.98538	-6.64385	1.70227	-3.90294	9.50309e-05	0.00215572	Down
ANKRD30B	17.8002	-6.69644	1.42271	-4.70683	2.51603e-06	8.98182e-05	Down
PRSS12	409.599	-6.72511	0.486878	-13.8127	2.13623e-43	1.68154e-39	Down
LHX9	32.0922	-6.73117	1.22616	-5.48962	4.02804e-08	2.2487e-06	Down
LOC105374707	16.9292	-6.78269	1.57915	-4.29516	1.74571e-05	0.000508939	Down
TNFSF15	39.6714	-6.92851	1.29812	-5.33735	9.43155e-08	5.05037e-06	Down
PLPPR4	131.697	-6.95345	1.85888	-3.74067	0.000183529	0.00375222	Down
LINC01483	12.9793	-7.13525	1.60678	-4.44072	8.96569e-06	0.000279499	Down
SCUBE3	1807.25	-7.28198	0.707019	-10.2996	7.07869e-25	6.1911e-22	Down
FABP4	18.5893	-7.39999	1.51841	-4.87351	1.09635e-06	4.29348e-05	Down
MYOCD	218.507	-7.4435	0.77886	-9.55691	1.21321e-21	6.82127e-19	Down
MEOX2	244.153	-7.71988	0.911642	-8.46811	2.49409e-17	8.01315e-15	Down
FAM162B	19.3238	-7.74923	1.49629	-5.17897	2.23109e-07	1.07413e-05	Down
OSTN	42.3429	-7.77972	1.3709	-5.67491	1.3876e-08	8.53318e-07	Down
SIM2	80.8496	-7.84116	1.23876	-6.32983	2.45432e-10	2.18296e-08	Down
CDH4	22.6017	-7.88677	1.46746	-5.37442	7.68298e-08	4.14223e-06	Down
AGMO	30.3823	-7.9506	1.41934	-5.60163	2.12349e-08	1.25206e-06	Down
LOC105377627	29.3826	-8.02471	1.4214	-5.64566	1.64553e-08	9.96371e-07	Down
SCN3A	557.228	-8.09603	0.756594	-10.7006	1.01083e-26	1.44669e-23	Down
SULT1B1	442.958	-8.32763	1.69536	-4.91201	9.01496e-07	3.60209e-05	Down
SULT1E1	76.1426	-8.44972	1.28946	-6.5529	5.64311e-11	5.51798e-09	Down
RELN	624.804	-9.19223	1.82668	-5.03219	4.849e-07	2.13344e-05	Down
HAS1	57.4552	-9.27512	1.34092	-6.91697	4.61412e-12	6.20856e-10	Down
EBF2	791.167	-12.8223	1.25531	-10.2144	1.70899e-24	1.41603e-21	Down

## Sheet: TPM
	LV_1	QVIC_1	LV_2	QVIC_2	LV_3	QVIC_3
DDX11L1	0.10004	0	0	0.0852837	0	0
WASH7P	2.05531	0.894614	4.02059	3.82287	0.676414	1.89171
MIR6859-1	4.86076	23.2731	22.4131	14.5032	5.86557	0
MIR1302-2HG	0	0	0	0	0	0
MIR1302-2	0	0	0	0	0	0
FAM138A	0.146253	0	0	0	0	0
OR4F5	0	0	0	0	0	0
LOC100996442	0.0337691	0	0.0519034	0.259092	0.0814996	0.128209
LOC729737	0.0603821	0	0.0928079	0.0514756	0	0.0382083
LOC102725121	0.617048	0.281371	0.474204	0.701375	0.248201	0
LOC102723897	3.56622	6.29075	5.62555	5.60034	9.51282	3.68184
MIR6859-2	0	0	3.73552	0	0	0
LOC107985721	0.122148	0	0	0	0	0
LOC112268260	0	0.0342912	0	0.0213694	0.0604973	0
OR4F29	0	0	0	0	0	0
LOC100132287	0	0	0	0	0	0
LOC105378947	0	0	0	0	0	0
LOC101928626	0	0	0	0	0	0
OR4F16	0	0	0	0	0	0
LOC100133331	0.193384	0	0.416126	0.197831	0.280032	0.391579
LOC107984841	0.178473	0	0.822944	0.456443	0	1.12933
LOC107984847	1.36302	0.932296	1.04749	0.580984	0	0
LOC107984849	0	0	0	0.503174	0	0.746973
LOC100288069	1.44653	1.81393	2.03805	1.43869	0.290926	0.915328
LOC105378580	0.707639	0.616027	0.0988771	0.164525	0.465775	0.122121
FAM87B	0.850133	1.16297	0.130666	0.434842	1.43622	0.860709
LINC00115	2.00779	1.20165	3.27886	1.71163	1.81713	1.42929
LINC01128	2.57753	6.56232	3.02628	3.03659	3.11035	2.58241
LOC107984850	0	0	0.103511	0	0	0
FAM41C	0	0	0	0	0	0
LOC284600	0.0428372	0.644608	0	0.876446	0	0.542126
LINC02593	0.65843	8.10652	0.337338	6.54861	1.58908	4.86078
LOC107985728	0.271968	2.85238	0.278678	1.85482	0.875171	1.03257
SAMD11	0.517062	5.57026	0.397364	3.80185	0.935923	2.86286
NOC2L	68.3962	101.191	152.851	69.039	191.111	73.8899
KLHL17	1.76512	1.72476	3.33313	1.33279	2.06915	1.34031
PLEKHN1	0.536444	1.52415	3.17123	0.457317	2.68894	0.887788
PERM1	0	0.0554122	0	0.0345315	0	0
HES4	0.516456	1.05976	2.51369	1.39421	0.830956	0.326801
ISG15	31.6522	18.1007	29.5088	21.8964	14.4015	29.5506
AGRN	31.0725	19.473	49.5091	17.9253	55.5075	14.4891
LOC100288175	0.509033	0.464234	0.521592	0.14465	0	0.214735
LOC112267874	0.0611417	0.083641	0	0	0	0
LOC105378948	0.113196	0	0	0	0	0
RNF223	0	0	0	0	0	0
C1orf159	0.93979	1.87486	2.52781	0.884623	2.88241	0.743345
LINC01342	0	0	0	0	0	0
MIR200B	0	0	0	0	0	0
MIR200A	0	0	0	0	0	0
MIR429	0	0	0	0	0	0
TTLL10-AS1	0	0	0	0	0	0
TTLL10	0	0	0	0	0	0
TNFRSF18	0	0	0	0	0	0
TNFRSF4	0.0450193	0.0615859	0.27678	0.115136	0	0
SDF4	98.1038	115.652	76.267	152.762	87.8078	134.896
B3GALT6	12.4318	17.5707	23.7262	16.4747	25.1686	13.347
C1QTNF12	0.378183	0.3449	0	0.107467	0	0.159537
UBE2J2	21.7967	24.0834	25.7119	24.9487	28.3257	23.1481
LINC01786	1.28573	1.21768	0.304028	1.09608	0.716084	0.62583
SCNN1D	0.649375	0.518197	0.998095	0.876518	0.391806	0.410908
ACAP3	6.27971	11.7268	9.80517	11.2592	12.5696	7.22194
MIR6726	0	0	0	0	0	0
SNORD167	0	0	0	0	0	0
PUSL1	12.6407	20.8149	20.8681	13.57	29.9427	12.2944
INTS11	27.1567	43.2557	57.6824	38.2634	71.1544	24.901
MIR6727	0	0	0	0	0	0
CPTP	6.41282	7.88052	10.5248	8.70999	12.3291	6.53386
TAS1R3	0.0916362	0.0626786	0.774651	0.507777	0.552896	0.0579851
DVL1	16.1657	34.761	31.6854	19.8079	38.4184	24.4001
MIR6808	0	0	0	0	0	0
MXRA8	36.4134	70.9202	45.1641	91.6069	47.0852	47.4715
AURKAIP1	36.305	45.5515	65.3867	44.3363	67.7308	64.4088
CCNL2	40.8832	34.435	60.2615	46.4058	43.4034	20.962
MRPL20-AS1	3.59274	6.07886	3.19699	4.5136	7.75813	5.50401
MRPL20	31.3462	38.211	41.7396	28.8392	35.579	61.4692
LOC107984868	0	0.175985	0	0.0365565	0	0
ANKRD65	0.346366	1.08303	0	1.34983	0.238838	0.751446
LOC105378585	0.145097	0	0	0.618475	0	0
TMEM88B	0.671813	0	0	0.572718	0	0
LINC01770	0.276827	0	0	0	0	0.175169
LOC107985729	0.112964	0	0	0	0	0
VWA1	5.3918	1.64988	2.99868	4.38482	0.684883	1.43655
ATAD3C	0.0428261	0.234342	0	0.438109	0.103358	0.216794
ATAD3B	6.96948	9.87641	16.4802	6.82506	14.6639	7.64419
ATAD3A	21.4244	34.7155	41.4701	17.8736	36.084	33.7109
TMEM240	2.27375	0.818544	0.735743	2.75452	0	2.27175
SSU72	208.77	243.513	208.712	238.545	223.659	228.536
FNDC10	1.16713	3.83189	0.83715	4.31156	0.751147	2.85566
LOC105378586	0	0.395248	0	0.738927	0	0.365651
MIB2	5.01323	5.71503	3.82648	9.41971	4.73264	3.84122
MMP23B	0.0597923	0.0817951	0	0.764591	0	0.227011
CDK11B	16.4432	15.9118	14.7331	21.1882	11.6128	40.5167
SLC35E2B	9.48541	13.5969	13.2204	17.191	11.0714	7.65007
MMP23A	0	0.249538	0	0	0	0
CDK11A	9.6887	6.86989	10.6035	13.5786	5.63153	14.1232
SLC35E2A	4.82413	6.35148	2.29752	3.34024	5.57539	4.18477
LOC112268218	0	0	0	0.069335	0	0
NADK	12.8615	22.7096	24.1778	19.3457	36.7974	12.2383
GNB1	487.757	648.481	669.643	523.232	896.234	560.294
LOC105378949	0.112426	0.153797	0	0.670898	0.271333	0.426842
CALML6	0.220845	0.100705	0	0.125513	0	0.186327
TMEM52	0	0	0.271674	0.150683	0	0
CFAP74	0	0	0	0	0	0
LOC107984872	0	0	0	0	0	0
LOC105378589	0	0	0	0	0	0
GABRD	0	0	0	0	0	0
LOC105378590	0	0	0	0	0	0
LOC105378591	0	0	0	0	0	0
PRKCZ	0.202449	0.46158	0.138296	0.345174	0.108577	0.427016
PRKCZ-AS1	0.527585	1.98476	1.01363	1.12441	0.318323	1.83613
FAAP20	2.54936	5.50505	4.01554	4.84956	6.20357	2.93304
LOC112268219	1.79435	1.52358	1.80692	1.21319	2.68793	0.939659
LOC105378593	0.320593	0.219284	0.492755	0.409957	0	0.405727
LOC105378592	0.328126	0.224436	0.252166	0.326347	0.26397	0.27684
SKI	24.3245	44.4356	31.2783	43.4856	39.7741	29.3278
MORN1	0.681462	1.10314	0.733189	1.19094	0.767511	0.848051
LOC100129534	0.514618	1.30741	0.790973	1.88019	0.532285	0.279118
RER1	27.2776	32.3043	32.4147	26.1343	49.2673	21.9189
PEX10	7.79781	13.2797	12.8414	10.7854	10.754	10.1706
PLCH2	0	0	0	0	0.0502975	0
PANK4	0	0	0	0	0	0.0932052
HES5	0	0	0	0	0	0
TNFRSF14-AS1	0	0	0	0	0	0
TNFRSF14	0.277525	0.237281	0	0.354883	0.0837236	0.131708
LOC100996583	0	0	0	0	0	0
PRXL2B	0	0	0	0	0	0.0701618
MMEL1	0	0	0.0764415	0	0	0
LOC105378597	0	0	0	0	0	0
TTC34	0	0	0	0	0	0
LOC105378603	0	0	0	0	0	0
LOC105378602	0	0	0	0	0	0
LOC105378601	0	0	0	0	0	0
LOC112268220	0	0	0	0	0	0
LOC107985732	0	0	0	0	0	0
LOC105378600	0	0	0	0	0	0
LOC105378598	0	0	0	0	0	0
LOC107984904	0	0	0	0	0	0
LOC105378599	0	0	0	0	0	0
ACTRT2	0	0	0	0	0	0
LINC00982	0.257691	0.705037	0.330061	0.95195	1.24384	0.108707
PRDM16	1.81611	0.911712	1.45971	2.62772	6.31322	0.927785
MIR4251	0	0	0	0	0	0
LOC105378606	0.0267464	0	0	0	0	0
LOC107984909	0.0672086	0	0	0.22918	0	0
LOC105378605	0	0.137352	0	0.0855946	0	0
LOC105378604	0.158933	0.535184	0.300654	0.312669	0.649127	0.293971
ARHGEF16	0.416182	0	0.447773	0.283835	0	0.15801
MEGF6	2.30781	15.8114	13.0159	27.0233	2.71583	8.37575
LOC105378608	0.0546876	0.074812	0.0840553	0.046621	0	0
MIR551A	0	0	0	0	0	0
LOC105378607	0	0	0	0	0	0
TPRG1L	23.4029	33.1448	42.7414	32.5669	53.1591	32.5793
WRAP73	6.95761	10.136	11.1106	7.0868	14.3929	4.68849
TP73	0.0296654	0	0	0.0252897	0	0.0375431
LOC105378610	0	0	0	0	0	0
LOC105378609	0	0	0	0	0	0
TP73-AS1	3.20035	4.72828	4.6435	3.60134	4.13998	2.91614
CCDC27	0	0	0	0	0	0
SMIM1	1.73053	1.18367	0.443308	2.95055	0	1.46005
LRRC47	11.6758	15.2893	15.7025	15.6507	24.1002	13.3181
CEP104	29.8057	36.6491	46.0395	28.5275	55.5313	22.4572
DFFB	2.1519	1.29526	3.08699	2.05463	2.35438	1.27089
LOC107984910	0	0	0.67111	0.0620382	0	0.276291
C1orf174	5.2177	7.40211	7.84144	5.17295	13.059	4.01087
LINC01134	0.16933	0	0.130131	0	0	0
LINC01346	0	0	0	0	0	0
LINC01345	0	0	0	0	0	0
LOC105376673	0	0	0	0	0	0
LINC01777	0	0	0	0	0	0
LOC105376674	0	0	0	0	0	0
LINC01646	0	0	0	0	0	0
LOC107985376	0	0	0	0	0	0
AJAP1	0	0	0	0	0	0
LOC105376680	0	0	0	0	0	0
LOC102724429	0	0	0	0	0	0
LOC105376681	0	0	0	0	0	0
LOC105376682	0	0	0	0	0	0
LOC107984911	0	0	0	0	0	0
LOC105376686	0	0	0	0	0	0
MIR4689	0	0	0	0	0	0
NPHP4	2.75247	4.30324	2.68943	2.24591	2.98931	1.26895
KCNAB2	1.63226	4.24252	1.83978	5.31086	1.31312	4.33798
CHD5	0.0167783	0.0229525	0.0515767	0.0715171	0	0.084935
LOC105376687	0	0	0	0	0	0
RPL22	1230.55	948.863	1009.41	1129.57	566.26	1491.06
LOC107985733	1.57998	0	0.485689	0.538771	0	0.399909
LOC102724450	1.31163	1.7943	2.01599	0.745443	2.11037	0
RNF207	2.53855	2.53774	5.25238	2.4693	0.864011	1.0297
ICMT	29.94	49.5311	41.411	26.2497	85.5755	20.3462
LINC00337	0	0.275374	0	0	0.728731	0.127377
HES3	0	0	0	0	0	0
GPR153	1.49286	8.4009	1.98164	3.84689	1.31015	4.50852
ACOT7	30.2307	101.543	59.9684	32.4356	83.9791	60.1455
HES2	0.11633	0.318276	0.596	1.45451	0.280755	0.147221
ESPN	0	0.0516345	0.0580142	0.0160887	0	0.023884
MIR4252	0	0	0	0	0	0
TNFRSF25	3.27772	2.71392	9.28031	2.13245	6.24518	0.764127
PLEKHG5	19.6246	22.5101	33.5524	14.6857	24.8123	12.2785
NOL9	9.60459	16.2019	21.1304	8.95494	36.7649	8.18284
TAS1R1	0	0	0	0.131457	0	0
LOC107984912	0	0	0	0	0	0
ZBTB48	2.4724	2.2548	4.56011	2.62293	3.84538	1.11251
KLHL21	11.2107	18.7491	25.3606	12.1378	54.4337	13.3457
LOC107984913	1.00619	1.49115	0.386629	1.14369	1.01182	0.742804
PHF13	7.65279	11.9393	9.3835	9.60271	9.64981	6.14834
THAP3	2.20944	3.80833	4.48262	3.76708	5.75893	2.908
DNAJC11	34.7469	42.6185	49.6197	40.8227	54.998	44.2987
LINC01672	0	0	0	0	0	0
CAMTA1-DT	0.59879	0.409568	0	1.02093	0	1.1367
CAMTA1	1.66868	1.6969	1.74768	1.37848	1.37212	1.35492
LOC105376692	0	0	0	0	0	0
LOC102725193	0.222132	0	0	0	0	0
LOC101928836	0	0	0	0	0	0
LOC105376691	0	0	0	0	0	0
LOC105376689	0	0	0	0	0	0
VAMP3	66.8978	142.214	117.594	84.5011	176.462	80.8468
PER3	5.44159	13.7511	4.37957	13.765	6.06503	8.28896
UTS2	0.291303	0.398499	0.149245	0.165557	0	0.368659
TNFRSF9	1.41376	2.22902	0.920745	0.388123	0.0578308	0.849103
PARK7	167.233	197.653	197.126	200.641	217.532	163.089
ERRFI1	43.9918	73.0311	27.9097	50.0726	32.0209	48.075
LOC107984915	0	0	0.2339	0	0	0.19259
LINC01714	0	0	0	0	0	0
LOC105376695	0	0	0	0	0	1.18837
SLC45A1	1.87876	3.01324	0.597449	4.14216	1.40719	0.901872
RERE	29.8438	38.7972	33.756	51.5938	34.1833	33.9308
RERE-AS1	0.238135	0	0.732032	0.812038	2.2989	0.602745
SNORD128	1.4497	1.98317	0	0	0	0
ENO1	951.285	915.127	926.702	723.163	1150.39	639.566
MIR6728	0	0	0	0	0	0
ENO1-AS1	0	1.01155	1.7048	0.630374	0	0.935805
LOC112268261	0.0267811	0.0366362	0.205814	0.0684923	0.258538	0.0677856
CA6	0	0	0	0	0	0
SLC2A7	0.0795312	0	0	0	0	0
SLC2A5	1.08943	1.19226	0.251169	2.69332	0	0.413617
GPR157	0.411661	0.303233	1.26545	0.107981	0.305698	0.160301
LOC107984916	0	0	0	0	0	0
MIR34AHG	3.02146	2.44736	3.97185	4.47373	0.76759	1.81128
MIR34A	0	0	0	0	0	0
LNCTAM34A	5.38545	5.06497	3.88007	16.4992	3.24936	5.96361
H6PD	7.45824	12.5026	7.37055	25.9134	4.27534	7.65383
SPSB1	20.911	41.9991	23.7986	37.0139	13.4836	29.8981
LINC02606	1.0846	1.66918	0.52095	1.56029	1.14521	1.11525
SLC25A33	2.84586	2.48255	3.16964	1.72287	8.26187	2.08787
TMEM201	1.68356	2.46084	4.25367	1.88743	7.90371	1.19666
LOC107985734	0	0	0	0.127848	0	0
LOC105376712	0	0	0	0	0	0
PIK3CD	5.03334	5.11814	14.0246	3.02888	8.31498	2.86137
PIK3CD-AS1	0	0	0	0	0	0
PIK3CD-AS2	0.862557	0	0.530303	0.441196	0	1.09161
CLSTN1	223.011	238.8	209.395	272.989	238.812	173.373
CTNNBIP1	6.94117	12.9836	8.70909	9.17789	7.29342	9.97956
LOC105376717	0	0	0	0	0	0
LZIC	15.6455	32.3403	26.1678	28.2793	47.5967	19.9986
NMNAT1	3.98562	6.29833	6.38999	6.20965	6.30214	6.13108
TMEM274P	0.372221	1.01839	0.572106	0	2.69499	0
MIR5697	0	0	0	0	0	0
RBP7	0	1.03826	0	0.32351	0	0.960516
UBE4B	34.8834	50.8498	48.7222	55.4346	67.3968	37.1322
KIF1B	17.6613	29.8373	24.1396	22.5547	32.0103	22.4644
LOC105376725	0.114055	0.468078	0	0.388927	0.275265	0.288685
PGD	254.23	401.084	246.33	557.742	205.15	253.284
CENPS-CORT	0.0768321	0.105105	0	0	0	0.0972349
CENPS	0.421866	0.721384	0.486309	0.17982	0.509073	0.133473
CORT	0.134253	0	0.412697	0.572253	1.29605	0
DFFA	13.6366	25.7264	28.8708	22.5095	33.9329	15.6223
PEX14	7.03493	6.46592	7.26482	8.2228	9.35137	6.3643
CASZ1	0.143788	0.319637	0.248628	0.306446	0.173511	0.523165
LOC105376733	0	0	0	0	0	0
LOC105376735	0	0	0	0	0	0
C1orf127	0	0	0	0	0	0
TARDBP	35.7255	50.4276	60.5422	37.8881	78.2166	40.2954
MASP2	0.799575	1.43036	0.945349	0.734068	0.890642	0.856225
SRM	48.8893	45.8562	70.1794	33.7981	85.201	68.9188
EXOSC10	45.9048	76.5506	95.2146	59.3388	147.236	35.1926
EXOSC10-AS1	0	0	0.836953	0.232107	0	0.689135
MTOR	16.2749	21.3205	28.486	15.6086	37.3644	13.702
MTOR-AS1	0	0	0	0	1.12991	0
ANGPTL7	0.132107	0.0903604	0.101525	0.450483	0	0.0835941
UBIAD1	3.41635	4.64697	5.72832	3.111	8.61993	2.60396
LOC105376737	0	0.231523	0	0	0	0
LOC105376739	0	0	0	0	0	0
LOC105376740	0	0	0	0	0	0
DISP3	0	0	0	0	0.159374	0
LOC112268221	0	0	0	0	0	0
LINC01647	0	0	0	0	0	0
FBXO2	0.256823	1.22966	0.78948	1.31365	0	2.27516
FBXO44	1.00051	2.17745	2.16689	2.94649	0.43903	1.89929
FBXO6	0.428594	0.469049	0	0.73075	0	0.867852
MAD2L2	7.80038	10.4714	7.95548	10.8137	14.0753	12.7318
DRAXIN	0.146854	0.577572	0.0282145	0.0782454	0.265817	0.278777
AGTRAP	11.8047	12.0256	13.1254	12.2046	11.8203	6.19828
C1orf167	0	0	0	0	0	0
LOC102724659	0	0	0	0	0	0
MTHFR	1.85945	3.8541	2.16515	5.09178	2.49315	1.97291
CLCN6	4.05347	3.80236	4.67267	5.80043	6.21907	3.22449
NPPA-AS1	0.099438	0	0.458511	0.169541	0.239987	0
NPPA	0.386587	0	0	0	0	0
NPPB	5.36881	7.34446	24.7557	0	2.25344	3.24954
RNU5E-1	6.94395	7.59939	10.6729	10.6554	3.35176	8.78791
KIAA2013	24.6445	25.1765	30.5631	21.7758	37.7799	17.0668
PLOD1	273.762	131.644	233.493	190.465	195.014	132.113
MFN2	57.9526	106.381	113.724	75.6576	182.312	56.9253
MIIP	2.31081	3.5124	6.05111	5.18027	5.78356	2.4912
MIR6729	0	0	0	0	0	0
TNFRSF8	0.0783994	0.375373	0.301251	0.902276	0	0.694529
MIR7846	0	0	0	0	0	0
TNFRSF1B	5.75617	10.6741	3.53891	8.09674	8.33529	5.0993
MIR4632	0	0	0	0	0	0
LOC107984917	0.0694103	0	0	0.236688	0	0
VPS13D	11.0534	14.3193	15.5295	15.1595	17.2887	10.6386
SNORA59A	2.17455	1.48738	5.01346	0	0	0
LOC105376744	0.119527	0	0	0	0	0
DHRS3	162.711	105.76	151.829	17.9935	10.2761	40.645
MIR6730	0	0	0	0	0	0
AADACL4	0	0	0.122181	0	0	0
AADACL3	0	0	0	0	0	0
C1orf158	0	0	0	0	0	0
PRAMEF12	0	0	0	0	0	0
PRAMEF1	0	0	0	0	0	0
LINC01784	0	0	0	0	0	0
PRAMEF11	0	0	0	0	0	0
HNRNPCL1	0.141253	0	0	0.120418	0.340905	0
PRAMEF2	0	0	0	0.145546	0	0
PRAMEF4	0	0	0	0	0	0
PRAMEF10	0	0	0	0	0	0
PRAMEF7	0	0	0	0	0	0
PRAMEF6	0	0	0	0	0	0
PRAMEF27	0	0	0	0	0	0
HNRNPCL3	0	0	0	0	0	0
PRAMEF25	0	0	0	0	0	0
PRAMEF34P	0	0	0	0	0	0
HNRNPCL2	0	0	0	0	0	0
PRAMEF36P	0	0	0	0	0	0
PRAMEF26	0	0	0	0	0	0
HNRNPCL4	0	0	0	0	0	0
PRAMEF9	0	0	0	0	0	0
PRAMEF13	0	0	0	0	0	0
PRAMEF18	0	0	0	0	0	0
PRAMEF5	0	0	0	0	0	0
PRAMEF8	0	0	0	0	0	0
PRAMEF33	0	0	0	0	0	0
PRAMEF15	0	0	0	0	0	0
PRAMEF14	0	0	0	0	0	0
PRAMEF19	0	0	0	0	0	0
PRAMEF17	0	0	0	0	0	0
PRAMEF20	0	0	0	0	0	0
LRRC38	0.152459	0	0.468663	0	4.23144	0
LOC102724856	0	0	0	0	0.428573	0
LOC107984918	0	0	0	0	0	0
PDPN	0.158402	11.5569	1.13617	4.14114	3.05834	3.60838
LOC107984919	0	0.106492	0	0	0	0
LOC105378612	0	0	0	0	0	0
LOC105376756	0	0	0	0	0	0
PRDM2	10.4522	11.8683	13.3982	13.5829	16.5845	10.631
KAZN	0.235626	0.68671	0.503874	1.26636	0.222522	0.777904
LOC107985467	0	0	0	0.0665354	0	0.0987733
LOC107985468	0	0	0	0.339491	0	0
KAZN-AS1	0	0	0	0	0	0
LOC105376759	0	0.0418592	0	0.078257	0	0
LOC107985469	0	0	0	0	0	0
TMEM51-AS1	0	0	0	0.040375	0	0.0299688
TMEM51	3.48417	3.01866	4.46267	2.12868	1.82191	1.69027
C1orf195	0	0	0	0.0843645	0	0
FHAD1	0.0852435	0.145765	0.32755	0.0363349	0.0514325	0.10788
LOC101927417	0	0.0726484	0.897869	0.0452727	0	0
LOC101927441	0.140095	0.159707	0.215328	0.0398103	0.0563519	0
EFHD2	78.5388	128.069	159.73	41.301	255.586	62.0031
CTRC	0.0473813	0	0	0	0	0.0599634
CELA2A	0.180421	0	0	0.307617	0	0
LOC105376767	0	0	0	0	0	0
CELA2B	0.358106	0.244942	0.275206	0.610568	1.2964	0.226601
CASP9	1.69161	2.52936	2.66048	2.28051	4.17753	1.69274
DNAJC16	14.1517	17.8455	20.0504	10.2138	26.9125	7.91795
SCARNA21B	0	0	0	0	0	0
AGMAT	0.480579	0.949616	0.574509	0.273128	2.06195	0.54062
DDI2	5.59304	8.52019	9.85866	5.89072	15.8168	4.45088
RSC1A1	0	0	0.109584	0.0607803	0	0
PLEKHM2	44.9821	76.4021	54.9253	81.3423	72.6411	65.7856
SLC25A34	0.0373905	0.102299	0.172409	0.0956258	0.180479	0
SLC25A34-AS1	0	0.357159	0.802576	0	0	0.660829
TMEM82	0	0	0.176033	0	0	0
FBLIM1	27.2141	49.1109	60.5088	40.3464	56.9912	30.0939
UQCRHL	18.4311	5.46294	14.1644	13.6175	2.22412	13.2178
FLJ37453	1.27035	1.15854	1.6736	1.7018	2.18993	0.842122
SPEN	24.98	27.0349	26.827	28.8717	25.3775	24.3687
ZBTB17	11.7049	11.5192	13.9628	14.1782	11.4683	10.3029
SRARP	0	0	0	0	0	0
HSPB7	4.6616	10.1361	2.94139	31.3737	8.1714	15.9597
CLCNKA	0	0	0	0.0555555	0.157279	0
CLCNKB	0.055384	0	0	0.141644	0	0
FAM131C	0	0.788657	0	0.81912	0.695684	0
EPHA2	19.1747	30.4615	58.4681	13.0837	132.113	10.4209
LOC101927479	0.283637	0.301787	0.532831	0.3224	1.44514	0.239305
ARHGEF19	2.68725	3.01967	1.99141	2.33178	2.54788	2.55064
ANO7L1	0.142103	0.0485988	0.0546034	0.333142	0.428696	0
CPLANE2	2.14747	0.979239	3.16316	2.59351	2.5914	1.81182
FBXO42	5.77624	7.45324	6.78459	6.30042	7.91387	3.9264
SZRD1	14.3061	19.3304	14.0295	19.5284	16.7339	16.3834
SPATA21	0.133243	0.0607583	0.102398	0.0189316	0.0535957	0.0281043
NECAP2	26.4183	38.6229	35.1809	30.9027	45.7508	30.8178
LINC01772	0.509294	0.487696	0.939348	0.217086	0.73749	0.193361
CROCCP3	0.831256	1.09503	0.993726	1.23356	1.04024	0.97407
RNU1-1	6.04631	1.37855	6.19549	6.01354	17.0245	0
TRNAN-GUU	0	3.05516	0	0	0	2.82638
LINC01783	0.320697	0.292473	0.164305	0	1.03198	0.135286
TRNAE-UUC	0	0	0	0	0	0
TRNAG1	0	0	0	0	0	0
NBPF1	6.59268	10.7457	7.89081	11.6949	13.5413	6.78121
LOC105376794	0.924011	0.481537	0.879179	0.843982	1.32741	0.222739
CROCCP2	3.18359	3.71466	3.02228	3.35259	3.38974	3.555
MST1P2	0.501566	0.085767	0.385456	0.694823	0	0.0793446
LOC107985736	0.118089	0.0807723	0	0.0503354	0	0
RNU1-3	0	0	0	0	0	0
TRNAG-CCC	6.98307	9.55275	7.15536	0	0	0
ESPNP	0	0	0	0.0699199	0	0
TRG-CCC5-1	2.32769	0	3.57768	0	0	0
RNU1-4	0	0	0	0	0	0
MST1L	0	0	0.0544163	0.0603636	0	0.0896111
MIR3675	0	0	0	0	0	0
TRG-CCC1-2	0	0	0	0	0	0
LOC112267871	0.949198	0.144277	0.486309	0	0.509073	0.667366
TRE-TTC3-1	0	0	0	0	0	0
TRN-GTT13-1	0	0	0	0	0	0
LOC105376805	2.36094	1.7943	2.01599	1.78906	1.26622	0.995964
TRN-GTT4-1	2.23332	6.11032	0	0	0	2.82638
RNU1-2	6.04631	17.9211	6.19549	5.15446	12.1603	2.55064
CROCC	2.47483	2.74728	1.83956	3.99476	1.90935	3.85085
MFAP2	33.5872	45.1779	67.6078	92.8475	2.71333	76.8315
LOC105376806	2.08143	6.8337	15.3561	4.61348	0	1.05366
ATP13A2	10.5132	17.3479	29.9285	9.79943	41.2681	7.55848
SDHB	41.424	52.1576	71.3798	42.401	101.704	53.5125
PADI2	0	0	0	0	0.0868785	0
LOC105376808	0	0	0	0	0	0
LOC400743	0	0	2.15267	0	2.0281	0.354496
PADI1	0	0	0.216848	0	0.0680995	0
PADI3	0	0	0	0	0	0
MIR3972	0	0	0	0	0	0
PADI4	0	0	0.0842784	0	0	0
PADI6	0	0	0	0	0	0
RCC2	37.3325	57.9867	68.0109	35.2049	105.035	25.4402
ARHGEF10L	3.36302	7.89313	5.9038	7.43442	10.623	4.90282
LOC107984028	0	0	0	0	0	0
ACTL8	0	0	0	0	0	0
LOC105376809	0	0	0	0	0	0
LOC105376812	0	0	0	0	0	0
LINC01654	0	0	0	0	0	0
IGSF21	0	0	0	0	0	0
IGSF21-AS1	0	0	0	0	0	0
KLHDC7A	0	0	0	0	0	0
PAX7	0.0255316	0.104781	0	0.587671	0	0.549296
TAS1R2	0	0	0.10076	0	0	0
ALDH4A1	1.33837	4.73503	3.83044	4.48515	7.23983	3.15393
MIR4695	0	0	0	0	0	0
MIR1290	0	0	0	0	0	0
IFFO2	5.34928	6.29326	15.3338	4.67425	15.4276	5.61892
LOC105376815	0	0	0	0	0	0
UBR4	31.257	36.1047	40.8056	30.0228	48.5262	23.2727
EMC1-AS1	0.176002	0.481537	0.541034	0.450124	0	0
EMC1	41.7368	43.126	69.6984	37.7516	107.532	30.7908
MRTO4	14.901	23.0715	33.4176	13.7424	34.655	22.2867
AKR7L	0.295315	0.302991	0.170213	0.440572	0.178181	0.0934342
AKR7A3	0.366443	0.601548	0.563227	0.37487	0.884388	0.278251
LOC100506730	2.85399	2.45149	4.48862	3.90414	5.60645	3.19188
AKR7A2	16.596	19.9408	18.331	19.3123	38.2259	15.7323
PQLC2	2.06362	2.23775	3.67465	2.05959	2.67242	2.00649
CAPZB	141.526	136.074	136.159	105.618	210.138	79.284
LOC105376819	0.388861	0	0.597683	0	0	0.246062
LOC105376818	0	0	0	0	0	0
LOC105376817	0	0	0	0	0	0.171859
LOC105378614	0.798386	0	0	0	0	1.0104
MICOS10-NBL1	0	0	0	0	0	0
MICOS10	17.4601	25.3814	24.4349	14.6516	31.3921	21.2069
RPS14P3	0	0.539575	1.81872	0.840624	0.475965	0
NBL1	5.23854	2.48063	0.851621	2.74821	0.364699	2.61361
HTR6	0	0.0594952	0	0.037076	0	0
TMCO4	2.84184	4.34705	4.01056	5.462	8.72913	2.38676
RNF186	0	0	0	0	0	0
LOC105376823	0	0	0	0	0	0
OTUD3	4.19934	4.55177	7.23037	3.0713	9.47027	3.07833
PLA2G2E	0	0	0	0	0	0
PLA2G2A	0	1.97164	0	11.1946	0	0.810668
PLA2G5	0.238617	5.67979	0.293405	5.49234	0	4.8317
PLA2G2D	0	0	0	0	0	0
PLA2G2F	0	0	0	0	0	0
PLA2G2C	0	0	0	0	0	0
UBXN10	0.0759843	0.0692971	0.0389295	0.345474	0	0.128216
UBXN10-AS1	0	0	0	0	0	0
LOC105376825	0	0	0	0.0462993	0	0.0687323
LOC105376826	0	0	0	0	0	0
LINC01757	0	0	0	0	0	0
LOC105376828	0	0	0	0	0	0
VWA5B1	0	0	0	0	0	0
LINC01141	0	0	0	0	0	0.110575
CAMK2N1	28.7048	309.575	33.1989	55.9678	54.3587	157.089
MUL1	14.8902	23.6087	14.1524	14.8021	27.0477	13.5173
FAM43B	0.0675106	1.57001	0	0.863288	0	0.42719
CDA	1.02142	0.279458	0.627973	0.348303	1.97211	0.775596
PINK1	10.263	18.3792	13.0019	16.8621	7.3557	17.0817
MIR6084	0	0	0	0	0	0
PINK1-AS	2.455	2.95133	2.34405	1.74406	4.12953	1.55346
DDOST	116.603	130.162	121.87	100.597	130.389	94.2465
KIF17	0.0806569	0.386182	0.681837	0.171899	0.29199	0.0510377
SH2D5	0.369873	1.28795	4.28958	0.315315	11.3612	1.19151
LOC112268222	0.185276	0.362078	0.447496	0.338458	0.702666	0.234476
HP1BP3	33.2822	53.901	46.1184	49.173	71.7489	34.5756
EIF4G3	87.0929	104.793	96.1457	109.705	100.338	94.9591
LOC105376830	0.240912	0	0.462856	0.154033	0	0.228665
LOC105376829	0	0	1.03174	0	0.324012	0.169904
MIR1256	0	0	0	0	0	0
ECE1	190.515	205.447	161.532	130.945	190.442	97.8179
LOC100506801	0	0.0878328	0	0.109471	0.154957	0
LOC105376832	0	0	0	0	0	0
NBPF3	3.63252	2.69011	3.98801	4.02805	4.94372	3.56019
ALPL	10.6998	0.954603	3.30702	9.76603	9.40308	0.66234
LOC105376834	0	0	0	0	0	0
RAP1GAP	0.0374413	0.307315	0.0575476	1.21291	0	0.331687
USP48	33.1572	43.4084	43.7708	46.8962	43.5531	39.5636
LDLRAD2	1.1847	1.08044	0.667662	0.605973	0.571841	0.549743
HSPG2	138.62	365.116	200.578	185.584	159.243	135.221
CELA3B	0	0	0	0	0	0
CELA3A	0	0	0	0	0	0
LINC01635	0	0.647799	0	1.00923	0	0.59929
LINC00339	2.73856	5.53803	4.94122	5.68427	2.01154	3.61647
LOC112268223	0	0.461391	0.777598	0.287528	0	0.640262
CDC42	29.7239	46.3647	43.8646	25.4125	65.0179	28.8723
WNT4	0.0522828	0.0357611	0.160718	0.0445709	0.315453	0
LOC105376845	0	0	0	0	0	0.111607
LOC105376850	0	0	0	0	0.400863	0
LOC107985377	0	0	0	0	0	0
MIR4418	0	0	0	0	0	0
LOC105376856	0.680107	0.465189	0	0	0	0.430355
ZBTB40	7.33467	8.65438	10.6735	9.56634	12.3245	5.49534
EPHA8	0	0	0	0	0	0
MIR6127	0	0	0	0	0	0
C1QA	0	0	0	0	0	0
C1QC	0	0	0	0	0	0
C1QB	0	0	0	0	0	0
EPHB2	0.231769	2.8337	1.53625	1.6918	1.18864	1.28326
MIR4684	0	0	0	0	0	0
MIR4253	0	0	0	0	0	0
LACTBL1	0	0	0	0	0	0
TEX46	0	0	0	0	0	0
KDM1A	82.5259	81.4339	119.405	82.255	117.311	58.4803
MIR3115	0	0	0	0	0	0
LUZP1	38.4205	45.1669	61.3859	40.1791	79.4229	35.4724
HTR1D	0.408064	0	0.179199	0	0.281382	0.0737751
LINC01355	0.423638	0.579532	0.651136	0.200639	0.908821	0.357424
HNRNPR	74.1937	101.986	100.628	97.255	122.256	82.2422
ZNF436	6.45812	11.7482	9.71499	23.1349	11.6068	8.39044
ZNF436-AS1	0.460832	0.315206	0.177076	1.52232	0.139024	0.291603
TCEA3	6.37891	18.1649	3.00136	38.066	3.92732	28.8316
ASAP3	17.9563	17.8037	8.2913	45.0869	5.55362	12.2694
E2F2	0.193779	0.302957	0.553132	0.0707983	1.20259	0.0350339
LOC101928163	0	0	0	0	0	0
LOC105376859	0.192955	0	0	0.0822467	0	0.122097
ID3	72.543	64.7308	78.0763	57.2453	80.1917	71.9924
LOC107984928	0.447875	0.204229	0	0	0	0.188936
MDS2	0	0	0	0	0	0
RPL11	323.725	194.032	225.548	312.141	106.21	662.516
ELOA	33.4009	48.1619	47.9972	34.9443	64.1499	39.0548
ELOA-AS1	0.304919	0	0	0.389913	0.367951	0.192945
PITHD1	25.4495	53.4297	48.6956	35.2443	66.4347	33.6537
LOC105376860	0	0	0	0	0	0
LYPLA2	7.37219	9.69341	15.2915	6.0407	17.4468	8.78639
GALE	6.48998	15.2555	18.5454	3.58456	28.4584	6.36249
HMGCL	16.0333	13.7786	14.8491	20.5025	14.8828	17.2993
LOC105376861	0	0	0	0	0	0
FUCA1	4.45738	6.49968	4.74302	8.68549	0.945724	6.50889
CNR2	0.0261414	0	0.0401796	0.0222855	0	0
LOC107984929	0	0	0	0	0	0
MIR378F	0	0	0	0	0	0
PNRC2	67.2864	131.496	100.974	95.4516	103.515	47.2334
SRSF10	21.2865	26.2139	27.3604	25.2498	32.5282	24.4024
LOC105378615	0	0	0	0	0	0
LOC105376863	0	0	0	0	0	0
LOC107984931	0	0	0	0	0	0
MYOM3	0	0.902757	0.0881997	0.684875	0	0.689912
LOC107985737	0	0	0	0	0	0
LOC105376864	0.136414	0	0	0.116293	0	0.0863196
IL22RA1	0	0.232994	0	0.532386	0	0.359245
IFNLR1	0	0	0	0.110588	0	0.0820849
LOC284632	0	0	0	0	0	0
LOC105376871	0	0	0.0969524	0	0	0
GRHL3	0.279165	0.0636491	0.143027	0.198323	0.112291	0
STPG1	1.45729	3.86252	3.21981	2.09644	6.48462	1.90191
NIPAL3	11.473	15.4101	15.2979	11.4493	29.1468	10.4089
RCAN3AS	0	0	0	0	0	0
RCAN3	8.61783	12.6845	12.7427	6.09123	7.24002	13.3222
LOC100506985	4.2463	6.04124	4.69915	3.61996	8.60847	2.79443
NCMAP	0	0	0	0	0	0
SRRM1	59.691	66.0004	77.2213	68.6094	73.234	73.2498
CLIC4	545.848	1794.3	817.352	643.291	1381.61	956.8
LOC105376876	0	0	0.30494	0	0	0.251083
RUNX3	0	0	0	0.0287176	0	0.042632
MIR6731	0	0	0	0	0	0
LOC107984932	0	0	0	0	0	0
LOC105376878	0	0	0	0	0	0
MIR4425	0	0	0	0	0	0
LOC105376879	0	0	0	0	0	0
SYF2	84.4465	69.3385	55.606	112.663	33.8929	183.141
RSRP1	13.9137	10.5672	15.5921	15.2135	10.7253	10.9538
LOC105376882	0	0	0	0	0	0
RHD	0.203429	0.333946	0.375207	0.485584	0.687349	0.25745
TMEM50A	24.4093	31.154	37.7107	20.5407	44.1827	22.6907
RHCE	0.384608	0.578752	0.413802	0.229514	0.928227	0.535414
MACO1	35.2337	42.4417	40.4773	36.6317	29.6992	40.2275
LDLRAP1	6.57993	13.922	9.03465	19.8759	25.0908	14.9613
MAN1C1	0.146098	2.31838	0.134732	13.6505	0.141039	2.58852
SELENON	48.2598	62.6787	50.6037	55.0936	52.5735	48.5705
MTFR1L	9.97235	13.1716	10.465	15.9474	20.748	12.9687
LOC646471	0.633376	1.36157	1.18211	0.848495	0.764307	0.400785
AUNIP	0.68632	1.78387	4.11403	0.702103	8.11632	1.73715
PAQR7	5.90076	6.6045	9.89402	8.00287	12.9465	5.37449
STMN1	57.8568	94.7761	99.152	46.9368	210.281	52.4913
MIR3917	0	0	0	0	0	0
LOC105376885	0	0	0	0	0	0
PAFAH2	3.3866	6.48595	7.56128	4.98398	14.626	3.87988
LOC101928216	0	0	0	0	0.118461	0
EXTL1	0.14478	0.0495142	0.0556319	0.277704	0.262062	0.0458065
SLC30A2	0.0661328	0	0	0	0	0
LOC105376910	0	0	0	0	0	0
TRIM63	0	0.211687	0	3.69371	0	2.64378
PDIK1L	1.14474	2.48516	2.71572	2.50337	4.02403	1.41723
LOC105376886	0	0	0	0	0.634116	0
FAM110D	0	0	0	0	0	0
C1orf232	0	0	0	0	0	0
ZNF593	18.1326	20.5529	43.3976	17.4455	47.513	20.653
CNKSR1	0	0	0	0	0.155987	0.081796
CATSPER4	0	0	0	0	0	0
LOC101928303	0	0	0	0	0	0.388038
CEP85	2.98995	4.1876	8.97232	1.48687	12.3704	1.93701
SH3BGRL3	319.749	539.766	293.927	375.015	200.226	761.136
UBXN11	1.83452	2.72782	2.69707	5.16773	3.46499	2.32167
CD52	0	0	0	0	0	0
CRYBG2	0.0560889	0	0.129314	0	0	0
ZNF683	0	0	0	0	0	0
LIN28A	0	0	0.189847	0.0350993	0	0
DHDDS	24.4966	28.0495	48.6364	17.8159	82.3175	17.0291
LOC101928324	0.632395	0	0.323999	0.179705	1.52625	0.266776
HMGN2	124.716	127.958	141.149	93.3932	232.531	87.6499
RPS6KA1	0.401347	0.42703	2.4675	0.646278	2.47538	0.282181
MIR1976	0	0	0	0	0	0
LOC105376888	0	0.131214	0	0	0.231491	0
LOC101928728	0.595017	0.915723	2.28637	1.39494	1.43604	1.88256
ARID1A	26.67	36.0374	45.5698	34.9068	56.9931	25.4115
PIGV	4.64199	6.12066	8.08035	5.4353	4.45426	4.10519
ZDHHC18	3.40687	3.40579	4.98464	1.95485	7.43166	2.32161
SFN	0.2527	0.345691	0	0.215426	0	0
GPN2	6.27054	7.65722	9.58343	8.78855	13.9366	6.72516
GPATCH3	7.15504	9.46883	5.85729	9.48098	4.12936	7.77555
NUDC	41.2547	46.3822	46.7973	37.2755	33.5364	119.895
NR0B2	0	0	0	0	0	0
KDF1	0.0830065	0	0	0	0	0
TRNP1	7.06054	13.4773	10.9783	6.50901	19.0216	5.29894
TENT5B	0.208143	0.569475	2.02615	0.768914	9.04214	0.175611
LOC101928391	0	0.230696	0	0	0	0.213421
SLC9A1	20.0475	23.1843	32.9883	17.8947	30.1685	19.9985
LOC102723760	0	0	0	0	0	0
LOC105376890	0	0	0	0	0	0
WDTC1	12.318	14.6843	13.6136	17.3517	17.6956	9.53898
TMEM222	6.6057	5.82728	7.78082	5.36819	8.6417	4.21899
ACTG1P20	0.74781	0.340998	1.53252	0.478129	2.55679	0.315464
SYTL1	0	0.483908	0.217479	0.0603119	0.682978	0
MAP3K6	6.17272	14.3791	6.26535	8.06709	17.5678	4.31128
FCN3	0.467734	0	0.479274	1.19622	0	0
CD164L2	0	0	0	0	0.267332	0
GPR3	0.618684	1.58691	1.18865	0.527426	2.61302	1.56595
WASF2	85.1677	111.476	87.8479	112.168	138.29	50.8858
LOC105376892	0.0596413	0.0815885	0	0	0	0.377395
AHDC1	5.12707	9.15761	5.94744	12.7661	10.6462	6.34166
FGR	0	0.0649847	0.0730139	0	0	0
LINC02574	0	0	0.575998	0	0	0
IFI6	96.2614	59.7063	14.8485	38.5311	29.1442	15.2825
FAM76A	6.95012	10.5133	9.55253	7.29226	14.9996	4.65159
STX12	75.3883	75.2612	143.501	55.7704	126.73	39.7072
PPP1R8	35.1667	63.5278	69.5722	44.9943	103.292	35.1435
SCARNA1	2.98673	0	0	0	0	0
THEMIS2	1.69132	1.57001	1.57831	0.926899	0.728909	1.07022
RPA2	22.2425	46.2727	45.2815	24.3997	53.6809	24.4312
SMPDL3B	0.145823	0.132989	0.0747104	0.0414378	0	0.0615154
XKR8	3.40237	6.56194	4.02927	4.42209	4.71146	2.68235
EYA3	12.4054	18.815	21.5542	11.4115	36.8624	8.74959
PTAFR	0.0364584	0.0498746	0.0560369	0	0	0
DNAJC8	175.436	211.689	208.602	234.765	198.477	217.363
ATP5IF1	50.6529	42.8674	52.1226	41.3517	65.475	80.2928
SESN2	10.4931	10.4454	9.79197	11.5011	7.23554	9.3668
MED18	4.21167	4.83967	2.97775	2.4415	7.31851	4.05086
PHACTR4	14.3397	20.7257	18.8713	19.5712	36.3971	14.3657
RCC1	12.0114	16.058	26.5176	11.8222	45.9867	10.2261
SNHG3	6.48102	8.28774	17.2159	3.90356	22.1022	3.2095
SNORA73A	38.3225	16.3827	55.2207	31.3086	32.7565	14.1456
SNORA73B	130.6	74.993	123.91	83.8459	83.6631	32.6482
TRNAU1AP	8.21577	10.0316	8.66198	10.8821	8.6851	7.99144
SNHG12	4.27144	5.94952	19.6957	5.76002	18.5559	2.85029
SNORD99	0	5.65204	6.35038	3.52222	4.98574	0
SNORA61	0	0	0	0	0	0
SNORA44	2.50403	0	0	0	0	0
SNORA16A	6.16664	3.37435	5.68691	5.25704	14.8828	0
RAB42	2.52882	3.15416	1.71477	2.34603	0.359009	0.94128
TAF12	17.5832	24.2743	25.6619	23.9971	37.5694	20.4151
LINC01715	0.887731	0.809603	1.36445	1.00905	0.357081	0.561734
RNU11	0	0	0	0	0	0
GMEB1	13.5889	18.5895	19.153	15.7184	33.0681	9.70478
YTHDF2	48.5712	62.1282	69.5446	55.2891	75.2025	47.5638
OPRD1	0	0.0242655	0	0	0	0
LOC105376898	0	0	0	0	0	0
EPB41	1.60642	2.60609	3.78277	4.04696	3.65333	2.04604
TMEM200B	2.8443	4.37734	1.91263	3.68766	1.85915	0.899903
SRSF4	67.8309	61.6318	56.9878	87.0447	67.9794	111.669
MECR	8.73015	13.8587	13.3466	8.6364	21.0697	4.66752
PTPRU	1.03291	5.10254	1.2789	9.12352	0.830956	2.36023
LINC01756	0	0.105252	0	0	0	0
LOC107984933	0	0	0	0	0	0
LOC107984934	0.0801872	0.109695	0	0	0	0
LINC01648	0.108799	0	0	0	0	0
LOC105378617	0	0	0	0	0	0
LOC105378618	0	0	0	0	0	0
MATN1	0.0431504	0.0590292	0	0.0735711	0	0
MATN1-AS1	0.161235	0.220568	0.12391	0.206179	0	0.102026
LAPTM5	0.294723	0.302383	2.71795	11.746	1.60042	1.58519
MIR4420	0	0	0	0	0	0
LOC105378620	0	0.0307552	0	0	0	0
LOC105378621	0	0	0	0.141597	0	0
LINC01778	0	0.664946	0.249035	0.690631	0	1.02526
LOC400748	0	0	0	0	0	0
SDC3	24.8056	88.392	37.0283	111.142	19.5878	67.234
PUM1	50.7307	68.0134	67.4072	62.9747	96.4372	42.0247
SNORD103A	0	0	0	0	0	0
SNORD103B	13.1462	5.13822	23.0923	4.80302	36.2599	7.13019
SNORD103C	17.6284	6.02885	10.1606	11.2711	10.6362	2.7887
LOC107984935	0	0	0	2.21291	0	1.09504
NKAIN1	0	0	0	0	0	0
SNRNP40	32.3369	59.9152	68.5762	31.58	107.186	26.2897
ZCCHC17	45.6478	49.1665	43.7208	42.0571	34.2515	88.4816
FABP3	0.625146	0.621958	0.611453	0.872076	0.274318	0.791154
LOC105378623	0	0	0	0	0	0
LOC107985470	0	0	0	0	0	0
SERINC2	3.97366	2.55423	7.94717	1.1836	42.5203	1.81766
LOC105378625	0	0	0	0	0	0
LOC105379772	0	0	0	0	0	0
LINC01225	0	0	0	0	0	0
LINC01226	0	0	0	0	0	0
LOC105378626	0.284549	0	0.699766	0	1.30481	0
TINAGL1	97.8968	1.80334	97.2552	1.77442	237.105	0.263416
HCRTR1	0.220134	0.225856	0.0845872	0.281496	0.13282	0.139296
PEF1	8.36942	10.5728	12.2484	8.80768	18.3628	4.91587
LOC107985471	0.381676	0.522129	1.17328	0.813445	0	0.966062
LOC105378628	1.62202	1.47927	3.60109	0.614563	0	1.3685
COL16A1	85.7902	70.7698	94.7149	83.9668	2.99894	54.8154
LOC101929444	6.68706	3.04927	13.7041	1.62877	0.768514	3.22393
ADGRB2	3.4267	7.74661	3.25832	6.33764	3.36412	6.21099
MIR4254	0	0	0	0	0	0
SPOCD1	10.1635	21.3152	42.731	6.67527	23.3837	11.8114
PTP4A2	256.108	369.889	248.994	194.124	323.555	215.46
KHDRBS1	130.371	156.355	179.145	130.469	257.249	106.37
TMEM39B	3.31059	4.7347	5.72445	4.42582	8.53466	1.80919
MIR5585	2.80112	0	0	2.38794	0	0
KPNA6	38.8529	52.2444	64.8059	41.0745	109.938	28.1219
TXLNA	52.8626	66.5524	70.4585	63.2882	100.769	51.7747
CCDC28B	3.56489	2.36216	3.59577	3.65636	2.41977	2.46725
TMEM234	2.59985	2.8837	3.18599	3.02503	2.88291	2.13421
IQCC	1.80185	1.08456	3.21258	1.96617	2.2613	1.00335
DCDC2B	0.294329	0.402639	0.33929	0.815473	0.355173	0.186244
EIF3I	113.421	127.708	178.962	96.0304	192.882	102.342
MTMR9LP	5.54679	2.23747	2.62322	3.51615	3.2609	1.43995
FAM167B	0.34903	0.238735	0.536463	0.297547	1.26354	0.441716
LCK	0	0	0	0.0584843	0	0
HDAC1	33.2382	41.8536	53.2203	41.2357	55.3395	29.7714
MARCKSL1	63.5882	126.502	128.146	207.004	66.9021	118.234
LOC105378629	0.130131	0.356034	0.600036	0.443744	0.314062	0.164687
TSSK3	1.69267	1.15777	0.827796	1.57417	1.29982	0.681595
FAM229A	0	0	2.18039	1.00779	0	1.19687
BSDC1	16.8894	22.1689	19.7892	26.6923	15.6443	14.9771
ZBTB8B	0.0257604	0.0352399	0	0.0219607	0	0.0163006
ZBTB8A	4.64306	7.30286	6.82614	6.44401	8.06596	3.378
LOC102723870	0.313004	0.428185	0.481089	1.33417	0	0
ZBTB8OS	12.2573	12.6469	12.134	11.3349	12.7855	17.6156
RBBP4	20.921	30.1142	28.1007	25.6017	43.0796	13.3296
SYNC	7.4579	29.3933	7.67031	29.9929	3.61322	33.9991
KIAA1522	4.85505	23.3407	1.79094	19.4411	3.01304	11.4811
YARS	96.4443	93.5043	140.852	76.4315	172.902	56.8974
S100PBP	6.59618	8.07582	9.90692	7.29221	10.0314	5.5652
FNDC5	1.9567	0.0686344	0.694031	0.641569	0.121087	0.12699
LOC105378631	0	0	0	0	0	0
HPCA	0	0	0	0	0	0
TMEM54	4.36058	9.54435	4.46817	5.82389	0.701599	6.99014
LOC105378632	0	0	0	0	0	0
RNF19B	5.65182	6.27626	5.21214	3.48608	7.30158	2.56654
AK2	20.1034	24.563	36.7092	16.7231	52.8034	11.5612
LOC105378635	0	0	0	0	0	0
AZIN2	0.743186	0.571876	0.571142	0.376178	0.056051	0.235135
LOC112268224	0	0	0.195999	0.217421	0	0
TRIM62	2.37162	1.69525	2.3973	1.71216	3.24863	1.27087
ZNF362	10.7656	8.44573	8.95548	15.658	6.70508	8.78997
A3GALT2	0.323101	0	0.248304	0.413163	0	0
PHC2	25.5929	37.2835	44.1396	54.3591	66.6356	21.6261
MIR3605	1.65266	4.52163	2.54015	4.22666	3.98859	2.09152
LOC101929464	0.337277	0	0	0	0	0
ZSCAN20	1.80843	2.01326	2.85626	2.59428	3.85284	2.06769
CSMD2	0.0830107	7.82412	0	4.45828	0.701194	10.4529
LOC105378638	0	0	0	0	0	0
HMGB4	0	0.192985	0	0	0	0.0892669
CSMD2-AS1	0	0	0	0	0	0.920025
C1orf94	0	0.338547	0	0.337559	0	1.25278
LOC105378639	0	0	0	0	0	0
LOC105378640	0	0	0	0	0	0
LOC105378641	0	0	0	0	0	0
MIR552	0	0	0	0	0	0
LOC105378642	0	0	0	0.0481506	0	0
GJB5	0.10164	0	0	0	0	0
GJB4	0	0	0	0	0	0
GJB3	0	0	0.10916	0.181636	0.34281	0
GJA4	2.06996	0.113267	1.0181	0.705855	0.599487	0.104786
SMIM12	7.89318	9.83081	10.5928	7.46541	11.4203	5.88917
DLGAP3	0.0155603	0.851452	0	1.31325	0	0.984617
LOC653160	5.78037	3.95373	2.55765	4.18112	3.17058	2.10593
TMEM35B	28.0505	29.3295	18.9482	29.5485	24.1471	23.9677
ZMYM6	11.6803	14.1246	19.3909	12.8731	24.2181	8.08516
ZMYM1	6.79561	9.02127	16.4708	7.74716	28.0948	7.30252
LOC105378644	0	0	0	0	0	0
SFPQ	133.781	155.583	191.589	144.332	207.353	147.06
ZMYM4	57.5539	78.9746	81.6065	73.7755	90.0443	50.7375
ZMYM4-AS1	1.80028	0	2.76705	2.45558	5.21384	0
KIAA0319L	18.1512	19.6978	19.7765	17.5839	23.3731	13.027
NCDN	15.4337	26.9712	28.0411	20.7625	42.5234	20.887
TFAP2E	0.373324	0.255351	0.53794	0.218802	0.168936	0.265759
LOC105378645	0	0.113666	0	0.283336	0	0.105155
PSMB2	16.1164	21.5505	28.0627	11.1708	35.8299	18.1452
LOC105378646	0	0	0	0	0	0
C1orf216	6.9042	11.081	11.1132	12.2351	15.0884	11.9024
CLSPN	6.28516	20.6304	27.6401	5.31254	56.722	12.3481
AGO4	4.05306	4.81428	4.22396	4.36537	5.53507	3.37786
AGO1	10.7368	13.9105	14.3738	11.0099	21.1986	8.5992
AGO3	3.73406	4.34152	4.56966	4.05829	6.13607	2.77715
LOC105378647	0	0	0.468663	0	1.4718	0
TEKT2	0.264991	0	0.135764	0	0	0
ADPRHL2	16.1478	21.4082	17.7719	17.2499	27.4246	14.1285
COL8A2	0.275443	2.38642	0.14112	1.90461	0.147726	1.00703
TRAPPC3	30.5454	39.0774	44.92	29.1743	60.5228	26.845
MAP7D1	213.225	249.766	251.098	262.124	250.823	280.217
THRAP3	188.689	247.254	255.497	252.347	269.7	198.271
SH3D21	3.83611	2.57033	2.58708	2.20243	3.11756	1.33754
EVA1B	19.9861	20.4015	18.2442	23.6112	16.6497	22.3404
STK40	13.2331	19.78	18.4549	14.8854	34.3862	13.3763
LSM10	18.4483	34.1751	23.6293	25.0651	34.3204	21.888
OSCP1	7.25558	6.61703	6.19549	6.71989	4.97223	9.86247
SNORA63C	1.26157	0	1.93905	0	6.08945	0
LOC107984940	0.497789	0.680969	0	0.424363	0	0
MRPS15	103.53	120.039	137.003	118.122	161.553	104.686
CSF3R	0	0	0	0	0	0
LOC107984941	0	0	0	0	0	0
LOC105378648	0	0	0	0	0	0
GRIK3	0	0	0	0	0	0
MIR4255	0	0	0	0	0	0
LOC107984942	0	0.087867	0	0.0547566	0	0
LINC01137	2.77952	3.0102	3.38212	2.76446	1.39754	0.586272
ZC3H12A	39.6638	27.6143	45.632	17.1582	6.83758	11.0552
MIR6732	0	0	0	0	13.2953	0
MEAF6	20.005	35.9727	31.7199	30.2208	36.793	20.9363
MIR5581	0	0	0	7.04443	0	0
LOC105378649	0.806175	0.88227	0.24782	0.137452	0.389131	0.204051
SNIP1	9.07257	10.1275	10.2632	8.94089	11.2984	13.3648
DNALI1	7.6006	10.8272	5.69627	12.6377	3.78999	10.1754
GNL2	81.006	98.2421	147.408	85.5065	163.126	117.689
RSPO1	0.321009	0.292757	0	1.04903	0	0.203126
C1orf109	3.25084	4.92788	5.53675	4.86856	7.63367	3.89172
CDCA8	7.11322	21.1895	34.2297	2.66362	68.5088	4.87966
EPHA10	0	0	0	0	0	0
LOC105378650	0	0	0	0	0	0
MANEAL	0.0974158	0.0666318	0.299458	0.290663	0.470214	0.184927
YRDC	8.67467	7.34032	20.893	4.87926	23.7416	5.88524
C1orf122	14.7981	11.0574	16.8197	15.4776	13.2053	16.8392
MTF1	8.47565	11.7984	14.4873	9.52809	19.1967	8.88756
INPP5B	7.46362	7.64775	9.30134	9.48265	15.2311	5.36101
LOC105378651	0.194202	0.265666	0.746226	0.910561	0.703042	0
SF3A3	65.8869	71.2529	87.5119	67.0476	85.1512	84.1871
FHL3	24.2468	16.452	32.1991	23.8948	33.9405	19.025
UTP11	70.0417	79.0898	85.6259	60.1935	94.7803	63.9447
POU3F1	0.112887	0	0.173508	0	0	0
LOC107985103	0	0	0.120159	0	0	0.197874
LOC105378653	0	0	0	0	0	0
MIR3659	0	0	0	0	0	0
LOC105378655	0	0	0	0	0	0
LOC105378654	0	0	0	0	0	0
LINC01343	0	0	0	0	0	0
LOC105378657	0	0	0	0	0	0
LOC107984943	0	0	0	0	0	0
LINC01685	0	0	0	0	0	0
LOC105378658	0	0	0	0	0	0
LOC105378660	0	0	0	0	0	0
RRAGC	68.5736	121.768	112.09	79.9039	141.126	84.1048
GJA9-MYCBP	0	0	0.192764	0	0.0756705	0
MYCBP	0	0.088141	0	0	0	0.0815409
LOC105378663	0	0	0	0	0	0
GJA9	0	0	0	0	0	0
RHBDL2	1.15513	5.07922	2.66317	2.11016	3.78349	3.86352
LOC105378662	0.710821	0.972395	0	0	0	2.69874
AKIRIN1	35.9511	46.8585	57.8663	23.1024	91.0089	26.3934
NDUFS5	119.825	92.254	36.0337	68.347	9.77938	413.177
MACF1	69.7535	117.629	85.4257	78.3071	87.8002	118.782
KIAA0754	14.8762	77.1912	24.7502	38.0647	33.0499	87.5843
LOC105378950	0.0769394	0	0.118257	0	0	0
BMP8A	0.0972438	0	0.224197	0.103625	0.176019	0.123067
OXCT2P1	0.824497	1.25322	0.563227	1.79625	0.221097	2.66658
PPIEL	1.34931	1.43566	0.921737	1.4059	0.241221	0.758944
PABPC4	191.108	262.421	298.73	207.947	403.341	171.878
PABPC4-AS1	0.773475	2.46891	7.13303	2.19795	5.6002	0.978872
SNORA55	4.82528	4.95069	1.85413	0	0	6.10664
HEYL	2.79705	0	1.1669	0.51096	2.70021	0.0505688
NT5C1A	0	0	0	0	0	0
HPCAL4	0.0346034	0.047337	0	0.0589986	0.0835132	0
PPIE	6.72139	7.92255	8.05676	7.33363	12.5998	5.85809
BMP8B	0.0262786	0.0718975	0.161562	0.112012	0.0634217	0.0332569
OXCT2	0.181213	0.619742	0.139263	0.0772416	0.218673	0.344001
LOC105378666	0	0	0	0	0	0
LOC101929536	0	0	0	0	0	0
LOC105378951	0	0	0.193462	0	0	0
LOC107985740	0	0	0	0.190648	0	0
LOC105378665	1.03941	0	0	0	0	0
LOC105378667	0	0.11702	0	0	0	0
TRIT1	11.3246	12.758	18.616	11.8741	21.3387	8.96696
MYCL	0.233662	0.0913277	0.769588	0.0569132	0.0805613	0
LOC105378668	0	0	0.965837	0.178566	0	0
MFSD2A	1.26955	5.00588	4.36176	0.954962	11.535	1.89022
LOC105378669	0.152812	0	0.587183	0	0.553203	0
CAP1	266.009	463.982	516.191	243.266	786.207	274.181
PPT1	45.4745	41.984	70.0977	35.3347	101.308	25.2252
LOC105378671	0	0	0	0.264084	0.747627	0.392038
RLF	21.2266	27.7937	28.1529	28.3283	32.7314	14.0071
TMCO2	0	0.32483	0	0	0	0.601013
ZMPSTE24	59.6269	134.249	106.845	73.579	160.695	80.9947
COL9A2	0.192393	2.21081	0	1.86977	0.464329	1.75308
LOC107984945	0	0	0	0	0	0
SMAP2	16.3142	75.5367	53.0435	34.1523	61.3898	51.2497
ZFP69B	3.44176	12.4854	7.22654	4.87268	8.6773	5.98912
ZFP69	2.1738	5.08664	3.42907	1.85316	4.41796	3.40262
LOC105378672	1.02438	0	0.524825	0.582185	0.824089	0.864266
EXO5	2.76871	6.31261	5.57273	5.39502	12.5688	5.08907
ZNF684	1.30245	2.37564	2.00187	2.26179	2.79411	2.44194
LOC105378673	0	0	0	0	0	0
RIMS3	0.0446182	0.0305186	0	0.209203	0.161525	0
LOC105378675	0	0	0.0906226	0	0	0
LOC105378674	0	0	0	0	0	0
NFYC-AS1	0.779066	0.994703	1.27726	1.3283	0.501394	0.0657298
NFYC	8.35791	8.24077	9.88914	7.47463	15.2997	7.3842
MIR30E	0	0	0	0	0	0
MIR30C1	0	0	0	0	0	0
KCNQ4	0	0	0	0.0323139	0.365926	0
LOC105378676	0	0	0	0	0	0
CITED4	2.56028	7.70534	2.16434	3.92873	8.03279	4.0502
CTPS1	25.6637	21.4757	70.2666	9.8805	96.1258	13.8918
SLFNL1-AS1	0.688608	0.282602	0.793798	0.146759	0.415478	0.0435734
SLFNL1	0.343648	0.156702	1.23244	0.439438	1.38229	0.036242
SCMH1	13.2755	18.1119	10.2023	12.8689	14.2973	8.21976
FOXO6	0.114569	0	0.0880469	0.0976698	0.138253	0.144993
LOC101929901	0	0	0	0.357585	0	0.530844
LOC105378678	0	0	0.874909	1.37492	0	0
EDN2	0.11445	0	0	0	0.552436	0
HIVEP3	1.79293	2.95532	2.52987	2.38041	1.93302	2.29695
GUCA2B	0	0	0	0	0	0
GUCA2A	0	0	0	0	0	0
FOXJ3	18.4133	27.7671	27.2546	23.7879	36.768	13.4186
RIMKLA	0	0	0	0.0463526	0	0
ZMYND12	0.837968	0.38211	0	0.238122	0	0.824826
CCDC30	0.303449	0.441059	0.174901	0.905413	0.183089	1.2721
PPCS	15.8859	17.3129	13.9175	21.5779	17.3806	26.7388
PPIH	3.15105	3.18804	6.10444	2.51837	6.57503	2.4093
YBX1	338.16	260.082	241.458	304.979	131.963	757.383
CLDN19	0	0	0	0	0	0
P3H1	104.039	59.1269	107.707	68.1987	138.508	32.7549
C1orf50	1.90798	2.51518	1.38631	1.59697	3.85128	2.23904
LOC105378683	0	0	0	0	0	0
TMEM269	0	0.337033	0	0.0420062	0	0.187077
LOC107984946	0.538325	0	0.413706	0	0	0
SVBP	13.3087	10.8693	9.46451	11.8536	3.35578	9.04986
ERMAP	4.16784	6.54179	4.58536	7.21835	2.96471	4.21969
ZNF691	0.805913	1.32298	1.48644	2.24433	1.55602	1.22391
LOC339539	0	0	0	0.0595724	0	0
SLC2A1	28.5602	10.4232	37.6263	15.3796	74.0298	4.10591
SLC2A1-AS1	0.441101	0.804561	0.903969	1.12811	0.709714	0.558236
FAM183A	0	0	0	0	0	0
EBNA1BP2	100.85	92.3878	193.219	99.789	250.684	179.219
MIR6733	2.70928	0	0	0	0	0
CFAP57	0.362486	0	0.257144	0.166395	0.134591	0.247016
LOC105378685	0	0	0	0.287332	0.271148	0
TMEM125	0	0	0	0	0	0
C1orf210	0	0	0	0	0.699344	0
TIE1	7.61431	1.67012	11.802	8.60012	1.08554	0.243957
MPL	0.139318	0	0.1606	0	0.168118	0
LOC105378687	0.287169	0.196422	0	0.122405	0	0.363427
CDC20	12.2271	25.7752	67.9325	4.27194	120.214	8.24433
ELOVL1	44.0462	61.7737	80.4998	34.7094	163.474	35.8346
MIR6734	0	0	0	0	0	0
LOC112268225	0.188875	0.155027	0.406424	0.0322031	0.547007	0
MED8	31.9245	21.3951	39.1555	20.068	44.3609	19.5889
LOC107984947	0.616664	0	1.89564	0.262852	0	0.39021
SZT2	7.67099	6.71666	11.7904	6.15985	11.8766	3.43797
SZT2-AS1	0	0	0	0	0	0
MIR6735	0	0	0	0	0	0
HYI	0	0	0	0	0	0
PTPRF	51.7734	25.0387	101.789	26.4854	133.049	21.1288
KDM4A	19.0515	23.22	29.0659	26.0582	31.7013	16.8017
KDM4A-AS1	0.734982	0.574541	1.12967	0.08951	1.01362	0.13288
ST3GAL3	1.97448	3.60141	2.47667	2.12823	5.31301	1.69459
LOC101929592	0	0	0	0.600805	0.850446	0
MIR6079	0	0	0	0	0	0
ARTN	0.0850133	0.348892	0.130666	0	0	0
LOC105378688	0.407728	0.557767	0.208894	0	0.328009	0.172
LOC101929609	0	0	0.590047	0.0818169	0.231625	0
IPO13	5.91486	9.36906	8.37347	7.62995	11.082	5.9589
DPH2	8.33174	10.0951	13.3548	4.81974	16.661	5.34743
ATP6V0B	6.0736	6.66876	11.3005	4.90521	20.6373	7.07963
B4GALT2	20.0202	27.6594	33.4204	21.7578	45.7576	14.2623
CCDC24	1.68874	1.68012	0.943856	1.17789	1.2968	2.04004
SLC6A9	6.86852	4.26569	1.7487	10.705	1.32207	3.67963
LOC107984948	2.0312	0.757816	0	2.04643	0	0.934759
KLF17	0.991348	0.734582	0.380928	1.0564	0.498449	0.470475
KLF18	0	0	0	0	0.252522	0
DMAP1	7.07066	6.75914	7.98708	14.9603	8.63509	11.7513
ERI3	18.4457	24.8511	29.0671	21.9195	37.7724	14.1478
ERI3-IT1	0.590235	1.41301	2.26799	0.880554	0.356124	0.746973
SNORA110	0	0	0	0	0	0
RNF220	4.65265	4.14373	4.87918	4.049	5.08808	3.86411
LOC107984951	0	0	0	0	0	0
MIR5584	0	0	0	0	0	0
LOC107984950	0.902271	0.548576	0.924532	0.512789	2.78246	0.570935
TMEM53	1.44463	1.66004	1.24343	0.935974	1.67353	0.292521
SNORD145	0	0	0	0	0	0
ARMH1	0.253865	0.115761	0	0.541047	0	0.214186
LOC105378690	0	0	0	0	0	0
RNU5F-1	14.2471	7.79592	15.3285	1.21456	10.3153	1.80304
RNU5D-1	4.95798	13.5649	5.0803	5.63555	0	23.0068
KIF2C	12.7488	30.9692	38.3977	4.23545	77.0343	7.9485
SNORD160	2.26392	0	0	0	0	0
RPS8	1730.19	1667.13	1923.07	1705.88	1251.43	1118.08
SNORD55	2.23332	9.16548	17.1632	1.9039	5.38999	0
SNORD46	0	2.30696	2.59199	1.43764	0	0
SNORD38A	0	0	3.57768	0	0	0
SNORD38B	4.79032	0	3.68138	6.12559	11.5611	3.03119
BEST4	0.374328	0.384057	0.143836	0.159557	0	0.236866
PLK3	14.7964	19.8332	25.86	10.7828	30.8144	16.6869
TCTEX1D4	0.662654	0.664769	1.29011	1.2428	1.49266	0.335449
BTBD19	4.26624	1.66747	3.82506	2.55453	1.22575	1.60689
LOC107984952	1.34911	0.512657	1.4976	1.15011	0.904442	0.758829
PTCH2	0.0940614	0.128675	0	0.481122	0	0.238079
EIF2B3	18.1682	28.6707	37.9976	20.4667	64.2058	17.6552
HECTD3	20.9913	24.6943	24.5685	18.639	40.1298	18.0785
UROD	53.8205	58.6251	64.3207	49.7927	84.2546	60.1826
ZSWIM5	0.610349	0.683141	0.554339	0.922387	0.73652	0.140441
LOC105378691	0	0	0	0	0.48036	0.0839632
LINC01144	0	0	0	0	0	0
HPDL	0.366647	0.752352	0.986193	0.312565	1.54854	0.348007
MUTYH	1.27345	1.2259	1.95731	1.28665	3.30106	0.835654
TOE1	2.29285	2.88896	5.19345	2.46902	10.0479	2.74899
TESK2	1.90125	1.36546	1.8264	3.76838	1.49128	0.902297
CCDC163	0.80297	1.29817	0.224395	0.80899	1.4094	0.277145
MMACHC	1.71096	2.21054	3.11675	2.21489	2.98227	1.48363
PRDX1	183.043	308.263	313.185	244.256	462.179	236.46
AKR1A1	36.8427	27.7529	45.0079	31.8162	50.3482	31.1246
NASP	31.6383	34.6784	43.8712	30.6152	22.8834	53.0342
CCDC17	0.2365	0	0.218101	0.201615	0.228311	0.119721
GPBP1L1	46.3386	52.7678	53.4496	49.6492	70.1772	41.2857
RPS15AP10	0.180816	1.23677	1.11166	0.924871	2.18194	0.228832
TMEM69	15.3212	19.7263	33.938	14.886	37.7924	13.5443
IPP	3.98366	9.47313	8.24019	6.91906	12.2201	7.06755
LOC105378693	0	0.285457	0	0	0	0
MAST2	10.0501	16.9033	16.2926	12.6441	21.9574	8.46142
LOC105378694	0.0356023	0.146111	0.109442	0	0.343696	0
LOC110117498-PIK3R3	0	0	0	0	0	0
PIK3R3	0.320905	0.621908	0.205514	0.250773	0.129081	0.439965
LOC101929626	0	1.25951	0	0	0	0.582597
TSPAN1	0.259988	1.06698	0.266403	0.517158	0.209155	0.658057
P3R3URF	0	0	0	0	0	0
POMGNT1	19.8615	40.5026	38.1946	19.2157	58.3016	21.7453
LURAP1	0.625669	1.71181	0.27476	0.380986	0.647148	1.01805
RAD54L	1.2656	4.11189	4.70098	1.25874	8.52698	1.06778
LRRC41	17.276	23.0558	25.6341	20.8768	37.7884	13.2251
UQCRH	65.5919	40.1728	55.6791	50.6176	34.1436	101.728
NSUN4	3.70487	4.52241	6.52669	3.86296	8.46002	2.20009
FAAH	0.0809334	0.221432	0.124395	0.344977	0	0
FAAHP1	0	0	0	0	0	0
LINC01398	0	0	0	0	0	0
DMBX1	0	0	0	0.0442073	0	0
TMEM275	0	0	0	0	0	0.122526
MKNK1-AS1	0	0.092467	0.311675	0.230493	0.163133	0.0855429
KNCN	0	0	0	0	0	0
MKNK1	3.28629	4.19984	3.38953	4.30063	5.67016	3.26516
MOB3C	10.298	19.768	5.53132	16.6612	8.95261	12.9625
LOC105378697	0	0	0	0	0.733646	0
ATPAF1	67.2737	118.819	88.4096	107.238	88.5941	70.7541
TEX38	0.339355	0.309489	0.173864	0.675031	0	0
EFCAB14-AS1	1.13196	0.774253	0	0	0	0
EFCAB14	66.6803	87.8365	82.794	70.0689	111.354	45.0521
LOC105378698	1.09014	0	3.68624	1.11521	3.1572	0.275927
LOC105378699	0	0	0	0	0	0
CYP4B1	0.0765474	0	0	0	0	0
CYP4Z2P	0	0	0	0	0	0
CYP4A11	0	0	0	0	0	0
CYP4X1	0.910243	0.233475	0.612085	1.30946	0	0
CYP4Z1	0.149901	0	0	0.0638951	0	0
CYP4A22	0.0419138	0	0	0	0	0
LOC105378701	0	0	0.151787	0.042094	0	0.0624895
LINC00853	0	0.34203	0	0.426289	0	0.316418
PDZK1IP1	0	2.69787	0.909362	1.17687	0	1.7471
TAL1	0.022258	0.456731	0	0.645147	0	0.197181
STIL	2.98595	7.6367	10.0968	2.08068	16.4181	2.79308
CMPK1	121.916	165.879	177.485	103.091	212.195	89.7897
LINC01389	0.191946	0	0.295023	0.327268	0	0
FOXE3	0	0	0.143674	0	0	0
FOXD2-AS1	0.790431	1.35162	1.01242	0.449227	2.06663	0.333443
FOXD2	0.212106	0.580317	0.326009	0.27123	0.0853174	0.134215
LINC01738	0	0	0	0	0	0
TRABD2B	0.668574	0.155677	0.0874558	0.533577	0.411974	0.14402
LOC105379778	0	0	0	0	0	0
SKINT1L	0	0	0	0.372968	0	0
SLC5A9	0.046864	0.0961641	0	0.119854	0.0565517	0.0889632
SPATA6	2.64146	3.88621	2.01721	3.86637	4.20991	1.53479
AGBL4	0	0	0	0	0	0
BEND5	0	0.328667	0	0.512043	0	0.0760139
LOC105378706	0	0	0	0	0	0
LOC101929721	0	0	0	0	0	0
AGBL4-IT1	0	0	0	0	0	0
LOC107984954	0	0	0	0	0	0
LOC105378708	0	0	0	0	0	0
ELAVL4	0	0	0	0	0	0
LOC105378709	0	0	0	0	0	0
LOC107984955	0	0	0	0	0	0
LOC105378711	0	0	0	0	0	0
LOC105378710	0	0	0	0	0	0
LOC105378712	0	0	0	0	0	0
DMRTA2	0	0.0538162	0	0.0670739	0	0.348504
LOC105378714	0	0	0	0	0	0
FAF1	14.1182	24.8046	25.4583	20.0399	47.1571	10.8313
LOC105378715	0.459536	0.457193	0.321051	0.676664	0.604943	0.264348
LOC112268262	0	0	0.63663	0.176552	0	0.262096
CDKN2C	8.41354	23.8413	13.0471	8.83756	31.7274	8.27103
MIR4421	0	0	0	0	0	0
MIR6500	0	0	0	0	0	0
C1orf185	0	0	0	0	0	0
LINC01562	0.139701	0	0	0.119094	0	0
RNF11	64.1387	116.056	88.4178	86.8065	131.699	70.9648
TTC39A	0.183547	0.0502181	0.282114	0.0625894	0.531576	0.0929153
LOC105378717	0	0	0	0	0	0.103438
TTC39A-AS1	0	0	0	0	0	0
EPS15	64.2874	106.023	81.8178	115.134	109.129	72.5829
LOC105378720	0.033776	0.138615	0.363398	0.0575878	0	0
LOC105378719	0	0.200962	0	0.250469	0	0
OSBPL9	82.4221	50.5823	122.794	70.3844	115.79	37.9873
NRDC	140.069	154.551	177.074	149.823	255.711	149.892
LOC105378721	0.597707	1.22648	1.83736	2.54772	2.16379	1.89107
MIR761	0	0	0	0	0	0
RAB3B	48.9057	10.167	69.9499	0.964844	130.232	1.67105
TXNDC12	56.4054	61.0021	82.6673	46.3692	117.155	25.9578
KTI12	0	0	0	0	0	0
TXNDC12-AS1	0	0.578214	1.94897	0.360329	0	0
BTF3L4	18.2601	18.4547	21.446	14.2618	28.2629	9.59497
LOC107984956	0	0	0	0	0	0
ZFYVE9	13.4963	22.5849	17.1888	23.4091	19.9737	11.4942
CC2D1B	5.79393	8.47184	9.73187	8.60682	9.58735	5.86162
ORC1	2.01053	6.25713	8.88435	1.24263	16.983	1.90832
PRPF38A	24.8274	19.7373	22.3199	28.2736	18.4657	20.9073
TUT4	21.1704	27.5729	25.1316	32.752	33.6228	14.0752
LOC105378723	0	0.12388	0	0.231598	0.437106	0
GPX7	15.1953	8.82988	23.3553	18.6858	14.6043	6.80724
SHISAL2A	0.0426713	0	0	0	0	0
COA7	13.4268	22.2227	36.3061	16.0037	53.7079	13.8456
ZYG11B	16.2717	29.316	23.6016	26.5716	40.232	18.1225
ZYG11A	0.246942	0.25336	0.664216	0.0263147	1.48995	0.0390647
ECHDC2	4.14858	3.21402	3.2858	5.48542	3.62692	3.32158
SCP2	52.9023	75.3072	55.1476	65.768	98.1836	50.7934
PODN	13.8055	21.7871	2.4602	49.4987	1.54522	13.167
SLC1A7	0.364379	1.77232	0.0622281	3.86564	0.195423	0.66609
LOC105378724	0	0	0	0.488349	0	0.362482
CPT2	11.1103	17.3178	17.2409	9.8358	18.0479	9.46391
CZIB	16.0309	14.4277	14.103	18.3416	19.8539	13.0804
MAGOH	60.967	50.6616	67.7632	48.7526	32.2249	83.2146
LOC100507564	0.419812	1.72289	0.43017	1.67015	1.01319	0.885488
LRP8	4.77481	19.3141	16.4177	16.2996	19.7194	9.84553
LOC105378728	0.161235	0.29409	0.330426	0.320722	0.518841	0
LOC105378726	0.0590567	0.138495	0.207476	0.0287689	0.223975	0.0960933
LINC01771	0.582949	0.398733	0	0.745443	0	0.368875
LOC105378731	0	0.0771084	0.0866355	0.0961041	0	0
LOC105378730	0.119154	0	0	0.203156	0	0
LOC107984957	0	0	0	0	0	0
SLC25A3P1	0	0	0	0	0	0
LOC105378733	0	0	0	0	0	0
DMRTB1	0.0865267	0	0	0	0	0
GLIS1	0.311097	0.450611	0.0843811	0.421215	1.05997	0.393709
NDC1	9.91727	22.2656	42.6397	8.17356	90.0932	7.17189
YIPF1	9.05341	12.0472	13.5357	8.98095	19.4662	6.24957
DIO1	0.35522	0	0.68247	0.151412	0	0.112387
HSPB11	145.009	183.129	201.863	137.003	284.783	154.247
LRRC42	16.5773	15.3884	26.9095	12.7622	35.1094	12.7375
LDLRAD1	0	0	0	0	0	0
TMEM59	39.3725	39.6567	31.0523	45.9615	43.883	31.6627
TCEANC2	2.35441	4.92594	4.15092	3.32947	3.81044	3.89104
MIR4781	0	0	3.34231	1.8538	0	0
CDCP2	0	0	0	0	0	0
CYB5RL	1.77575	3.42297	1.17858	3.88777	3.40905	2.2473
MRPL37	44.4465	65.6958	67.6274	43.2272	93.2398	39.3858
SSBP3	20.1126	18.5844	24.5801	19.8239	19.6919	10.7906
SSBP3-AS1	0.441382	0	0.678408	0.161261	0.913069	0.159597
LOC105378735	0	0	0	0	0	0
LOC105378734	0	0	0	0	0	0
ACOT11	0.877259	3.20021	1.64799	0.997148	0.470491	1.04854
FAM151A	0	0.220138	0.123669	0	0	0
MROH7-TTC4	0	0	0	0	0	0
MROH7	0	0	0	0	0	0
TTC4	0.207014	0.471987	0.318182	0.294131	0.333076	0.873288
PARS2	1.54323	2.01516	2.37196	2.0332	6.43321	1.42039
TTC22	0	0	0	0	0	0
LEXM	0	0	0	0	0	0
DHCR24	13.2744	25.6365	30.2442	26.9596	84.9919	16.75
LOC107984958	0	0.442777	0.497484	0	0.781157	0.0819242
TRNAK-CUU	0	0	0	0	0	0
LOC105378736	0	0	0	0	0	0
TMEM61	0.0744441	0	0	0	0	0
BSND	0	0	0	0	0	0
PCSK9	0.042463	0.116178	0	0.0361996	0	0
USP24	16.5595	23.2792	28.1116	18.4934	49.6632	14.1703
LOC100507634	0.564874	1.21431	0	0.756726	0	1.53188
MIR4422HG	0	0	0	0	0	0
MIR4422	0	0	0	0	0	0
LOC105378740	0.218606	0	0	0	0	0
LINC01753	0	0	0	0	0	0
LINC01755	0	0	0	0	0	0
LOC105378737	0.168845	0	0.103807	0	0.0814996	0
LOC105378741	0.0726018	0	0	0	0	0
LINC01767	0.909721	0	0	0	0	0
PLPP3	131.789	25.834	48.8162	54.6681	299.418	9.32974
LOC101929935	0	0	0	0	0	0
PRKAA2	1.38447	0.781006	1.93051	0.657051	6.26931	0.975406
FYB2	0.0555889	0.0380225	0	0.0236947	0	0
C8A	0.0318064	0	0	0	0	0
C8B	0	0	0	0	0	0
LOC105378745	0	0	0	0	0	0
LOC112267900	0	0	0	0	0	0
DAB1	0.0209968	0.143617	0	0.411693	0.0506745	0.21258
LOC105378748	0	0	0	0	0	0
LOC105378747	0	0	0	0	0	0
DAB1-AS1	0	0	0	0	0	0
LOC105378746	0	0	0	0	0	0
LOC107984960	0.0338152	0.0154196	0	0	0	0
OMA1	11.367	14.3351	17.1982	15.9739	25.5047	9.77768
TACSTD2	0.558331	0.218226	0	0.0679965	0	0
MYSM1	11.8545	15.3719	20.0579	12.6876	23.7536	6.93392
LOC112268263	0	0	0	0	0	0
LOC105378751	0.0516456	0.0235502	0.238139	0.0440277	0.249287	0.0435734
JUN	137.713	215.128	206.927	174.934	207.892	165.157
LINC01135	0	0.603958	0.226193	0	0	0
LOC101926907	0.0259526	0.142011	0.199447	0.110622	0.0626349	0.0328443
LOC107984961	0.294067	0.603421	0	0	0	0
LOC105378753	0.12513	0.213971	0.192327	0.106673	0.301994	0.197948
LINC01358	1.05265	7.20006	2.69655	1.19651	0	2.2203
HSD52	0.158452	0	0.243543	0.27016	1.14725	0.20053
LOC105378756	0.363155	0.289795	0.558173	0.515981	0	0.459591
FGGY	0.841048	1.0392	0.771449	1.09861	1.1786	0.6352
MIR4711	0	0	0	0	0	0
LOC101926944	0	0	0	0	0	0
LOC105378758	0	0	0	0	0	0
HOOK1	0.0220384	0	0	0	0	0
CYP2J2	0	0.330046	0	0.068559	0.194092	0
C1orf87	0	0	0	0	0	0
LOC105378760	0	0	0	0	0	0
LOC107984963	0	0	0	0	0	0
LOC105378761	0	0	0	0	0	0
LOC107984962	0	0	0	0	0	0
LOC107985379	0	0	0	0	0	0
LINC01748	0.0511818	0	0.0786668	0	0	0
LOC101926964	0	0	0	0	0	0.0892288
LOC105378764	0	0	0	0	0	0
NFIA-AS2	0	0.113666	0	0	0.401065	0.315464
NFIA	11.2688	18.9221	18.3052	19.9195	24.5185	12.5998
NFIA-AS1	0	0	1.296	0	0	0
LOC105378766	0	0.200072	0	0	0	0
LOC107984964	0	0	0	0	0	0
MGC34796	0	0	0	0	0	0
TM2D1	44.9878	44.6424	42.2762	43.6179	53.4437	50.2969
PATJ	1.00782	4.15904	1.72975	8.20502	2.14854	5.90958
LOC107984965	0	0	0	0.105653	0	0
MIR3116-1	0	0	0	0	0	0
MIR3116-2	0	0	0	0	0	0
L1TD1	0	0	0	0.0353193	0	0.314594
KANK4	0	0.0367374	0	0	0	0
LOC105378768	0	0	0	0	0	0
USP1	26.4528	48.5423	43.9477	28.4259	61.4662	24.2142
DOCK7	45.5412	113.185	96.8809	60.7018	108.298	62.6611
ANGPTL3	0.16801	0.306448	0.258233	0.238713	0	0.14175
ATG4C	4.02707	6.40579	6.66946	6.14758	10.9245	6.63725
LINC01739	0	0	0	0	0	0
LINC00466	0	0	0	0	0	0
LOC105378770	0	0	0	0	0	0
FOXD3-AS1	0	0	0	0	0	0
FOXD3	0	0	0	0	0	0
MIR6068	0	0	0	0	0	0
ALG6	2.13727	3.19574	3.97257	1.90676	7.55733	2.01289
ITGB3BP	4.88427	7.9572	9.96406	3.02824	15.3242	5.90032
LOC102724319	0.282748	0	0.434586	0	0	0
EFCAB7	3.0178	3.26512	2.61437	2.92349	3.70785	2.46511
DLEU2L	0.99738	0.682202	1.07309	0.510158	0.240712	0.252447
PGM1	36.9768	22.2007	15.7082	23.2479	8.18045	17.0286
LOC105378771	0	0	0	0	0	0
ROR1	6.51003	12.4364	9.29848	8.99737	8.37156	8.96694
LOC105378772	0	0	0	0	0	0
ROR1-AS1	0.574006	0.981542	0.588168	1.18257	0.115444	0.968578
LOC105378773	0.0571558	0	0	0.0243626	0	0.0723335
UBE2U	0	0.045307	0	0	0	0.167657
LOC105378774	0	0	0	0	0	0
LOC107984966	0	0	0	0	0	0.188936
CACHD1	1.34507	3.3329	3.66668	3.7429	2.51124	2.63368
MIR4794	0	0	0	0	0	0
RAVER2	3.53874	7.40107	7.84482	6.61367	7.96568	4.56458
JAK1	181.152	162.587	213.016	231.218	237.985	101.613
LINC01359	0.153166	0.209529	0	0.522293	0	0
MIR3671	1.87802	0	0	1.60101	0	0
MIR101-1	0	0	0	1.87852	0	0
AK4	15.397	13.7419	9.91115	14.8461	14.451	6.63403
DNAJC6	1.30873	1.11	2.85636	0.42396	13.3922	1.02688
LOC102724416	0.0269316	0	0	0	0	0
LOC112268227	0	0.0746884	0.0419582	0	0.0658836	0
LEPROT	21.4287	26.3122	26.8846	24.293	47.7447	16.5002
LEPR	7.28023	6.22454	8.94446	7.77838	30.517	6.27366
PDE4B	14.5551	7.62034	3.47209	6.74025	0.929308	0.909641
LOC101927139	0	0	0	0	0.874691	0
LOC105378776	0	0	0	0	0	0
SGIP1	1.5228	0.0771544	1.25696	0.0240404	2.21191	0
MIR3117	2.11879	0	0	1.80626	0	0
TCTEX1D1	0.185831	0	0.476041	0.211227	3.13945	0
INSL5	0	0	0	0	0	0
WDR78	4.5041	3.2651	1.9526	6.26828	1.20782	4.14115
MIER1	31.7519	36.5572	36.8152	34.1898	54.7366	27.1701
SLC35D1	8.86256	13.7785	15.0753	8.73641	26.2722	8.04325
C1orf141	0	0	0	0.106291	0	0.0788956
IL23R	0	0	0	0	0	0
IL12RB2	0.21507	0.0420304	0.141671	0.0261924	0.519058	0
LOC105378779	0.486076	0	1.49421	0.414378	0	0
SERBP1	136.117	179.522	206.359	155.782	280.157	232.065
LINC01702	0	0	0	0	0	0
LOC105378780	0	0	0	0	0	0
GADD45A	55.6874	66.3501	91.8504	64.9313	35.2614	152.166
GNG12	149.464	286.383	293.75	165.261	563.454	147.051
LOC105378781	0.506329	0.13853	0.622586	0.431644	0	0.128157
GNG12-AS1	1.54454	2.61599	2.14788	1.81832	0.887537	2.4201
DIRAS3	18.3443	155.381	5.27857	29.4202	1.41511	71.1309
WLS	52.1354	112.275	69.6578	77.2294	122.419	125.183
MIR1262	0	0	2.73135	0	0	0
LOC105378782	0	0	0	0	0	0
RPE65	0	0.228135	0.0854407	0.331726	0.268321	1.89947
DEPDC1	11.3966	28.7279	44.7026	3.39397	112.294	8.73071
DEPDC1-AS1	0	0.181301	0.203701	0.225964	0.63971	0.167724
LOC107984967	0	0	0	0	0	0
LOC105378783	0	0	0	0	0	0
LINC01707	0	0	0	0	0	0
LOC105378787	0	0	0	0	0	0
LOC105378786	0	0	0	0	0	0
LINC01758	0	0	0	0	0	0
LOC105378789	0.0373989	0	0	0	0	0
LOC105378790	0	0	0	0	0	0
LRRC7	0.00509592	0.0139423	0.0313299	0.0217213	0.0122987	0.00644915
PIN1P1	0	0	0	0	0	0
LOC105378792	0	0	0.0940101	0	0	0
LRRC40	15.7396	20.0705	36.2015	14.616	46.6692	15.0817
SRSF11	66.3164	65.5257	82.8749	76.5039	67.9853	63.3723
ANKRD13C	13.4582	19.4563	15.4826	13.8003	29.5158	12.7827
HHLA3	1.64795	2.14702	2.05046	3.07734	2.2727	1.68831
LOC102724548	0.565205	0.309277	0	0.0963671	0.272817	0.286118
CTH	2.63905	2.39116	3.74017	1.98682	3.88768	1.34461
LOC105378793	0	0	0	0	0	0
LOC105378794	0	0	0	0	0	0
LINC01788	0.0792262	0	0	0	0	0
LOC102724572	0	0	0	0	0	0
PTGER3	0	0.0879695	0	0.5345	0.0387995	0.244147
LOC107985517	0.157147	0.214975	0	0.133967	0	0.397754
ZRANB2-AS1	0.984898	0.808397	1.96794	1.67925	1.90159	0.623219
ZRANB2	103.574	105.816	152.248	120.371	173.494	69.5623
MIR186	5.76509	0	0	0	0	0
ZRANB2-AS2	0.633203	0.866214	0.648826	0.719738	0	0
LOC105378795	0	0	0	0	0	0
NEGR1	9.4609	7.64588	11.2146	4.00237	24.6237	5.0285
NEGR1-IT1	0	0	0	0	0	0
LOC105378797	0.113976	0.155918	0.350366	0.145747	0.412613	0.144243
LOC105378796	0.0299368	0.122859	0	0.025521	0.0361253	0
LOC105378798	0	0	0.0330534	0	0	0
LOC339468	0	0	0	0	0	0
LOC105378799	0	0	0	0	0	0
LOC105378800	0	0	0	0	0	0
LINC01360	0	0	0	0	0	0
LOC105378801	0	0	0	0	0	0
LOC107985391	0	0	0	0	0	0
LOC105378802	0	0	0	0	0	0
LINC02238	0	0	0	0	0	0
LRRIQ3	0.486727	0.242122	0	0.0754424	1.17469	0.055998
FPGT-TNNI3K	0	0	0	0	0	0
FPGT	2.16995	3.87815	3.49661	2.3571	7.60214	2.6133
TNNI3K	0	0	0	0	0	0
LOC105378805	0	0	0	0.0491244	0	0
LRRC53	0	0	0	0	0	0
ERICH3	0	0	0	0	0	0.0424632
ERICH3-AS1	0	0	0	0	0	0
CRYZ	12.4985	25.0892	54.0813	25.653	86.3949	23.1245
TYW3	21.6475	34.8357	43.2899	31.0352	63.9298	25.8053
LHX8	0	0	0	0.0446698	0	0
SLC44A5	0.0383225	0.838796	0.0883531	0.179684	0	0.0242495
ACADM	23.3935	30.679	31.961	28.2911	35.305	22.1851
DLSTP1	1.97529	2.02663	3.37338	1.45005	6.2239	1.66655
RABGGTB	36.844	38.8929	88.4371	26.9576	112.026	32.5539
SNORD45C	8.47518	8.69545	55.3623	12.6439	61.3629	8.04432
SNORD45A	29.5118	26.9145	54.4318	3.35449	28.4899	12.4495
SNORD45B	18.6215	12.737	67.9759	15.8748	112.355	2.94581
MSH4	0	0	0.233041	0	0	0.127922
ASB17	0	0	0	0	0	0
LOC105378806	0	0	0	0	0	0
LOC101927342	0	0	0	0	0	0
ST6GALNAC3	0.52713	0.144222	1.16669	0.0808879	1.52664	0.0400266
LOC105378807	0	0	0	0	0	0
LINC02567	0	0	0	0	0	0
ST6GALNAC5	3.57358	0	0.0752415	0	0.0590727	0
MIR7156	0	0	0	0	0	0
PIGK	50.6825	60.9797	64.7598	40.9713	107.582	26.8202
LOC105378808	0.740365	0.900276	1.20117	0.385708	0.794144	0.156162
AK5	5.77119	15.4636	10.4832	5.26554	13.0075	4.31584
ZZZ3	24.4667	28.2172	35.606	24.7933	51.6552	19.1732
USP33	71.0093	84.5468	60.8509	86.0117	95.4686	59.1789
MIGA1	10.0711	14.4265	18.6832	8.21616	29.3865	9.16739
NEXN-AS1	1.73053	2.07143	3.98977	2.0285	2.95838	2.37258
NEXN	82.1355	43.9719	55.1162	64.4117	46.6046	132.702
FUBP1	44.2341	54.7565	63.4947	48.6312	79.68	40.0978
DNAJB4	109.365	79.8078	179.95	75.2439	511.092	76.749
GIPC2	0.506433	0.40413	0.583794	0.107933	2.34263	0.160229
LOC107984997	0	0	0.144903	0	0	0.119311
MGC27382	0	0	0	0.118096	0	0.350633
PTGFR	5.01105	49.6738	2.80764	34.6592	4.6469	19.6813
IFI44L	15.9737	8.40453	2.53243	6.14216	5.39181	7.91655
IFI44	5.99092	5.06978	4.83961	4.53713	5.37999	3.03273
ADGRL4	118.194	96.3994	131.637	16.8796	280.52	20.9211
LOC107984998	0	0	0	0	0.456883	0
LOC105378810	0.0613915	0	0	0.26168	0	0
LOC105378812	0	0	0	0	0	0
LOC105378811	0	0	0	0.111861	0	0
LOC107983999	0	0	0	0	0	0
LINC01781	0	0	0	0	0	0
LOC105378813	0	0	0	0	0	0
LOC107985018	0	0	0	0	0	0
ADGRL2	59.5484	42.4677	82.6226	14.7478	280.002	16.2292
LOC101927434	0	0	0	0	0	0
LOC105378814	0	0	0	0	0	0
LOC107985396	0	0	0	0	0	0
LINC01362	0	0	0	0	0	0
LINC01361	0	0	0	0	0	0
LOC107985037	0	0	0	0	0	0
LOC105378816	0	0	0	0.025422	0	0
LINC01712	0	0	0	0	0	0
LOC107985043	0	0	0	0	0	0
LINC01725	0	0	0	0	0	0
LOC101927560	0	0	0	0	0	0
LOC107985041	0.0837638	0.343763	0	0.0714083	0	0
TTLL7	3.11596	7.11116	5.29582	5.78522	11.5334	4.58801
PRKACB	15.3272	26.5587	27.4096	21.5699	43.3325	16.0721
LOC107985046	0.0775168	0.159063	0.0595721	0.165207	0	0.0490507
LOC112268230	0	0	0	0	0.499823	0
SAMD13	0.398952	0.545762	0.306597	0.255079	1.92569	0.504894
UOX	0	0	0.38458	0.106653	0	0
DNASE2B	0.069323	0	0	0	0.334613	0
RPF1	27.1484	25.9971	37.2938	21.4805	41.5649	33.6061
GNG5	73.2009	96.772	76.5828	42.3016	62.3526	128.19
SPATA1	0.295447	0.151563	0.340579	0.0944505	0.0891305	0.140214
CTBS	11.0664	13.0055	8.73648	8.64071	10.5618	6.62056
LOC105378819	0.331194	0	0	0.564684	0	0.209572
LINC01461	0	0.403717	0	0.503174	1.4245	1.12046
LINC01555	0	0.0783917	0	0	0	0
SSX2IP	21.3271	81.8948	20.6803	31.3183	24.3388	41.023
LOC102724892	0	0	0	0	0	0
LPAR3	0.193113	0.898198	0.0593632	0.0329256	0.0932131	0.0488788
MCOLN2	0.100904	0.118316	0.132934	0.196617	0.0695785	0.145941
MCOLN3	0.0695369	0.0951256	0	0.25688	0	0.0293341
WDR63	4.59832	4.56806	6.47869	7.51344	16.3824	5.1959
MIR4423	0	0	0	1.76111	0	2.6144
SYDE2	1.33618	1.65261	2.13813	1.10789	7.28893	1.52886
LOC105378821	0	0	0	0	0	0
C1orf52	5.84536	5.51897	6.80718	5.21244	8.13556	3.74418
BCL10	15.2378	22.2384	28.5383	13.5245	47.4585	10.9558
LOC646626	1.48888	0	0.85816	0	0	0
DDAH1	53.4271	70.6786	91.0638	56.1824	261.272	49.4456
LOC107985054	2.54505	2.14822	7.1577	2.12349	9.01745	1.71324
CCN1	541.431	489.48	659.347	551.742	947.772	385.986
LOC107985057	0.0296441	0.121658	0.27338	0.101086	0.214633	0
LOC112268231	0.0977327	0	0.450648	0	0	0
ZNHIT6	11.1053	12.999	17.3064	13.6657	20.5093	16.0586
LOC105378823	0	0	0	0	0	0
COL24A1	0.190918	0.30866	0.186737	1.25767	0	0.461269
LOC105378824	0.0438023	0	0.134649	0.112024	0	0
LOC105378825	0	0	0.160769	0.44585	0.504885	0.132375
ODF2L	12.8747	12.8801	20.3152	17.0407	17.9581	12.1014
MIR7856	0	0	0	10.0635	0	0
CLCA2	0.511659	1.50757	0.544448	22.0443	0.284967	2.04221
CLCA1	0	0.0723925	0	0	0	0
LOC105378827	0	0	0.177138	0.196497	0	0
LOC105378826	0	0	0	0	0	0
CLCA4	0	0	0	0	0	0
CLCA4-AS1	2.23195	1.11028	1.4034	1.64327	0.979396	1.41232
CLCA3P	0.0484367	0	0.0744476	0.0412921	0	0.0612991
SH3GLB1	63.0802	83.8219	75.0327	96.2723	93.6993	64.6012
LOC105378831	0.348662	0	0	0	0	0
SELENOF	138.565	176.963	175.249	145.554	253.164	106.623
HS2ST1	32.2526	55.0114	37.7562	57.7244	48.9105	36.2692
LINC01140	0.142379	0.243465	0.0547093	0.242755	0	0.0450468
LOC101927844	0	0	0	0	0	0
LMO4	15.2723	40.14	16.2318	36.1779	23.8406	26.6478
LINC01364	0.185901	0	0	0.15848	0	0
LOC105378833	0.0601569	0.0205735	0	0.0128209	0	0.0380658
LOC105378834	0	0.0428104	0	0	0	0
LOC107985408	0	0	0	0	0	0
LOC105378835	0	0	0	0	0	0
LOC107985518	0	0	0	0	0	0
LINC01773	0	0	0	0	0	0
LOC101927871	0	0	0	0	0	0.0536563
LOC105378836	0	0	0	0	0	0
LOC105378839	0	0	0	0	0	0.144343
PKN2-AS1	0.0933179	0	0.14343	0.159106	0	0.0590492
LOC105378838	0	0	0	0	0	0
PKN2	32.0399	38.5467	51.8307	30.6064	82.7386	22.1004
GTF2B	32.9885	37.1641	49.7094	34.7397	48.7841	38.8835
KYAT3	45.4745	84.3292	38.853	48.1632	53.0432	43.3507
RBMXL1	7.08236	13.3774	9.6373	11.9092	20.2291	6.29061
GBP3	60.8179	76.2314	144.431	90.9619	142.762	104.917
LOC105378841	0.219679	0.1387	0.285702	0.144058	0.163133	0.0855429
GBP1	101.837	65.0219	115.461	46.5282	80.6948	47.7075
GBP2	43.1357	31.7997	13.7322	52.4886	2.1465	36.5812
LOC112268267	0.898727	0.717178	0.729047	1.27694	0.180752	0.221158
LOC105378842	0	0	0	0	0	0
GBP7	0.204368	0.83872	0	0.406521	0	0.431064
GBP4	6.64724	24.1875	3.30911	9.68165	0.454651	9.46822
LOC107985076	0.368897	0	0	0	0	0
LOC105378843	0	0	0	0	0	0
GBP5	0.65258	0.892722	1.31647	0.173851	0	0.619405
LOC729930	0	0	0	0.255002	0	0
GBP6	0.0339564	0	0	0	0	0
GBP1P1	0.937489	1.28247	1.02924	1.37007	0.323224	1.18644
LOC105378844	0	0	0	0	0	0
LRRC8B	0.722682	1.14472	1.28615	1.31864	0.67318	0.882499
LRRC8C	10.1658	19.0853	13.6855	7.2573	39.1181	6.9725
LRRC8C-DT	0.209463	0.859626	0	1.24996	0	0.265085
LOC107985743	0.129316	0.176903	0	0.110242	0	0
LOC101927952	0.243635	0.222193	0.249646	0	0	0.102778
LOC107985744	0	0	0	0	0	0
LOC101927975	0	0	0	0	0	0
LRRC8D	25.5974	40.1767	35.122	38.0552	51.7907	22.2453
LOC105378847	0	0	0	0.114544	0	0
GEMIN8P4	0.291303	0.132833	0	0.910561	0	0.368659
ZNF326	13.488	14.6708	15.2598	11.9211	13.9563	10.5498
LOC105378848	0	0	0	0	0	0
LOC105378849	0	0	0	0	0	0
LOC107985088	0	0	0	0	0	0
LOC105378850	0	0	0	0	0	0
LOC105378851	0	0	0	0	0	0
LOC105378852	0	0	0	0	0	0
SNORD3G	0	0	0	0	0	0
BARHL2	0	0	0	0	0	0
LINC02609	0.254255	0.637666	0	1.22826	0.204543	0.858061
LOC105378855	0.0696737	0.190625	0.214178	0.831552	0	0.0881755
LINC01763	0	0	0	0	0	0
ZNF644	31.4864	41.3607	50.6505	35.7281	65.2091	21.8493
HFM1	0.03052	0	0	0.130091	0.0736582	0.308997
LOC107985412	0	0	0	0	0	0
LOC107985417	0	0	0	0	0	0
LOC105378856	0	0	1.1141	0.308966	0	0
CDC7	2.71607	5.41589	9.41059	4.19919	17.9987	2.33039
LOC102723436	0	0	0	0	0	0.19438
TGFBR3	29.812	17.5827	21.0248	30.9035	52.3642	9.53208
BRDT	0.0407963	0	0	0	0.196919	0
EPHX4	0	0.157439	0.176891	1.17734	0	0.291299
SETSIP	13.0683	23.9817	31.3539	18.4772	67.6945	12.5048
BTBD8	2.51965	2.82015	1.40826	3.02671	1.10564	0.579771
KIAA1107	0.855167	1.30589	0.489079	2.15317	0.719962	1.35911
C1orf146	0	0	0	0	0	0
GLMN	9.93826	17.1766	20.5656	9.2989	23.9854	8.71213
RPAP2	5.42032	9.22654	7.66838	8.59838	8.13884	7.33714
GFI1	0.130315	0.998311	0.560828	0.377718	0.0629016	0.329841
EVI5	68.8423	118.746	128.774	104.292	103.159	86.2789
RPL5	3498.84	3880.16	4564.76	3722.61	5264.05	3292.7
DIPK1A	14.2388	9.26505	14.0163	11.593	21.2364	6.41158
SNORD21	8.69821	7.13942	18.7169	16.3134	12.5955	8.80642
SNORA66	1.2426	3.39973	1.90989	4.23725	0	3.14515
MTF2	3.94838	4.48788	7.85361	3.34123	8.30299	2.09428
TMED5	93.4681	127.242	136.269	78.2917	194.561	73.7528
CCDC18	4.9453	5.41594	6.58317	3.45916	8.39882	4.15452
LOC107985521	0	0	0	0	2.36011	0
CCDC18-AS1	3.48316	2.57867	2.70832	2.89952	3.85705	1.29651
DR1	15.41	22.2419	27.4991	15.1966	48.0254	12.788
FNBP1L	29.4872	19.5659	30.0494	18.0786	17.6486	19.3801
TRNAC-GCA	0	0	0	0	0	0
BCAR3	10.894	29.2785	26.7583	18.813	20.2896	20.0818
LOC100129046	0.634824	0.289477	1.95146	0.631383	0.766054	0.401701
LOC102723480	0	1.53655	0.156945	0.130573	0	0.710743
MIG7	0.205299	0.842541	0.631094	0.525051	0	0.259817
MIR760	0	0	0	0	0	0
TRR-TCT1-1	0	3.09701	0	7.71993	0	2.8651
DNTTIP2	38.7938	44.9786	55.7059	42.0563	49.0456	53.4587
GCLM	15.7322	44.1049	33.5664	55.1467	63.198	29.3737
ABCA4	0.270632	0.0617035	0.0693273	0.230713	0.272147	0.0285415
LOC105378858	0.46423	0.423374	0.594605	0	3.17444	0.195836
ARHGAP29	134.9	110.918	269.004	47.5191	441.035	52.8683
LOC107985092	0.285828	0.469211	0.966506	0.0487335	0.551863	0.72346
LOC105378859	0.0919677	0	0.376947	0	0.147972	0.0387966
ABCD3	28.3949	37.3741	40.2815	34.8051	56.8608	25.3489
F3	46.9725	12.7383	32.0169	13.348	10.9869	28.37
LOC105378861	0	0	0	0	0	0
LOC112268232	0	0	0	0	0	0
SLC44A3-AS1	0.496667	0	0	0.63511	0	0.157139
LOC105378860	0.157998	0	0	0	0	0
MIR378G	0	0	0	0	0	0
SLC44A3	1.03291	0.982964	0.414155	0.574274	0.650314	0.397844
CNN3	194.347	243.533	126.232	279.31	282.613	194.158
LOC105378862	2.95963	0.809748	0.909797	1.11015	0.857147	0.898936
LOC729970	12.3255	14.4863	3.4687	13.1713	6.70351	10.3258
ALG14	1.80969	1.91662	3.02826	1.59252	2.64168	1.38524
LOC105378863	0	0.10102	0	0	0.891106	0.093455
LOC101928098	0.75395	0.206279	0.231766	0.128548	0	0
TMEM56	0.921986	2.01802	0.354275	1.43443	1.55761	1.07931
TMEM56-RWDD3	0	0.303262	0.340731	0.377971	1.07004	0.140277
LOC101928118	0	0.4571	0	0.284854	0	0.253723
RWDD3	5.96628	4.40737	5.50213	7.12073	2.01589	9.51379
LINC01760	0	0	0	0	0	0
LOC105378864	0	0	0	0	0	0
LOC105379825	0	0	0	0	0	0
LINC01650	0	0	0	0	0	0
LOC107985420	0	0	0	0	0	0
LINC01761	0	0	0	0	0	0
LINC02607	0	0	0	0	0	0
LOC101928219	0	0	0	0	0	0
LOC102723661	0	0	0	0	0	0
LINC01787	0	0	0	0	0	0
LOC105378866	0	0	0	0	0	0
PTBP2	8.1692	8.3669	8.08589	7.87576	9.90954	4.87156
DPYD	10.3572	17.3971	14.2402	14.0839	29.1389	6.51673
DPYD-AS1	0.310067	0	0.476576	0	2.24499	0
LOC105378867	0.090656	0.248033	0.232232	0.0257613	0.218793	0.11473
DPYD-AS2	0.202284	0	0.310912	0	0.4882	0.256
LINC01930	1.14768	0.523337	0.881997	0	1.38493	0
MIR137HG	0.870173	0.732545	2.46916	0	3.87712	0.254134
MIR2682	4.50725	0	20.7831	0	61.6418	0
MIR137	0	0	0	0	0	0
LINC01776	0.29186	0.0998153	0.336444	0	3.52193	0.092341
SNX7	53.8376	102.267	104.595	52.453	118.351	48.6672
PLPPR5	0.032386	0	0	0	0.156323	0
LOC100129620	0.064963	0	0	0	0	0
PLPPR4	4.60101	0.0422425	1.37639	0.157947	36.2193	0
LOC107985093	0	0	0.433104	0	0	0
LINC01708	0	0	0.613563	0	0	0
PALMD	59.8328	38.6489	87.2837	38.7534	95.0153	55.9173
FRRS1	2.01345	1.36328	1.03157	1.85517	4.31942	0.566251
AGL	8.65966	18.7124	13.3431	15.8665	22.7192	12.0497
SLC35A3	4.47074	6.29539	6.93361	4.71464	12.7871	4.15086
MFSD14A	20.7442	19.9079	21.4729	17.7295	43.8068	16.542
SASS6	3.19891	6.34083	7.0741	3.11664	10.6352	2.8917
TRMT13	3.98313	5.85365	7.69637	4.77326	9.94264	6.88437
LRRC39	0.934186	0.813244	0.65266	0.723991	0.204964	0.214956
DBT	4.9753	8.50769	7.10086	10.1996	10.3637	6.24028
RTCA-AS1	4.44947	4.63757	1.6283	5.78005	1.02272	2.14515
RTCA	70.9157	93.4125	124.609	73.7566	98.9395	101.982
MIR553	2.43038	6.64946	7.47104	14.5032	29.3279	0
CDC14A	1.43288	1.6586	1.152	0.939634	2.0749	0.669555
LOC105379827	0	0	0	0	0	0
GPR88	0	0	0	0.443807	0	0
LINC01349	0	0	0	0	0	0
VCAM1	7.89438	16.6579	1.4275	45.614	0.249053	4.83212
EXTL2	26.3348	43.804	46.3989	24.3637	92.3569	19.0784
SLC30A7	6.91834	6.79304	10.349	4.40546	12.1063	3.51499
DPH5	1.58773	1.9353	2.47163	1.60515	3.04585	1.75174
LOC102606465	5.11003	3.23948	5.93852	3.18753	3.91038	2.68144
LOC107985094	0	0	0	0	0	0
LOC101928334	0	0	0.053931	0	0	0
LOC101928370	0.408737	0.186382	1.8847	0.464596	0	0.172426
S1PR1	13.2213	2.89088	13.2421	7.2523	1.04619	0.0685745
LOC102723784	0	0	0	0	0	0
LINC01307	0	0	0	0	0	0
LINC01709	0	0	0	0	0	0
OLFM3	0	0	0	0.0579471	0	0
DNAJA1P5	0	0	0	0	0	0
LOC107985095	0	0	0	0	0	0
LOC105378874	0	0	0	0	0	0
LOC112268286	0	0	0	0	0	0
LOC107985096	0	0	0	0	0	0
COL11A1	2.8962	0.0831183	0.498069	0	0.537678	0.0768943
LOC101928436	0.296353	0	0.607329	0	1.43046	0.125016
RNPC3	9.9437	10.4394	10.8999	9.33125	9.48778	6.43846
AMY2B	0.737136	0.806714	0.906388	1.00545	0	0.839595
ACTG1P4	0	0	0	0	0	0
AMY2A	0	0	0.302579	0	0	0
AMY1A	0	0	0	0	0	0
AMY1B	0	0	0	0	0	0
LOC105378878	0	0	0	0	0	0
AMY1C	0	0	0	0	0	0
LOC100129138	0	0	0	0	0	0
LOC105378879	0	0	0	0	0	0
LOC105378880	0	0	0	0	0	0
LOC105378881	0.709296	0	0.363398	0	0	0
LINC01676	0	0	0	0	0	0
LOC105378882	0	0	0	0	0	0
LOC105378883	0	0	0	0	0	0
LINC01677	0	0	0	0	0	0
LOC107985116	0	0	0	0	0	0
LOC105378886	0	0	0	0	0	0
LOC105378885	0	0	0	0	0	0
LOC105378887	0	0	0	0	0	0
LINC01661	0	0	0	0	0	0
LOC105378888	0	0	0	0	0	0
PRMT6	9.85359	14.674	17.2539	9.35713	20.1687	5.44585
NTNG1	0.0746402	1.00405	0.0191205	0.0530255	0	0.173178
VAV3	0	0.176263	0	0.369472	0	0.14824
MIR7852	0	0	0	0	0	0
VAV3-AS1	0	0	0	0	0	0
LOC107985124	0	0	0	0	0	0
SLC25A24	27.0454	39.6167	64.5203	26.7356	101.983	20.5276
NBPF4	0	0	0	0	0	0
NBPF6	0	0	0	0.0228012	0	0
FAM102B	16.5148	43.2406	16.6493	83.8419	28.143	17.0049
HENMT1	1.55294	1.67716	2.01001	1.8813	1.9726	0.930945
LOC105378890	0.0648865	0	0	0.110631	0.313199	0.164234
PRPF38B	24.0192	22.7509	28.1893	31.4678	20.7681	35.7876
FNDC7	0	0.733317	0.0823922	0.63978	0	0.949767
STXBP3	39.4407	55.4986	56.7427	53.9441	77.7206	32.0997
LOC105378891	0	0	0	0	0	0
AKNAD1	0.153119	0	0.0784482	0	0	0
SPATA42	0	0	0	0	0	0
LOC107985159	0	0.18101	0	0	0	0
GPSM2	8.33902	10.6005	14.2984	4.92934	33.9858	4.25622
CLCC1	18.9655	30.2376	25.7423	28.0905	30.0482	26.2466
WDR47	12.4994	26.3062	29.386	15.1008	38.5561	12.8702
TAF13	263.795	243.322	305.082	155.783	290.331	408.88
LOC105378892	0.316601	0	0.486619	0.809705	0	0
TMEM167B	19.2679	26.0509	24.6072	23.5613	28.8773	14.0762
SCARNA2	34.2337	32.8357	38.1023	38.5767	38.9362	17.4294
C1orf194	0.370551	0.33794	0	0.210596	0	0.156317
KIAA1324	0.196558	0.0806667	0.181267	0.167565	0.47438	0.0497508
SARS	63.7359	57.1827	71.6374	56.9816	90.408	47.6614
CELSR2	1.03526	0.656797	0.530399	0.933715	0.869053	0.873446
PSRC1	3.26354	9.37543	10.4335	5.23046	33.0807	4.21278
MYBPHL	0	0	0	0.0340146	0	0
SORT1	8.76113	9.08049	8.52315	9.19107	14.1295	7.25263
PSMA5	27.7154	26.856	34.8416	20.4916	41.1865	24.8991
SYPL2	0.174931	0.0598258	0	0.074564	0.211092	0.110692
ATXN7L2	0.84571	1.49436	2.00396	1.38185	2.55134	0.356763
CYB561D1	2.94802	4.47647	3.48897	2.91528	5.62074	1.67889
AMIGO1	1.54184	1.75768	0.78994	1.31441	0.620189	0.731728
LOC105378893	0	0	0	0	0	0
GPR61	0	0.160171	0	0	0	0
GNAI3	62.7195	95.3328	96.4005	64.2509	152.042	59.9279
MIR197	6.61064	9.04327	3.38687	0	0	8.36609
GNAT2	3.96564	3.15404	5.81173	1.33656	9.12568	4.20172
AMPD2	22.7249	22.9432	32.0003	19.8079	27.751	15.8866
GSTM4	5.88038	11.2246	9.87895	25.065	8.0861	17.3933
GSTM2	11.1378	22.0704	9.81823	26.1112	5.13892	20.3141
GSTM1	0	0	14.7731	21.8503	0	0.168944
GSTM5	0.201053	2.20031	0	3.51365	0	0.636108
GSTM3	7.44838	8.98411	8.3092	16.3181	5.31554	8.86883
EPS8L3	0	0	0	0	0	0
LINC01768	0	0	0	0.0630939	0	0
CSF1	19.5883	119.976	19.0764	79.1166	29.6363	87.0357
AHCYL1	43.1376	66.5074	57.6378	60.2381	79.5731	41.0849
STRIP1	18.6075	27.6139	28.919	26.0603	31.3754	22.0769
LOC105378895	0.171616	0	0.263775	0.438905	0	0
ALX3	1.6907	3.12236	2.46869	2.81057	2.24422	2.13967
LINC01397	0	0	0	0	0	0
UBL4B	0	0	0	0	0	0
SLC6A17	0.127108	2.64301	0.11722	0.476781	0.552181	1.31907
LOC105378897	0	0	0	0	0	0
LINC02586	0.145995	0	0.224395	0.74676	0	0.369527
KCNC4	1.68972	12.7879	4.27268	4.13558	1.38127	7.03613
RBM15-AS1	0	0.173176	0	0.0539597	0.152761	0.240313
LOC112268233	0.775235	0.38564	0.324966	0.180241	0	0.267572
RBM15	4.85403	6.68497	6.50613	4.68143	10.926	3.57826
SLC16A4	16.9862	37.5981	15.3046	28.2699	8.37299	22.9794
LAMTOR5	33.2476	41.2267	43.332	32.9845	44.5784	50.9348
LAMTOR5-AS1	0	0.424168	0	0.264331	0	0.392406
PROK1	0	0	0	0	0	0
LOC105378899	0	0	0	0	0	0
LOC105378898	0	0	0	0	0	0
CYMP	0	0	0	0.113528	0	0
CYMP-AS1	0	0	0	0	0	0
KCNA10	0	0	0	0	0	0
KCNA2	0	0.333583	0	0.251646	0	0.129939
LOC107985174	0	0.237799	0	0.0673593	0	0.239991
KCNA3	0	0.354638	0	0.0947151	0	0.0703033
LOC105378901	0	0	0	0	0	0.0761385
CD53	0	0.0892545	0	0.0556213	0	0.082571
LRIF1	17.6743	26.9841	23.2752	17.1135	27.384	18.9988
DRAM2	14.5249	20.0676	24.7684	19.3437	32.0901	8.59656
CEPT1	11.9241	18.5225	18.7557	19.808	43.7051	11.4237
DENND2D	0.761116	1.08852	0.372222	3.68664	0.417479	1.18215
LOC107985180	1.02969	0	0	0	0	0
CHI3L2	1.52941	69.2891	1.7976	107.143	0.217125	57.0416
CHIAP2	0	0	0	0	0	0
CHIA	0	0	0	0	0	0
LOC105378903	0	0	0	0	0	0
PIFO	0	1.2268	0.295367	2.51197	0.154597	1.37814
LOC105378904	0	0	0	0.0927509	0	0
PGCP1	0	0	0	0	0	0
OVGP1	0.515995	0.403357	0.793089	0.0628406	0.177903	0.186577
WDR77	11.1087	17.3294	27.6581	10.0793	48.1328	10.4412
ATP5PB	62.5093	92.9963	108.449	60.4191	137.203	58.8142
C1orf162	1.29701	1.86767	1.43393	2.13379	1.37291	1.78541
TMIGD3	0.635638	0.248441	0.279138	0.232234	0	0
ADORA3	0.0715747	0	0	0	0	0
RAP1A	10.1924	13.9431	12.6501	9.63632	19.4862	8.17448
LINC01160	0.214353	0	0.329462	0.913675	0.258663	0.271274
LOC107985184	0.267248	0.365591	0.246457	0.501221	0.515988	0.405858
INKA2	25.7663	2.72517	12.2475	5.34059	90.9057	1.75814
INKA2-AS1	2.01638	0	0.1192	0.462797	2.80755	0
LOC101928718	0.358365	0	0.734413	0.0509175	2.59467	0
DDX20	14.4608	18.5889	34.9977	14.989	99.8255	10.9224
KCND3	0.120693	0.50802	0.156967	2.26359	0.156846	0.599223
KCND3-IT1	0	0	0	0	0	0
KCND3-AS1	0	0	0	0	0	0
LINC01750	0	0	0	0	0	0
LOC105378906	0	0	0	0	0	0
LOC105378909	0	0.0618555	0	0.128489	0	0.0190745
CTTNBP2NL	33.3403	40.6486	58.211	33.5316	71.0447	26.642
MIR4256	5.16456	7.06505	0	22.0139	0	9.80402
WNT2B	0.283267	0.295242	0.704907	0.471469	0.781311	0.256063
ST7L	2.39785	3.14163	3.40002	2.07295	4.97198	2.58582
CAPZA1	132.251	193.469	225.714	102.004	389.659	118.067
MOV10	12.8545	13.8035	14.68	13.7938	13.2881	11.0918
RHOC	150.992	220.782	238.815	151.145	291.824	147.478
PPM1J	0.867791	1.18713	1.482	0.821988	1.39624	0.244052
LOC105378910	0.194545	0	0.299017	0.0829245	0	0
TAFA3	0.33659	2.30226	0.517343	0.0956474	0	0
LINC01356	0	0	0	0	0	0.229334
HP08777	0	0	0	0	0	0
LOC105378911	0	0	0	0	0	0
SLC16A1	73.7308	104.01	128.776	82.2882	130.96	49.7683
AKR7A2P1	0.499293	0.341513	0.575563	0.212823	0.301253	0
SLC16A1-AS1	1.86308	1.19937	3.70579	1.21456	3.43844	0.832171
LOC107985189	0.0525488	0.0718861	0.323072	0	0.634116	0.0665031
LOC100996251	0.403744	0.368211	0.310279	0.458921	0	0.425799
LRIG2	2.85247	4.59296	4.92969	3.52542	6.06079	2.52178
LOC643441	0	0	0	0	0	0
MAGI3	6.5202	12.9957	9.21341	9.48821	14.7209	6.32182
PHTF1	22.8654	26.9854	22.5341	15.7523	26.6882	18.5542
RSBN1	3.67734	3.94061	5.0084	4.03186	7.2233	2.92159
AP4B1-AS1	0.153879	0.210504	0.236513	0	1.48551	0.0973707
PTPN22	1.6571	8.74372	2.50149	0.681109	0.428497	1.835
BCL2L15	0	0.180685	0.101505	0	0.239076	0.0835774
AP4B1	2.51695	3.55422	3.68138	2.24951	4.40891	2.87707
DCLRE1B	1.71928	6.40908	5.87968	1.75882	7.67635	2.39342
HIPK1-AS1	0.43472	0.693806	0.222723	0.247065	0.524584	0.27508
HIPK1	15.7526	30.0498	21.7823	20.1203	36.6585	16.0957
OLFML3	34.2147	69.0114	10.0014	137.25	8.27438	31.4348
SYT6	0	0.0344794	0	0	0	0
LOC107985443	0	0	0	0	0	0
TRIM33	15.9822	20.497	22.748	20.2243	28.2862	13.2946
LOC105378913	0.206067	0	0.791818	0.0878358	1.24333	0.130394
BCAS2	53.274	73.0554	65.5459	47.7364	82.2744	52.9853
LOC105378914	0	0.581187	0	0	0	0.537667
DENND2C	1.2185	5.1094	1.75071	2.46143	1.72611	2.0114
AMPD1	0	0.0939268	0	0	0	0
NRAS	58.8707	100.603	112.034	54.714	217.132	45.8337
CSDE1	411.306	519.888	458.382	483.621	526.664	375.34
SIKE1	22.7174	28.8805	32.2204	25.3742	62.0033	15.2029
SYCP1	0.227066	0	0	0	0	0
LOC105378915	0	0	0	0	0	0
TSHB	0	0	0	0	0	0
TSPAN2	0.154166	0	0.552894	0.0876173	0.620117	0.0650349
LINC01765	0	0	0	0	0	0
LOC105378917	0.0921044	0.0839984	0.519073	0.340248	0.074096	0.155417
NGF-AS1	0.189961	0.952835	0	4.91221	0	4.08689
NGF	2.55607	0.273178	1.78019	0.953331	2.6989	0.909798
LOC112268234	0	0	0	0	0	0
LOC112268287	0	0	0	0	0	0
VANGL1	5.8236	6.80643	7.09702	3.93634	13.4636	4.65101
CASQ2	0.122329	0	0	0	0	0
NHLH2	0	0	0	0	0	0.0253272
LINC01649	0	0	0	0	0	0
LOC101928977	0	0	0	0	0	0
SLC22A15	0.14307	0.195718	0.282728	0.470442	0.0986542	0.155196
MAB21L3	0	0.0618893	0	0.0385679	0	0
LOC105378918	0	0	0	0	0	0
LINC01779	0	0	0	0	0	0
LOC105378919	0	0	0	0	0	0
LOC105378920	0	0	0	0	0	0
ATP1A1	68.7163	113.503	103.698	75.0797	126.935	75.9354
ATP1A1-AS1	0.878073	0.428998	0.0964005	0.267341	1.05959	0.476248
LINC01762	0	0	0	0	0	0
LOC112268235	0	0.198569	0.123946	0.0687463	0.155698	0.0408222
CD58	6.33575	20.3051	9.10984	6.59905	7.46049	12.5769
LOC105378925	0.238479	0.326236	0	0	0.575554	0
MIR548AC	1.87802	10.2764	0	0	0	2.37673
IGSF3	0.0941364	0.849931	0.202564	1.21982	0.136315	0.262096
LOC105378924	0	0	0	0	0	0
MIR320B1	0	0	0	0	0	0
C1orf137	0	0	0	0	0	0
LOC105378926	0	0	0	0	0	0
CD2	0	0	0	0	0	0
LOC105378927	0.182614	0	0	0	0	0
PTGFRN	41.4709	27.82	29.7538	29.2969	19.2595	17.5923
CD101	0.158387	0.154766	0.0695551	0.077157	0.436866	0.0572706
LOC101929099	0	0.498526	0.280061	0	0.219878	0
TTF2	2.77834	6.19685	8.26217	3.66864	11.4793	3.8601
MIR942	0	0	0	0	0	0
TRIM45	0.787549	1.01206	1.5406	1.05794	1.72791	1.05709
VTCN1	0	0	0	0	0	0
LINC01525	0	0	0	0	0	0
MAN1A2	33.6633	52.2462	45.1518	40.4176	51.7628	33.81
LOC100996263	0	0	0	0	0	0
TENT5C	0.11692	5.39813	0.0898533	10.5405	0.282178	5.36383
LOC105378929	0	0	0.0787156	0.0436593	0	0.129627
GDAP2	7.12855	12.2063	11.5902	8.37147	21.1543	6.1371
WDR3	11.7457	20.5652	28.4637	15.8436	32.7332	15.6174
SPAG17	0.119816	0.109271	0.552474	0.0851188	0	0
LOC105378930	0	0	0	0	0	0
LOC107985447	0	0	0	0	0	0
TBX15	3.64085	1.41606	5.81547	5.50774	0.51688	3.11696
LOC105378933	0	0	0	0	0	0
LOC107985191	0	0	0	0	0	0
WARS2	5.15431	6.60233	8.42636	7.74948	17.5285	6.34514
WARS2-IT1	0	0.402281	0.451984	0.752075	0.709714	1.11647
WARS2-AS1	2.06663	2.6946	3.42459	3.22078	5.84494	3.80054
LOC107985192	0	0	0.393212	0	0	0.323765
LINC01780	0	0	0	0	0	0
HAO2	0.106864	0	0	0	0	0
HAO2-IT1	0	0	0	0	0	0
HSD3B2	0	0	0	0	0	0
LOC105378935	0	0	0	0	0	0
HSD3B1	0	0	0	0	0.237416	0
HSD3BP4	0.0190026	0	0.116829	0.0323994	0.137585	0
LINC00622	0.623645	0.14219	0.319516	0.265828	1.00342	0.131542
ZNF697	7.38459	2.76696	13.9604	3.30221	12.8486	1.81116
LOC105378937	0	0	0	0	0	0
PHGDH	12.7487	2.11834	6.71636	3.68904	8.54954	1.87918
LOC105378936	1.24011	0.226195	0.698891	0.281918	1.29694	0
HMGCS2	0	0	0	0	0	0
REG4	0	0	0	0	0	0
LOC105378938	0	0	0	0	0	0
NBPF7	0	0	0	0	0	0
ADAM30	0	0	0	0	0	0
NOTCH2	63.8143	69.4783	92.4336	41.4862	113.097	35.7991
LOC101929178	0	0	0	0	0	0
LOC105378939	0	0	0	0	0	0
LOC105378940	0	0	0	0.0930572	0	0
SEC22B	120.197	92.1975	181.058	83.1162	203.97	76.1363
LOC107985522	0	0.0853139	0	0	0	0
LOC105378941	0	0	0	0	0	0
LOC105378954	3.05051	2.82295	2.48223	1.45325	0	3.63348
LOC101929788	0	0.176764	0	0	0	0
NBPF8	8.72607	9.06877	9.73351	6.482	6.54286	6.24535
LOC107985523	0	0.756126	3.3982	0.4712	1.33398	0
PFN1P2	0.260125	0.474463	1.46599	0.295674	2.09265	0
LOC100996724	9.93924	8.77133	10.042	9.86561	10.6938	2.94674
LOC107985524	0.335101	0.375066	0.842816	0.753138	2.13215	0.424088
LOC105378944	0.291474	0	0	0	1.40691	0
LOC105378943	0	0	0	0	0	0.110487
NOTCH2NLR	3.0417	5.48497	1.91255	0.432174	3.55925	0.99152
NBPF26	10.5551	8.41624	6.31901	6.76106	5.62963	23.1367
TRNAN-GUU_1	4.46665	0	0	0	0	2.82638
RNVU1-19	20.7819	24.3681	0	0	11.9419	10.0193
PPIAL4A	0	0	0	0	0	0
LINC00623	1.43165	1.53006	1.30652	2.51723	0.755824	0.905912
LOC100996720	0.213522	0	0	0	0	0
RNVU1-4	2.01544	0	6.19549	0.859077	0	0
TRNAN-GUU_2	0	0	0	0	0	0
LOC105369199	0.09316	0.0637209	0.0715939	0.238256	0	0.0589494
LOC101929798	0	0	0	0	0	0
TRNAG-CCC_1	4.65538	0	3.57768	0	0	8.83742
TRNAV-CAC	0	0	0	0	0	0
TRNAN-GUU_3	0	0	0	0	0	0
FCGR1B	0	0.105228	0.0591146	0.42624	0	0.0973481
LOC100996318	0.0397943	0.108876	0	0.441019	0.0960412	0.201447
HIST2H2BA	8.66443	7.46289	15.7835	14.4992	20.9111	4.06121
FAM72B	0.737938	1.18505	1.72598	0.765848	2.24557	0.730876
SRGAP2C	8.91036	15.2656	10.6954	25.1574	14.3364	13.317
LOC107985193	0.0865947	0.11846	0.0887312	0.0861253	0.0696636	0.10959
SRGAP2-AS1	0	0.180576	0.202888	0.112531	0.318577	0.167055
LOC107985194	0.398952	7.0949	0.996439	12.4989	0.361067	3.91293
EMBP1	0.195304	0.320608	0.300183	0.233094	0.754165	0.395467
LINC01691	0	0	0	0	0	0
LOC101929814	0	0	0	0	0	0
LOC105371172	0	0	0	0	0	0
LOC105371175	0	0	0	0	0	0
LOC107985200	4.1776	5.02912	3.59577	5.98314	4.03295	5.70992
LOC107985201	0	0.121288	0.272549	0.151168	0.42796	0
LOC101927452	0	0	0	0	0	0
LOC112268275	0	0	0	0	0	0
LOC112268273	0	0	0	0	0	0
TRQ-CTG4-2	0	0	0	0	0	0
RNVU1-17	0	0	0	0	0	0
RNVU1-18	4.03088	0	0	0	0	0
TRN-GTT6-1	0	0	0	0	0	0
LOC105369140	0	0	0	0.599101	0	0
TRV-CAC8-1	0	0	0	0	0	0
TRV-CAC4-1	0	0	0	0	0	0
LOC199882	0	0	0	0	0	0
TRN-GTT12-1	0	0	0	0	0	0
FCGR1CP	0	0	0	0.211069	0	0
HIST2H3PS2	1.26861	3.15536	4.46698	2.79221	0.72368	0.963298
LOC105371209	0	0	0	0	0	0
FAM72C	0.293649	0.723076	0.902684	0.350469	0.566964	0.148651
SRGAP2D	14.8121	23.0832	18.7634	31.1287	7.20198	9.95637
LOC105371207	0	0	0	0	0	0
[truncated: 41,389 more rows]

## Sheet: QuartenaryProd
	uid	symbol	regulation	correct.pred	incorrect.pred	score	total.reachable	significant.reachable	total.ambiguous	significant.ambiguous	unknown	pvalue
1	9606.ENSP00000341032	WNT7B	up	11	3	8	101	25	31	11	7148	2.62e-06
2	9606.ENSP00000365514	ZIC2	up	5	0	5	11	6	2	1	7238	1.28e-05
3	9606.ENSP00000304502	SIX2	up	3	0	3	10	6	5	3	7239	1.64e-05
4	9606.ENSP00000308887	WNT5B	up	11	3	8	95	22	26	8	7154	4.18e-05
5	9606.ENSP00000325526	WNT11	up	10	2	8	83	19	25	7	7166	4.92e-05
6	9606.ENSP00000225512	WNT3	up	10	3	7	95	22	28	9	7154	4.99e-05
7	9606.ENSP00000272164	WNT9A	up	9	2	7	76	18	23	7	7173	7.21e-05
8	9606.ENSP00000290015	WNT9B	up	9	2	7	76	18	23	7	7173	7.21e-05
9	9606.ENSP00000285018	WNT7A	up	11	3	8	100	22	28	8	7149	7.77e-05
10	9606.ENSP00000258411	WNT10A	up	9	2	7	77	18	23	7	7172	8e-05
11	9606.ENSP00000233948	WNT6	up	9	2	7	78	18	24	7	7171	9.73e-05
12	9606.ENSP00000358698	WNT2B	up	10	3	7	92	21	26	8	7157	0.000106861
13	9606.ENSP00000265441	WNT2	up	10	3	7	92	21	27	8	7157	0.00011636
14	9606.ENSP00000381739	WNT8A	up	9	2	7	81	18	25	7	7168	0.000120472
15	9606.ENSP00000340677	WNT8B	up	9	2	7	82	18	25	7	7167	0.000132491
16	9606.ENSP00000377862	FAT4	down	0	0	0	21	7	12	7	7228	0.000134166
17	9606.ENSP00000301061	WNT10B	up	9	3	6	81	20	25	8	7168	0.000134815
18	9606.ENSP00000290167	WNT4	up	11	4	7	108	24	30	9	7141	0.000172496
19	9606.ENSP00000338157	ZBTB16	up	3	0	3	15	6	6	3	7234	0.000204765
20	9606.ENSP00000398736	CYR61	down	2	0	2	25	7	12	5	7224	0.000235053
21	9606.ENSP00000222462	WNT16	up	10	3	7	90	20	25	7	7159	0.00026746
22	9606.ENSP00000377862	FAT4	up	0	0	0	21	7	12	7	7228	0.000382768
23	9606.ENSP00000307023	KLF11	up	4	0	4	12	5	3	1	7237	0.000394528
24	9606.ENSP00000293549	WNT1	up	12	4	8	120	24	34	8	7129	0.000436802
25	9606.ENSP00000364430	SP5	up	3	0	3	8	4	1	1	7241	0.000552107
26	9606.ENSP00000239938	EGR1	down	11	6	5	136	26	47	9	7113	0.000603844
27	9606.ENSP00000349768	DCHS2	down	0	0	0	20	6	11	6	7229	0.000675085
28	9606.ENSP00000408792	SP8	up	2	0	2	8	4	2	2	7241	0.000720382
29	9606.ENSP00000369270	RREB1	up	5	1	4	14	7	4	1	7235	0.000729362
30	9606.ENSP00000316054	DVL3	down	4	1	3	78	15	45	10	7171	0.00076935
31	9606.ENSP00000005340	DVL2	down	4	1	3	79	15	45	10	7170	0.000791138
32	9606.ENSP00000245479	SOX9	up	2	1	1	66	14	32	11	7183	0.000849111
33	9606.ENSP00000264634	WNT5A	up	10	4	6	130	24	34	10	7119	0.000879926
34	9606.ENSP00000368169	DVL1	down	4	1	3	83	15	45	10	7166	0.000925372
35	9606.ENSP00000366330	KLF9	up	2	0	2	8	4	3	2	7241	0.000932048
36	9606.ENSP00000272223	OSR1	up	2	0	2	8	4	3	2	7241	0.000932048
37	9606.ENSP00000247182	SIX1	up	2	0	2	18	6	10	4	7231	0.000970615
38	9606.ENSP00000282928	ZIC1	up	2	0	2	14	5	6	3	7235	0.00137358
39	9606.ENSP00000219070	MMP2	down	13	5	8	113	21	30	3	7136	0.00138806
40	9606.ENSP00000245479	SOX9	down	1	2	-1	66	14	32	11	7183	0.00141898
41	9606.ENSP00000351490	MAX	down	11	3	8	100	15	3	1	7149	0.00145172
42	9606.ENSP00000420321	ROBO1	up	5	0	5	18	5	1	0	7231	0.00145783
43	9606.ENSP00000332818	SV2B	up	4	0	4	11	4	0	0	7238	0.00158287
44	9606.ENSP00000423541	SV2C	up	4	0	4	11	4	0	0	7238	0.00158287
45	9606.ENSP00000349768	DCHS2	up	0	0	0	20	6	11	6	7229	0.00173077
46	9606.ENSP00000321656	CDC25C	down	6	0	6	53	7	5	1	7196	0.00175603
47	9606.ENSP00000312999	GNAI2	up	22	4	18	301	32	43	6	6948	0.0020653
48	9606.ENSP00000276594	PRDM14	up	2	0	2	10	4	3	2	7239	0.00209342
49	9606.ENSP00000353863	ZNF148	up	2	0	2	15	5	7	3	7234	0.00211331
50	9606.ENSP00000264498	FGF2	down	13	6	7	142	23	32	4	7107	0.00215489
51	9606.ENSP00000347169	No-Symbol	up	5	1	4	16	6	2	0	7233	0.00218281
52	9606.ENSP00000078429	GNA11	up	28	8	20	315	39	22	3	6934	0.00219287
53	9606.ENSP00000360266	JUN	down	17	8	9	263	33	68	8	6986	0.00227107
54	9606.ENSP00000363081	DKK1	up	3	0	3	36	7	13	4	7213	0.0023746
55	9606.ENSP00000242057	AHR	down	4	1	3	28	8	13	3	7221	0.0024094
56	9606.ENSP00000232461	GNAT1	up	22	4	18	308	32	43	6	6941	0.0024647
57	9606.ENSP00000251337	GNAT2	up	22	4	18	308	32	43	6	6941	0.0024647
58	9606.ENSP00000261769	CDH1	down	9	8	1	197	33	81	16	7052	0.0026284
59	9606.ENSP00000384179	ZFPM2	up	3	0	3	16	5	7	2	7233	0.00266765
60	9606.ENSP00000282091	PTH	down	5	3	2	47	12	8	4	7202	0.00294051
61	9606.ENSP00000332773	IGDCC3	up	4	0	4	13	4	0	0	7236	0.00296862
62	9606.ENSP00000284523	WNT3A	up	13	7	6	137	29	36	9	7112	0.00297107
63	9606.ENSP00000361066	NCOA3	down	4	0	4	33	5	4	1	7216	0.002982
64	9606.ENSP00000263341	IL1B	down	12	7	5	112	24	27	5	7137	0.00306678
65	9606.ENSP00000381339	GNAT3	up	22	4	18	319	32	43	6	6930	0.00320743
66	9606.ENSP00000302456	KLF13	up	3	0	3	11	4	4	1	7238	0.00350723
67	9606.ENSP00000417335	ROBO2	up	4	0	4	13	4	1	0	7236	0.00355214
68	9606.ENSP00000380252	NFE2L2	up	5	1	4	34	9	13	3	7215	0.00370952
69	9606.ENSP00000294702	GFI1	up	2	0	2	11	4	5	2	7238	0.00371464
70	9606.ENSP00000406751	CRY2	down	2	0	2	14	4	4	2	7235	0.00379915
71	9606.ENSP00000360493	RUNX2	up	3	1	2	71	13	32	9	7178	0.00380637
72	9606.ENSP00000368698	HIVEP1	up	4	0	4	17	5	8	1	7232	0.00382896
73	9606.ENSP00000282753	GRM1	up	4	0	4	14	4	0	0	7235	0.00387166
74	9606.ENSP00000008527	CRY1	down	2	0	2	15	4	4	2	7234	0.00434694
75	9606.ENSP00000321209	ZNF274	up	3	0	3	14	4	1	1	7235	0.00457982
76	9606.ENSP00000296233	KLF15	up	2	0	2	12	4	4	2	7237	0.00461724
77	9606.ENSP00000263026	EEF2K	down	3	0	3	11	3	1	0	7238	0.00468032
78	9606.ENSP00000254351	SDC1	down	8	4	4	42	13	4	1	7207	0.00473727
79	9606.ENSP00000252891	NUMBL	up	4	1	3	13	5	0	0	7236	0.00481579
80	9606.ENSP00000288840	SMAD6	up	5	0	5	29	6	11	1	7220	0.00483645
81	9606.ENSP00000326581	PEG3	up	2	0	2	7	3	1	1	7242	0.0050725
82	9606.ENSP00000307604	ZBTB5	up	2	0	2	7	3	1	1	7242	0.0050725
83	9606.ENSP00000299575	ATMIN	up	2	0	2	7	3	1	1	7242	0.0050725
84	9606.ENSP00000307858	ZBTB4	up	2	0	2	7	3	1	1	7242	0.0050725
85	9606.ENSP00000467931	ZNF461	up	2	0	2	7	3	1	1	7242	0.0050725
86	9606.ENSP00000277554	NACC2	up	2	0	2	7	3	1	1	7242	0.0050725
87	9606.ENSP00000325018	ZNF569	up	2	0	2	7	3	1	1	7242	0.0050725
88	9606.ENSP00000315870	ZNF575	up	2	0	2	7	3	1	1	7242	0.0050725
89	9606.ENSP00000250916	KLF16	up	3	0	3	34	6	9	3	7215	0.00513684
90	9606.ENSP00000286548	GNAQ	up	33	13	20	354	49	24	3	6895	0.00528531
91	9606.ENSP00000265131	TNC	down	5	2	3	38	9	6	2	7211	0.00548487
92	9606.ENSP00000236959	ATIC	up	4	0	4	20	5	7	1	7229	0.0057607
93	9606.ENSP00000403397	ZDHHC17	up	11	1	10	224	25	104	13	7025	0.00637848
94	9606.ENSP00000400113	ZDHHC13	up	11	1	10	224	25	104	13	7025	0.00637848
95	9606.ENSP00000287820	PPARG	down	6	4	2	103	18	36	8	7146	0.00656623
96	9606.ENSP00000343027	GNAI1	up	23	6	17	333	35	44	6	6916	0.00665547
97	9606.ENSP00000365807	GNA14	up	25	8	17	290	36	22	3	6959	0.0066843
98	9606.ENSP00000263253	EP300	down	12	5	7	161	18	12	1	7088	0.00672424
99	9606.ENSP00000285407	KLF10	up	3	0	3	13	4	5	1	7236	0.00693129
100	9606.ENSP00000262958	GNA15	up	25	8	17	294	36	22	3	6955	0.00729408
101	9606.ENSP00000445626	EGR4	up	2	0	2	8	3	1	1	7241	0.00735993
102	9606.ENSP00000219069	ZNF263	up	2	0	2	8	3	1	1	7241	0.00735993
103	9606.ENSP00000269844	PRDM15	up	2	0	2	8	3	1	1	7241	0.00735993
104	9606.ENSP00000357881	IKZF5	up	2	0	2	8	3	1	1	7241	0.00735993
105	9606.ENSP00000252463	ZSCAN10	up	2	0	2	8	3	1	1	7241	0.00735993
106	9606.ENSP00000415836	ZNF276	up	2	0	2	8	3	1	1	7241	0.00735993
107	9606.ENSP00000381840	AEBP2	up	2	0	2	8	3	1	1	7241	0.00735993
108	9606.ENSP00000243914	CTCFL	up	2	0	2	8	3	1	1	7241	0.00735993
109	9606.ENSP00000370938	CDK8	down	2	0	2	11	3	2	1	7238	0.00763035
110	9606.ENSP00000357907	CDK19	down	2	0	2	11	3	2	1	7238	0.00763035
111	9606.ENSP00000306253	ITPR1	up	3	0	3	11	3	0	0	7238	0.00778272
112	9606.ENSP00000266269	PATZ1	up	2	0	2	8	3	2	1	7241	0.00784076
113	9606.ENSP00000264010	CTCF	up	4	0	4	29	6	13	2	7220	0.00845768
114	9606.ENSP00000264867	PPARGC1A	down	6	1	5	52	7	4	0	7197	0.00856847
115	9606.ENSP00000367207	MYC	down	14	6	8	299	31	101	11	6950	0.00872565
116	9606.ENSP00000314080	HIC1	up	3	0	3	15	4	4	1	7234	0.00903124
117	9606.ENSP00000301727	E4F1	up	2	0	2	8	3	2	1	7241	0.00903987
118	9606.ENSP00000362127	MTF1	up	2	0	2	8	3	2	1	7241	0.00903987
119	9606.ENSP00000351539	ZBTB18	up	2	0	2	8	3	2	1	7241	0.00903987
120	9606.ENSP00000261438	KLF3	up	2	0	2	8	3	2	1	7241	0.00903987
121	9606.ENSP00000243077	LRP1	down	3	1	2	13	5	2	1	7236	0.00910571
122	9606.ENSP00000262039	PIK3C3	up	7	0	7	90	8	6	1	7159	0.00913701
123	9606.ENSP00000348611	PHLPP2	up	24	8	16	417	45	106	13	6832	0.00933248
124	9606.ENSP00000230658	ISL1	down	1	1	0	25	7	13	5	7224	0.00953793
125	9606.ENSP00000222390	HGF	down	5	2	3	52	9	4	2	7197	0.00960774
126	9606.ENSP00000231449	IL4	down	7	4	3	158	18	37	7	7091	0.00980295
127	9606.ENSP00000248996	GNAZ	up	22	6	16	330	34	43	6	6919	0.0100274
128	9606.ENSP00000346810	PLAGL1	up	2	0	2	9	3	1	1	7240	0.010076
129	9606.ENSP00000228437	PRDM4	up	2	0	2	9	3	1	1	7240	0.010076
130	9606.ENSP00000292431	NACC1	up	2	0	2	9	3	1	1	7240	0.010076
131	9606.ENSP00000262719	PHLPP1	up	24	8	16	421	45	108	13	6828	0.0105357
132	9606.ENSP00000361818	SDC4	down	7	4	3	35	12	2	1	7214	0.0105784
133	9606.ENSP00000366563	PIK3CD	up	12	1	11	175	14	8	1	7074	0.0107831
134	9606.ENSP00000352565	HAND2	down	0	0	0	13	4	10	4	7236	0.0108664
135	9606.ENSP00000337724	ZNF202	up	2	0	2	8	3	3	1	7241	0.01101
136	9606.ENSP00000340799	SP6	up	2	0	2	8	3	3	1	7241	0.01101
137	9606.ENSP00000362527	ZNF362	up	2	0	2	8	3	3	1	7241	0.01101
138	9606.ENSP00000293973	NTN3	up	3	0	3	10	3	0	0	7239	0.01107
139	9606.ENSP00000363641	TXN	down	3	0	3	17	3	1	0	7232	0.011287
140	9606.ENSP00000310301	SP3	up	3	0	3	16	4	5	1	7233	0.011373
141	9606.ENSP00000328551	RAB28	up	11	1	10	114	12	0	0	7135	0.0118527
142	9606.ENSP00000461785	RAB40B	up	11	1	10	114	12	0	0	7135	0.0118527
143	9606.ENSP00000312734	RAB8B	up	11	1	10	114	12	0	0	7135	0.0118527
144	9606.ENSP00000248139	RAB40C	up	11	1	10	114	12	0	0	7135	0.0118527
145	9606.ENSP00000305648	RAB40A	up	11	1	10	114	12	0	0	7135	0.0118527
146	9606.ENSP00000331748	RAB12	up	11	1	10	114	12	0	0	7135	0.0118527
147	9606.ENSP00000218249	RAB40AL	up	11	1	10	114	12	0	0	7135	0.0118527
148	9606.ENSP00000267512	RAB15	up	11	1	10	114	12	0	0	7135	0.0118527
149	9606.ENSP00000229824	RAB44	up	11	1	10	114	12	0	0	7135	0.0118527
150	9606.ENSP00000428982	CCNC	down	3	0	3	19	3	0	0	7230	0.0119357
151	9606.ENSP00000345193	SHANK2	up	6	0	6	45	6	0	0	7204	0.0119403
152	9606.ENSP00000293441	SHANK1	up	6	0	6	45	6	0	0	7204	0.0119403
153	9606.ENSP00000358867	GNAI3	up	25	7	18	402	38	43	6	6847	0.011959
154	9606.ENSP00000379847	ZNF143	up	2	0	2	9	3	2	1	7240	0.012133
155	9606.ENSP00000270722	PRDM16	up	2	0	2	9	3	2	1	7240	0.012133
156	9606.ENSP00000301691	SOST	up	2	0	2	18	4	7	2	7231	0.0122561
157	9606.ENSP00000354207	NTRK3	down	4	1	3	36	6	3	1	7213	0.0122774
158	9606.ENSP00000362014	DNM1	down	3	0	3	44	4	1	1	7205	0.0123265
159	9606.ENSP00000365630	RASEF	up	11	1	10	115	12	0	0	7134	0.0123305
160	9606.ENSP00000330393	LEPR	down	6	1	5	74	7	0	0	7175	0.0123348
161	9606.ENSP00000362717	LHX2	down	4	1	3	30	7	13	2	7219	0.0123613
162	9606.ENSP00000354487	ZEB1	up	2	0	2	22	5	11	3	7227	0.0124532
163	9606.ENSP00000228945	ARHGDIB	up	8	0	8	94	9	2	1	7155	0.012813
164	9606.ENSP00000442518	SHANK3	up	6	0	6	46	6	0	0	7203	0.0129338
165	9606.ENSP00000260302	MMP13	up	1	0	1	14	4	8	3	7235	0.0131363
166	9606.ENSP00000349723	BCL11B	up	2	0	2	14	4	8	2	7235	0.0131363
167	9606.ENSP00000355896	TGFB2	down	7	3	4	56	11	4	1	7193	0.0132715
168	9606.ENSP00000357564	RAB13	up	11	1	10	117	12	0	0	7132	0.0133211
169	9606.ENSP00000263088	PLD2	down	4	0	4	37	4	3	0	7212	0.013701
170	9606.ENSP00000275364	GNA12	up	23	7	16	343	36	43	6	6906	0.0141055
171	9606.ENSP00000244050	SNAI1	down	4	2	2	72	12	31	6	7177	0.0141508
172	9606.ENSP00000295598	ATP1A1	up	3	0	3	11	3	0	0	7238	0.0142169
173	9606.ENSP00000354490	ATP1A2	up	3	0	3	11	3	0	0	7238	0.0142169
174	9606.ENSP00000010132	DYRK4	up	9	0	9	99	9	0	0	7150	0.0142496
175	9606.ENSP00000291823	HIPK4	up	9	0	9	99	9	0	0	7150	0.0142496
176	9606.ENSP00000358571	HIPK1	up	9	0	9	99	9	0	0	7150	0.0142496
177	9606.ENSP00000356076	DYRK3	up	9	0	9	99	9	0	0	7150	0.0142496
178	9606.ENSP00000352565	HAND2	up	0	0	0	13	4	10	4	7236	0.0144448
179	9606.ENSP00000300935	RAB8A	up	11	1	10	118	12	1	0	7131	0.01456
180	9606.ENSP00000264710	RAB10	up	11	1	10	118	12	1	0	7131	0.01456
181	9606.ENSP00000277120	NTRK2	down	4	0	4	45	4	2	0	7204	0.0148184
182	9606.ENSP00000376436	ETS1	down	3	0	3	46	5	10	2	7203	0.0148564
183	9606.ENSP00000326630	ZFPM1	up	2	0	2	11	3	1	1	7238	0.015002
184	9606.ENSP00000312789	DYRK1B	up	9	0	9	101	9	0	0	7148	0.0154933
185	9606.ENSP00000400717	GNA13	up	23	7	16	346	36	44	6	6903	0.0155651
186	9606.ENSP00000359380	SCD	up	1	0	1	15	4	8	3	7234	0.0155753
187	9606.ENSP00000267101	ERBB3	up	7	1	6	103	12	18	4	7146	0.015864
188	9606.ENSP00000309124	OLR1	down	2	0	2	13	3	4	1	7236	0.015911
189	9606.ENSP00000261368	SNCAIP	up	3	0	3	12	3	0	0	7237	0.0159888
190	9606.ENSP00000322957	PAK5	up	9	0	9	106	9	0	0	7143	0.0161063
191	9606.ENSP00000385751	MARK2	up	3	0	3	14	3	0	0	7235	0.0161289
192	9606.ENSP00000342105	DYRK2	up	9	0	9	102	9	0	0	7147	0.0161382
193	9606.ENSP00000343925	ESR2	up	2	0	2	26	5	9	3	7223	0.0162316
194	9606.ENSP00000381932	DYRK1A	up	9	0	9	101	9	1	0	7148	0.0163558
195	9606.ENSP00000272190	REN	down	3	0	3	18	4	10	1	7231	0.0164025
196	9606.ENSP00000262367	CREBBP	down	14	8	6	186	23	15	1	7063	0.0164573
197	9606.ENSP00000264708	POMC	up	3	1	2	64	10	16	6	7185	0.0165273
198	9606.ENSP00000257566	TBX3	up	4	1	3	17	6	6	1	7232	0.0165658
199	9606.ENSP00000287538	ZIC3	up	2	0	2	11	3	1	1	7238	0.0167159
200	9606.ENSP00000343144	PARD6G	up	8	0	8	84	8	0	0	7165	0.0169551
201	9606.ENSP00000328181	NOG	down	2	1	1	37	8	18	5	7212	0.0171056
202	9606.ENSP00000354592	ZNF384	up	2	0	2	9	3	4	1	7240	0.0172172
203	9606.ENSP00000304226	HIPK3	up	9	0	9	101	9	2	0	7148	0.0172583
204	9606.ENSP00000368752	PRNP	up	4	0	4	19	4	4	0	7230	0.0174235
205	9606.ENSP00000321326	F2R	up	5	0	5	32	5	4	0	7217	0.0174682
206	9606.ENSP00000253861	EXOC4	up	9	0	9	104	9	0	0	7145	0.0174738
207	9606.ENSP00000353864	PAK3	up	9	0	9	109	9	0	0	7140	0.0175222
208	9606.ENSP00000260404	PAK6	up	9	0	9	107	9	1	0	7142	0.0176464
209	9606.ENSP00000261439	TBC1D1	up	2	0	2	13	3	4	1	7236	0.0176638
210	9606.ENSP00000241651	MYOG	down	1	1	0	38	8	22	6	7211	0.0177227
211	9606.ENSP00000244289	LIPE	up	3	0	3	15	3	0	0	7234	0.0177787
212	9606.ENSP00000264380	PIKFYVE	up	8	0	8	87	8	0	0	7162	0.0181047
213	9606.ENSP00000308208	MMP14	up	2	1	1	28	7	8	4	7221	0.01818
214	9606.ENSP00000379430	NDUFAF6	up	0	0	0	55	10	55	10	7194	0.0186329
215	9606.ENSP00000379430	NDUFAF6	down	0	0	0	55	10	55	10	7194	0.0186329
216	9606.ENSP00000334458	GATA4	up	6	2	4	58	12	24	4	7191	0.0191248
217	9606.ENSP00000387356	ACAN	up	2	0	2	11	3	2	1	7238	0.0195412
218	9606.ENSP00000328968	SCN5A	up	2	0	2	11	3	2	1	7238	0.0195412
219	9606.ENSP00000347294	EYA4	up	1	0	1	19	4	5	3	7230	0.0195642
220	9606.ENSP00000353344	ETS2	down	3	0	3	25	4	8	1	7224	0.0196914
221	9606.ENSP00000219409	ARHGDIG	up	8	0	8	88	8	0	0	7161	0.020262
222	9606.ENSP00000365745	CTTN	up	6	1	5	37	7	0	0	7212	0.0202918
223	9606.ENSP00000356357	LHX9	down	3	1	2	25	6	9	2	7224	0.0203899
224	9606.ENSP00000265371	NRP1	down	2	0	2	13	3	5	1	7236	0.0204876
225	9606.ENSP00000245960	CDC25B	down	3	0	3	37	4	4	1	7212	0.0205113
226	9606.ENSP00000353874	TLR9	up	5	0	5	47	6	5	1	7202	0.0205216
227	9606.ENSP00000360672	PARD6B	up	8	0	8	86	8	2	0	7163	0.0207963
228	9606.ENSP00000363708	BMPR2	up	5	1	4	23	6	1	0	7226	0.0208972
229	9606.ENSP00000351049	PAK4	up	9	0	9	113	9	0	0	7136	0.0209115
230	9606.ENSP00000346389	MEF2A	up	6	2	4	93	16	57	8	7156	0.0210273
231	9606.ENSP00000338774	BCL11A	up	2	0	2	10	3	4	1	7239	0.0215525
232	9606.ENSP00000283268	FEZF2	up	2	0	2	10	3	4	1	7239	0.0215525
233	9606.ENSP00000243644	ZNF350	up	2	0	2	10	3	4	1	7239	0.0215525
234	9606.ENSP00000230658	ISL1	up	1	1	0	25	7	13	5	7224	0.0215808
235	9606.ENSP00000216373	SOS2	up	10	1	9	111	11	0	0	7138	0.0219659
236	9606.ENSP00000289153	PIK3CB	up	12	2	10	180	15	7	1	7069	0.0220765
237	9606.ENSP00000303706	CDC25A	down	3	0	3	56	5	7	2	7193	0.0221753
238	9606.ENSP00000228434	CD69	up	2	0	2	20	4	5	2	7229	0.0222833
239	9606.ENSP00000333640	EYA2	up	1	0	1	20	4	5	3	7229	0.0222833
240	9606.ENSP00000363435	ITPR3	up	2	0	2	10	3	5	1	7239	0.02267
241	9606.ENSP00000264039	GPC1	down	5	2	3	52	8	4	1	7197	0.0233404
242	9606.ENSP00000313420	PRKDC	up	6	0	6	155	12	43	6	7094	0.0236329
243	9606.ENSP00000407509	PNPLA6	down	3	1	2	27	5	1	1	7222	0.0237073
244	9606.ENSP00000384610	PNPLA7	down	3	1	2	27	5	1	1	7222	0.0237073
245	9606.ENSP00000352233	ZNF705A	up	2	0	2	18	3	1	1	7231	0.0237226
246	9606.ENSP00000382957	ZNF705D	up	2	0	2	18	3	1	1	7231	0.0237226
247	9606.ENSP00000383020	ZNF705G	up	2	0	2	18	3	1	1	7231	0.0237226
248	9606.ENSP00000382987	ZNF705B	up	2	0	2	18	3	1	1	7231	0.0237226
249	9606.ENSP00000306138	GRM5	up	3	0	3	12	3	2	0	7237	0.0237977
250	9606.ENSP00000380334	NCF4	up	9	1	8	92	10	0	0	7157	0.0238934
251	9606.ENSP00000262017	ITGB3	up	3	2	1	33	9	6	4	7216	0.0241349
252	9606.ENSP00000372170	MSX1	up	2	0	2	19	4	7	2	7230	0.0244678
253	9606.ENSP00000354558	MTOR	up	9	0	9	225	16	66	7	7024	0.0247868
254	9606.ENSP00000220584	FDFT1	down	0	0	0	72	10	56	10	7177	0.0249704
255	9606.ENSP00000252486	APOE	down	2	0	2	20	3	3	1	7229	0.0250034
256	9606.ENSP00000239461	PRRX1	down	1	0	1	10	3	7	2	7239	0.0250244
257	9606.ENSP00000222598	DLX5	up	1	0	1	10	3	5	2	7239	0.0250738
258	9606.ENSP00000344782	GFI1B	up	2	0	2	10	3	5	1	7239	0.0250738
259	9606.ENSP00000331608	IRX3	up	1	0	1	10	3	5	2	7239	0.0250738
260	9606.ENSP00000261475	PPP2R3C	down	4	0	4	27	4	0	0	7222	0.0257535
261	9606.ENSP00000337459	NOS1	up	3	0	3	24	4	2	1	7225	0.0259402
262	9606.ENSP00000250003	MYOD1	up	5	3	2	65	14	23	6	7184	0.0259624
263	9606.ENSP00000222305	USF2	down	2	0	2	13	3	6	1	7236	0.0259706
264	9606.ENSP00000338864	RASGRP2	up	8	0	8	95	8	0	0	7154	0.0259951
265	9606.ENSP00000229812	STK38	down	5	0	5	55	5	0	0	7194	0.0262817
266	9606.ENSP00000373684	STK38L	down	5	0	5	55	5	0	0	7194	0.0262817
267	9606.ENSP00000261845	MAPK6	up	9	2	7	371	36	225	25	6878	0.0264298
268	9606.ENSP00000337691	MAPK15	up	9	2	7	371	36	225	25	6878	0.0264298
269	9606.ENSP00000383234	MAPK4	up	9	2	7	371	36	225	25	6878	0.0264298
270	9606.ENSP00000364683	BAMBI	down	4	1	3	22	5	0	0	7227	0.0271387
271	9606.ENSP00000218388	TIMP1	down	2	0	2	37	4	8	2	7212	0.027394
272	9606.ENSP00000233944	PRKAG3	up	6	1	5	50	7	0	0	7199	0.0275353
273	9606.ENSP00000314067	PAK2	up	9	0	9	121	9	1	0	7128	0.0277693
274	9606.ENSP00000385571	HIPK2	up	9	0	9	110	9	5	0	7139	0.0278728
275	9606.ENSP00000269321	ARHGDIA	up	8	0	8	92	8	3	0	7157	0.0279802
276	9606.ENSP00000346508	PDGFA	down	5	2	3	31	7	1	0	7218	0.0283828
277	9606.ENSP00000312143	TNS3	up	5	1	4	43	6	0	0	7206	0.0284798
278	9606.ENSP00000355785	LEFTY2	down	3	0	3	29	3	0	0	7220	0.0288429
279	9606.ENSP00000260653	SIX3	up	1	0	1	10	3	6	2	7239	0.0290074
280	9606.ENSP00000231357	IRX4	up	1	0	1	10	3	6	2	7239	0.0290074
281	9606.ENSP00000368683	EDN1	down	9	7	2	114	20	18	4	7135	0.0290743
282	9606.ENSP00000264714	PPM1G	up	2	0	2	14	3	1	1	7235	0.0293055
283	9606.ENSP00000379503	PDP1	up	2	0	2	14	3	1	1	7235	0.0293055
284	9606.ENSP00000309548	PDP2	up	2	0	2	14	3	1	1	7235	0.0293055
285	9606.ENSP00000346255	PPTC7	up	2	0	2	14	3	1	1	7235	0.0293055
286	9606.ENSP00000293805	BCL6B	up	2	0	2	14	3	1	1	7235	0.0293055
287	9606.ENSP00000265517	MTTP	up	2	0	2	11	3	5	1	7238	0.0302199
288	9606.ENSP00000361366	SFTPD	up	1	0	1	11	3	5	2	7238	0.0302199
289	9606.ENSP00000292176	ZBTB7B	up	2	0	2	11	3	5	1	7238	0.0302199
290	9606.ENSP00000369647	AVP	down	3	1	2	18	5	5	1	7231	0.0302477
291	9606.ENSP00000347733	TRRAP	up	5	0	5	80	6	5	1	7169	0.0305612
292	9606.ENSP00000363115	FGR	up	8	2	6	120	15	37	5	7129	0.0307948
293	9606.ENSP00000342626	EYA1	up	1	0	1	21	4	7	3	7228	0.0309008
294	9606.ENSP00000323670	ZBTB7A	up	2	0	2	12	3	4	1	7237	0.0313293
295	9606.ENSP00000360532	CDC5L	up	14	3	11	174	17	0	0	7075	0.0314119
296	9606.ENSP00000334100	EXOC7	up	8	0	8	99	8	1	0	7150	0.0316141
297	9606.ENSP00000326759	LRIG3	up	3	0	3	27	4	1	1	7222	0.0318772
298	9606.ENSP00000370253	NKX3-1	up	1	0	1	13	3	3	2	7236	0.0323405
299	9606.ENSP00000310697	BRSK2	up	4	0	4	34	4	0	0	7215	0.032561
300	9606.ENSP00000310649	BRSK1	up	4	0	4	34	4	0	0	7215	0.032561
301	9606.ENSP00000372547	SRY	up	2	0	2	12	3	5	1	7237	0.0327684
302	9606.ENSP00000162749	TNFRSF1A	down	3	0	3	38	3	0	0	7211	0.0328265
303	9606.ENSP00000321797	FGF8	up	4	2	2	56	11	19	5	7193	0.0333274
304	9606.ENSP00000253339	LATS1	down	5	0	5	60	5	0	0	7189	0.0333782
305	9606.ENSP00000360493	RUNX2	down	1	3	-2	71	13	32	9	7178	0.0336893
306	9606.ENSP00000266503	No-Symbol	down	1	0	1	12	3	6	2	7237	0.0342516
307	9606.ENSP00000263212	PPM1F	up	4	0	4	38	5	12	1	7211	0.0343611
308	9606.ENSP00000312411	PPM1E	up	4	0	4	38	5	12	1	7211	0.0343611
309	9606.ENSP00000373702	PP2D1	up	4	0	4	38	5	12	1	7211	0.0343611
310	9606.ENSP00000295908	No-Symbol	up	4	0	4	38	5	12	1	7211	0.0343611
311	9606.ENSP00000365005	MAP3K19	up	9	1	8	134	10	0	0	7115	0.0344819
312	9606.ENSP00000287878	PRKAG2	up	6	1	5	52	7	1	0	7197	0.0347168
313	9606.ENSP00000312435	DAG1	up	4	1	3	16	5	0	0	7233	0.0348357
314	9606.ENSP00000363193	MED12	down	2	0	2	11	2	0	0	7238	0.0351356
315	9606.ENSP00000265372	CREM	up	3	0	3	20	3	2	0	7229	0.0351552
316	9606.ENSP00000170630	IL4R	down	5	1	4	73	6	2	0	7176	0.0356422
317	9606.ENSP00000314897	ANGPT2	down	5	2	3	48	8	7	1	7201	0.0359585
318	9606.ENSP00000309591	PRKACA	up	15	6	9	231	26	26	5	7018	0.0360136
319	9606.ENSP00000374357	No-Symbol	up	3	1	2	36	7	12	3	7213	0.0362658
320	9606.ENSP00000321345	IL23R	down	5	1	4	83	6	1	0	7166	0.0363762
321	9606.ENSP00000254654	ILKAP	up	4	0	4	39	5	12	1	7210	0.0368001
322	9606.ENSP00000417659	PPM1L	up	4	0	4	39	5	12	1	7210	0.0368001
323	9606.ENSP00000215659	MAPK12	up	12	4	8	426	41	226	25	6823	0.0369586
324	9606.ENSP00000000442	ESRRA	down	0	0	0	17	3	6	3	7232	0.0373676
325	9606.ENSP00000345629	MAP3K15	up	9	1	8	137	10	0	0	7112	0.0373899
326	9606.ENSP00000211287	MAPK13	up	12	4	8	427	41	226	25	6822	0.0373937
327	9606.ENSP00000417303	KLF8	up	2	0	2	14	3	3	1	7235	0.0375956
328	9606.ENSP00000344192	IL17A	down	3	0	3	39	4	10	1	7210	0.0376416
329	9606.ENSP00000222553	NAMPT	down	2	0	2	19	3	6	1	7230	0.0386998
330	9606.ENSP00000297261	SHH	down	14	12	2	173	34	58	8	7076	0.0388494
331	9606.ENSP00000326366	PSEN1	up	3	1	2	36	7	11	3	7213	0.0388618
332	9606.ENSP00000422591	SLIT2	up	6	1	5	44	7	2	0	7205	0.0388983
333	9606.ENSP00000241651	MYOG	up	1	1	0	38	8	22	6	7211	0.0390964
334	9606.ENSP00000377836	GPC3	down	2	0	2	27	3	4	1	7222	0.0392331
335	9606.ENSP00000372035	LATS2	down	5	0	5	62	5	1	0	7187	0.0392584
336	9606.ENSP00000427562	ABL2	up	5	1	4	88	11	35	5	7161	0.0392826
337	9606.ENSP00000350195	MAP3K6	up	9	1	8	139	10	0	0	7110	0.0393919
338	9606.ENSP00000171887	TNS1	up	5	1	4	46	6	1	0	7203	0.0394724
339	9606.ENSP00000346733	ACAP3	up	3	0	3	17	3	0	0	7232	0.0397513
340	9606.ENSP00000020945	SNAI2	up	5	1	4	44	8	20	2	7205	0.0409855
341	9606.ENSP00000354394	STAT1	down	7	4	3	140	15	27	4	7109	0.0410558
342	9606.ENSP00000340328	NYX	up	4	0	4	31	4	0	0	7218	0.0411686
343	9606.ENSP00000291592	LRRC3	up	4	0	4	31	4	0	0	7218	0.0411686
344	9606.ENSP00000379880	LRRC3B	up	4	0	4	31	4	0	0	7218	0.0411686
345	9606.ENSP00000334952	ADGRA3	up	4	0	4	31	4	0	0	7218	0.0411686
346	9606.ENSP00000367157	LRRC3C	up	4	0	4	31	4	0	0	7218	0.0411686
347	9606.ENSP00000385551	ETV1	down	1	0	1	11	2	1	1	7238	0.0412037
348	9606.ENSP00000296795	TLR3	up	5	0	5	45	5	2	0	7204	0.0412736
349	9606.ENSP00000352121	PIK3CG	up	12	3	9	183	16	7	1	7066	0.0413011
350	9606.ENSP00000266719	KERA	up	4	0	4	30	4	1	0	7219	0.0413142
351	9606.ENSP00000343463	MAP3K2	up	9	1	8	141	10	0	0	7108	0.0414436
352	9606.ENSP00000379204	BMP7	up	7	4	3	82	16	18	5	7167	0.0416186
353	9606.ENSP00000280357	IL18	up	5	1	4	43	7	4	1	7206	0.0420856
354	9606.ENSP00000242208	INHBA	down	3	0	3	35	3	0	0	7214	0.0421437
355	9606.ENSP00000308716	INHBC	down	3	0	3	35	3	0	0	7214	0.0421437
356	9606.ENSP00000266646	INHBE	down	3	0	3	35	3	0	0	7214	0.0421437
357	9606.ENSP00000333920	TTF1	up	14	3	11	188	17	0	0	7061	0.042357
358	9606.ENSP00000220764	DECR1	down	1	1	0	14	5	8	3	7235	0.0426288
359	9606.ENSP00000408617	HDAC9	up	4	3	1	60	13	20	6	7189	0.0428172
360	9606.ENSP00000173229	NTN1	up	3	1	2	27	6	5	2	7222	0.0429196
361	9606.ENSP00000323867	PRKAG1	up	6	1	5	56	7	1	0	7193	0.0429498
362	9606.ENSP00000220584	FDFT1	up	0	0	0	72	10	56	10	7177	0.043157
363	9606.ENSP00000295228	INHBB	down	3	0	3	36	3	0	0	7213	0.0432343
364	9606.ENSP00000327959	TGIF1	up	2	0	2	9	2	0	0	7240	0.0434604
365	9606.ENSP00000266058	SLIT1	up	6	1	5	46	7	2	0	7203	0.043703
366	9606.ENSP00000306157	IL7R	down	4	1	3	70	6	4	1	7179	0.0437145
367	9606.ENSP00000260356	THBS1	down	4	2	2	56	9	17	3	7193	0.0447264
368	9606.ENSP00000248076	F2RL3	up	3	0	3	18	3	0	0	7231	0.0448701
369	9606.ENSP00000324287	ACAP2	up	3	0	3	18	3	0	0	7231	0.0448701
370	9606.ENSP00000338769	ASAP3	up	3	0	3	18	3	0	0	7231	0.0448701
371	9606.ENSP00000266688	No-Symbol	up	3	0	3	23	4	9	1	7226	0.0455031
372	9606.ENSP00000355533	RYR2	up	2	0	2	27	3	1	1	7222	0.0455035
373	9606.ENSP00000254719	RPA1	down	3	0	3	51	3	1	0	7198	0.0461822
374	9606.ENSP00000354927	MAP3K3	up	9	1	8	155	11	10	1	7094	0.046396
375	9606.ENSP00000300651	MED1	down	7	4	3	57	11	0	0	7192	0.0467253
376	9606.ENSP00000264246	CD80	down	2	0	2	28	3	5	1	7221	0.0472831
377	9606.ENSP00000359635	FGF13	down	6	4	2	54	12	10	2	7195	0.0478828
378	9606.ENSP00000385834	TF	down	1	0	1	10	2	2	1	7239	0.0481925
379	9606.ENSP00000370473	IGFBP3	down	2	0	2	20	3	7	1	7229	0.0482829
380	9606.ENSP00000378517	SPP1	up	7	2	5	54	10	12	1	7195	0.0486663
381	9606.ENSP00000278568	PAK1	up	10	1	9	136	11	4	0	7113	0.0487589
382	9606.ENSP00000348215	SH3PXD2A	up	8	1	7	91	9	0	0	7158	0.0488329
383	9606.ENSP00000309714	SH3PXD2B	up	8	1	7	91	9	0	0	7158	0.0488329
384	9606.ENSP00000320147	EZH2	down	1	0	1	58	5	19	4	7191	0.0494798
385	9606.ENSP00000311005	MAPK7	up	10	4	6	403	40	236	26	6846	0.0495198
386	9606.ENSP00000402515	SMG1	up	5	0	5	145	10	38	5	7104	0.0496127
387	9606.ENSP00000458075	BOLA2-SMG1P6	up	5	0	5	145	10	38	5	7104	0.0496127
388	9606.ENSP00000194530	STRADB	down	2	0	2	16	2	0	0	7233	0.049691
389	9606.ENSP00000336655	STRADA	down	2	0	2	16	2	0	0	7233	0.049691
390	9606.ENSP00000430333	SLIT3	up	6	1	5	46	7	4	0	7203	0.0498471
391	9606.ENSP00000323929	A2M	up	0	2	-2	12	2	0	0	7237	-1
392	9606.ENSP00000323929	A2M	down	2	0	2	12	2	0	0	7237	-1
393	9606.ENSP00000363868	ABCA1	up	2	2	0	37	5	7	1	7212	-1
394	9606.ENSP00000363868	ABCA1	down	2	2	0	37	5	7	1	7212	-1
395	9606.ENSP00000361423	ABL1	up	6	4	2	165	16	55	6	7084	-1
396	9606.ENSP00000361423	ABL1	down	4	6	-2	165	16	55	6	7084	-1
397	9606.ENSP00000344789	ACACA	up	5	9	-4	122	16	6	2	7127	-1
398	9606.ENSP00000344789	ACACA	down	9	5	4	122	16	6	2	7127	-1
399	9606.ENSP00000341044	ACACB	up	7	9	-2	124	16	1	0	7125	-1
400	9606.ENSP00000341044	ACACB	down	9	7	2	124	16	1	0	7125	-1
401	9606.ENSP00000409612	ACADM	up	1	0	1	13	1	0	0	7236	-1
402	9606.ENSP00000409612	ACADM	down	0	1	-1	13	1	0	0	7236	-1
403	9606.ENSP00000355645	ACTA1	up	5	5	0	79	10	2	0	7170	-1
404	9606.ENSP00000355645	ACTA1	down	5	5	0	79	10	2	0	7170	-1
405	9606.ENSP00000224784	ACTA2	up	2	2	0	50	4	1	0	7199	-1
406	9606.ENSP00000224784	ACTA2	down	2	2	0	50	4	1	0	7199	-1
407	9606.ENSP00000349960	ACTB	up	2	2	0	83	4	1	0	7166	-1
408	9606.ENSP00000349960	ACTB	down	2	2	0	83	4	1	0	7166	-1
409	9606.ENSP00000290378	ACTC1	up	2	1	1	45	3	0	0	7204	-1
410	9606.ENSP00000290378	ACTC1	down	1	2	-1	45	3	0	0	7204	-1
411	9606.ENSP00000331514	ACTG1	up	2	1	1	45	3	0	0	7204	-1
412	9606.ENSP00000331514	ACTG1	down	1	2	-1	45	3	0	0	7204	-1
413	9606.ENSP00000295137	ACTG2	up	2	1	1	45	3	0	0	7204	-1
414	9606.ENSP00000295137	ACTG2	down	1	2	-1	45	3	0	0	7204	-1
415	9606.ENSP00000397552	ACTL6A	up	1	0	1	21	1	0	0	7228	-1
416	9606.ENSP00000397552	ACTL6A	down	0	1	-1	21	1	0	0	7228	-1
417	9606.ENSP00000377941	ACTN1	up	0	0	0	11	0	0	0	7238	-1
418	9606.ENSP00000377941	ACTN1	down	0	0	0	11	0	0	0	7238	-1
419	9606.ENSP00000263640	ACVR1	up	4	2	2	21	7	9	1	7228	-1
420	9606.ENSP00000263640	ACVR1	down	2	4	-2	21	7	9	1	7228	-1
421	9606.ENSP00000442656	ACVR1B	up	3	2	1	18	6	8	1	7231	-1
422	9606.ENSP00000442656	ACVR1B	down	2	3	-1	18	6	8	1	7231	-1
423	9606.ENSP00000373574	ACVRL1	up	2	0	2	14	3	9	1	7235	-1
424	9606.ENSP00000373574	ACVRL1	down	0	2	-2	14	3	9	1	7235	-1
425	9606.ENSP00000260408	ADAM10	up	0	2	-2	19	2	4	0	7230	-1
426	9606.ENSP00000260408	ADAM10	down	2	0	2	19	2	4	0	7230	-1
427	9606.ENSP00000297323	ADCY1	up	1	1	0	59	5	44	3	7190	-1
428	9606.ENSP00000297323	ADCY1	down	1	1	0	59	5	44	3	7190	-1
429	9606.ENSP00000342952	ADCY2	up	1	1	0	75	6	59	4	7174	-1
430	9606.ENSP00000342952	ADCY2	down	1	1	0	75	6	59	4	7174	-1
431	9606.ENSP00000260600	ADCY3	up	1	3	-2	80	8	59	4	7169	-1
432	9606.ENSP00000260600	ADCY3	down	3	1	2	80	8	59	4	7169	-1
433	9606.ENSP00000419361	ADCY5	up	1	1	0	74	6	59	4	7175	-1
434	9606.ENSP00000419361	ADCY5	down	1	1	0	74	6	59	4	7175	-1
435	9606.ENSP00000311405	ADCY6	up	2	1	1	75	7	59	4	7174	-1
436	9606.ENSP00000311405	ADCY6	down	1	2	-1	75	7	59	4	7174	-1
437	9606.ENSP00000254235	ADCY7	up	1	1	0	75	6	59	4	7174	-1
438	9606.ENSP00000254235	ADCY7	down	1	1	0	75	6	59	4	7174	-1
439	9606.ENSP00000286355	ADCY8	up	1	1	0	75	6	59	4	7174	-1
440	9606.ENSP00000286355	ADCY8	down	1	1	0	75	6	59	4	7174	-1
441	9606.ENSP00000294016	ADCY9	up	1	1	0	78	6	60	4	7171	-1
442	9606.ENSP00000294016	ADCY9	down	1	1	0	78	6	60	4	7171	-1
443	9606.ENSP00000379514	ADCYAP1R1	up	1	0	1	21	1	0	0	7228	-1
444	9606.ENSP00000379514	ADCYAP1R1	down	0	1	-1	21	1	0	0	7228	-1
445	9606.ENSP00000276914	PLIN2	up	0	0	0	17	0	2	0	7232	-1
446	9606.ENSP00000276914	PLIN2	down	0	0	0	17	0	2	0	7232	-1
447	9606.ENSP00000278175	ADM	up	1	1	0	11	3	4	1	7238	-1
448	9606.ENSP00000278175	ADM	down	1	1	0	11	3	4	1	7238	-1
449	9606.ENSP00000355759	PARP1	up	1	0	1	12	1	6	0	7237	-1
450	9606.ENSP00000355759	PARP1	down	0	1	-1	12	1	6	0	7237	-1
451	9606.ENSP00000312262	GRK2	up	1	1	0	22	2	0	0	7227	-1
452	9606.ENSP00000312262	GRK2	down	1	1	0	22	2	0	0	7227	-1
453	9606.ENSP00000317578	GRK3	up	0	1	-1	337	1	0	0	6912	-1
454	9606.ENSP00000317578	GRK3	down	1	0	1	337	1	0	0	6912	-1
455	9606.ENSP00000221561	AES	up	0	2	-2	12	2	3	0	7237	-1
456	9606.ENSP00000221561	AES	down	2	0	2	12	2	3	0	7237	-1
457	9606.ENSP00000387356	ACAN	down	0	2	-2	11	3	2	1	7238	-1
458	9606.ENSP00000290953	AGRP	up	1	0	1	8	1	4	0	7241	-1
459	9606.ENSP00000290953	AGRP	down	0	1	-1	8	1	4	0	7241	-1
460	9606.ENSP00000254958	JAG1	up	2	1	1	39	4	11	1	7210	-1
461	9606.ENSP00000254958	JAG1	down	1	2	-1	39	4	11	1	7210	-1
462	9606.ENSP00000355627	AGT	up	1	0	1	30	1	2	0	7219	-1
463	9606.ENSP00000355627	AGT	down	0	1	-1	30	1	2	0	7219	-1
464	9606.ENSP00000273430	AGTR1	up	1	0	1	18	2	6	1	7231	-1
465	9606.ENSP00000273430	AGTR1	down	0	1	-1	18	2	6	1	7231	-1
466	9606.ENSP00000368253	NR0B1	up	0	0	0	14	1	6	1	7235	-1
467	9606.ENSP00000368253	NR0B1	down	0	0	0	14	1	6	1	7235	-1
468	9606.ENSP00000242057	AHR	up	1	4	-3	28	8	13	3	7221	-1
469	9606.ENSP00000270202	AKT1	up	11	14	-3	466	48	218	23	6783	-1
470	9606.ENSP00000270202	AKT1	down	14	11	3	466	48	218	23	6783	-1
471	9606.ENSP00000375892	AKT2	up	4	5	-1	321	27	185	18	6928	-1
472	9606.ENSP00000375892	AKT2	down	5	4	1	321	27	185	18	6928	-1
473	9606.ENSP00000309259	ALAS1	up	1	0	1	19	1	1	0	7230	-1
474	9606.ENSP00000309259	ALAS1	down	0	1	-1	19	1	1	0	7230	-1
475	9606.ENSP00000373700	ALK	up	0	0	0	17	0	4	0	7232	-1
476	9606.ENSP00000373700	ALK	down	0	0	0	17	0	4	0	7232	-1
477	9606.ENSP00000221496	AMH	up	1	2	-1	38	4	4	1	7211	-1
478	9606.ENSP00000221496	AMH	down	2	1	1	38	4	4	1	7211	-1
479	9606.ENSP00000257863	AMHR2	up	2	1	1	14	3	0	0	7235	-1
480	9606.ENSP00000257863	AMHR2	down	1	2	-1	14	3	0	0	7235	-1
481	9606.ENSP00000428340	ANGPT1	up	4	5	-1	56	10	7	1	7193	-1
482	9606.ENSP00000428340	ANGPT1	down	5	4	1	56	10	7	1	7193	-1
483	9606.ENSP00000314897	ANGPT2	up	2	5	-3	48	8	7	1	7201	-1
484	9606.ENSP00000265709	ANK1	up	1	0	1	11	1	0	0	7238	-1
485	9606.ENSP00000265709	ANK1	down	0	1	-1	11	1	0	0	7238	-1
486	9606.ENSP00000349588	ANK2	up	1	0	1	14	1	0	0	7235	-1
487	9606.ENSP00000349588	ANK2	down	0	1	-1	14	1	0	0	7235	-1
488	9606.ENSP00000280772	ANK3	up	1	0	1	12	1	2	0	7237	-1
489	9606.ENSP00000280772	ANK3	down	0	1	-1	12	1	2	0	7237	-1
490	9606.ENSP00000257430	APC	up	0	0	0	25	0	3	0	7224	-1
491	9606.ENSP00000257430	APC	down	0	0	0	25	0	3	0	7224	-1
492	9606.ENSP00000227758	BIRC2	up	1	0	1	25	1	9	0	7224	-1
493	9606.ENSP00000227758	BIRC2	down	0	1	-1	25	1	9	0	7224	-1
494	9606.ENSP00000263464	BIRC3	up	1	1	0	30	2	7	0	7219	-1
495	9606.ENSP00000263464	BIRC3	down	1	1	0	30	2	7	0	7219	-1
496	9606.ENSP00000347858	XIAP	up	1	0	1	16	1	4	0	7233	-1
497	9606.ENSP00000347858	XIAP	down	0	1	-1	16	1	4	0	7233	-1
498	9606.ENSP00000301633	BIRC5	up	1	1	0	68	4	20	2	7181	-1
499	9606.ENSP00000301633	BIRC5	down	1	1	0	68	4	20	2	7181	-1
500	9606.ENSP00000236850	APOA1	up	2	0	2	30	3	3	1	7219	-1
501	9606.ENSP00000236850	APOA1	down	0	2	-2	30	3	3	1	7219	-1
502	9606.ENSP00000356969	APOA2	up	1	0	1	26	1	2	0	7223	-1
503	9606.ENSP00000356969	APOA2	down	0	1	-1	26	1	2	0	7223	-1
504	9606.ENSP00000233242	APOB	up	1	0	1	16	1	3	0	7233	-1
505	9606.ENSP00000233242	APOB	down	0	1	-1	16	1	3	0	7233	-1
506	9606.ENSP00000227667	APOC3	up	1	2	-1	14	3	4	0	7235	-1
507	9606.ENSP00000227667	APOC3	down	2	1	1	14	3	4	0	7235	-1
508	9606.ENSP00000252486	APOE	up	0	2	-2	20	3	3	1	7229	-1
509	9606.ENSP00000284981	APP	up	1	0	1	13	1	3	0	7236	-1
510	9606.ENSP00000284981	APP	down	0	1	-1	13	1	3	0	7236	-1
511	9606.ENSP00000314151	KLK3	up	1	3	-2	63	4	3	0	7186	-1
512	9606.ENSP00000314151	KLK3	down	3	1	2	63	4	3	0	7186	-1
513	9606.ENSP00000356694	FASLG	up	4	1	3	51	5	2	0	7198	-1
514	9606.ENSP00000356694	FASLG	down	1	4	-3	51	5	2	0	7198	-1
515	9606.ENSP00000199280	AQP2	up	0	1	-1	14	1	2	0	7235	-1
516	9606.ENSP00000199280	AQP2	down	1	0	1	14	1	2	0	7235	-1
517	9606.ENSP00000363822	AR	up	5	3	2	93	14	39	6	7156	-1
518	9606.ENSP00000363822	AR	down	3	5	-2	93	14	39	6	7156	-1
519	9606.ENSP00000366244	ARAF	up	0	1	-1	57	5	38	4	7192	-1
520	9606.ENSP00000366244	ARAF	down	1	0	1	57	5	38	4	7192	-1
521	9606.ENSP00000264487	AREG	up	1	2	-1	16	3	3	0	7233	-1
522	9606.ENSP00000264487	AREG	down	2	1	1	16	3	3	0	7233	-1
523	9606.ENSP00000272102	ARF1	up	0	1	-1	153	6	54	5	7096	-1
524	9606.ENSP00000272102	ARF1	down	1	0	1	153	6	54	5	7096	-1
525	9606.ENSP00000256682	ARF3	up	0	1	-1	131	6	54	5	7118	-1
526	9606.ENSP00000256682	ARF3	down	1	0	1	131	6	54	5	7118	-1
527	9606.ENSP00000306010	ARF4	up	0	1	-1	133	6	54	5	7116	-1
528	9606.ENSP00000306010	ARF4	down	1	0	1	133	6	54	5	7116	-1
529	9606.ENSP00000322628	ARL4D	up	0	1	-1	130	6	54	5	7119	-1
530	9606.ENSP00000322628	ARL4D	down	1	0	1	130	6	54	5	7119	-1
531	9606.ENSP00000000233	ARF5	up	0	1	-1	132	6	54	5	7117	-1
532	9606.ENSP00000000233	ARF5	down	1	0	1	132	6	54	5	7117	-1
533	9606.ENSP00000298316	ARF6	up	3	3	0	67	6	7	0	7182	-1
534	9606.ENSP00000298316	ARF6	down	3	3	0	67	6	7	0	7182	-1
535	9606.ENSP00000357066	ARG1	up	1	0	1	15	1	3	0	7234	-1
536	9606.ENSP00000357066	ARG1	down	0	1	-1	15	1	3	0	7234	-1
537	9606.ENSP00000400175	RHOA	up	13	11	2	410	38	116	14	6839	-1
538	9606.ENSP00000400175	RHOA	down	11	13	-2	410	38	116	14	6839	-1
539	9606.ENSP00000272233	RHOB	up	7	4	3	247	20	101	9	7002	-1
540	9606.ENSP00000272233	RHOB	down	4	7	-3	247	20	101	9	7002	-1
541	9606.ENSP00000285735	RHOC	up	7	4	3	244	21	97	10	7005	-1
542	9606.ENSP00000285735	RHOC	down	4	7	-3	244	21	97	10	7005	-1
543	9606.ENSP00000263895	RND3	up	7	4	3	221	20	93	9	7028	-1
544	9606.ENSP00000263895	RND3	down	4	7	-3	221	20	93	9	7028	-1
545	9606.ENSP00000339467	RHOG	up	7	4	3	225	20	91	9	7024	-1
546	9606.ENSP00000339467	RHOG	down	4	7	-3	225	20	91	9	7024	-1
547	9606.ENSP00000310491	ARHGAP1	up	0	0	0	11	0	0	0	7238	-1
548	9606.ENSP00000310491	ARHGAP1	down	0	0	0	11	0	0	0	7238	-1
549	9606.ENSP00000269321	ARHGDIA	down	0	8	-8	92	8	3	0	7157	-1
550	9606.ENSP00000228945	ARHGDIB	down	0	8	-8	94	9	2	1	7155	-1
551	9606.ENSP00000219409	ARHGDIG	down	0	8	-8	88	8	0	0	7161	-1
552	9606.ENSP00000371219	RHOH	up	7	4	3	218	20	91	9	7031	-1
553	9606.ENSP00000371219	RHOH	down	4	7	-3	218	20	91	9	7031	-1
554	9606.ENSP00000261636	ARL1	up	2	1	1	127	8	54	5	7122	-1
555	9606.ENSP00000261636	ARL1	down	1	2	-1	127	8	54	5	7122	-1
556	9606.ENSP00000246747	ARL2	up	0	0	0	21	0	0	0	7228	-1
557	9606.ENSP00000246747	ARL2	down	0	0	0	21	0	0	0	7228	-1
558	9606.ENSP00000351407	ARNT	up	6	7	-1	53	13	0	0	7196	-1
559	9606.ENSP00000351407	ARNT	down	7	6	1	53	13	0	0	7196	-1
560	9606.ENSP00000311538	ARR3	up	1	1	0	11	2	3	0	7238	-1
561	9606.ENSP00000311538	ARR3	down	1	1	0	11	2	3	0	7238	-1
562	9606.ENSP00000409581	ARRB1	up	1	0	1	15	1	3	0	7234	-1
563	9606.ENSP00000409581	ARRB1	down	0	1	-1	15	1	3	0	7234	-1
564	9606.ENSP00000269260	ARRB2	up	1	3	-2	364	4	3	0	6885	-1
565	9606.ENSP00000269260	ARRB2	down	3	1	2	364	4	3	0	6885	-1
566	9606.ENSP00000266744	ASCL1	up	0	1	-1	38	3	20	2	7211	-1
567	9606.ENSP00000266744	ASCL1	down	1	0	1	38	3	20	2	7211	-1
568	9606.ENSP00000344352	ATF3	up	1	2	-1	68	8	31	5	7181	-1
569	9606.ENSP00000344352	ATF3	down	2	1	1	68	8	31	5	7181	-1
570	9606.ENSP00000336790	ATF4	up	5	1	4	76	9	15	3	7173	-1
571	9606.ENSP00000336790	ATF4	down	1	5	-4	76	9	15	3	7173	-1
572	9606.ENSP00000236959	ATIC	down	0	4	-4	20	5	7	1	7229	-1
573	9606.ENSP00000278616	ATM	up	1	0	1	56	2	8	1	7193	-1
574	9606.ENSP00000278616	ATM	down	0	1	-1	56	2	8	1	7193	-1
575	9606.ENSP00000302216	ATOH1	up	1	0	1	20	2	8	1	7229	-1
576	9606.ENSP00000302216	ATOH1	down	0	1	-1	20	2	8	1	7229	-1
577	9606.ENSP00000295598	ATP1A1	down	0	3	-3	11	3	0	0	7238	-1
578	9606.ENSP00000354490	ATP1A2	down	0	3	-3	11	3	0	0	7238	-1
579	9606.ENSP00000292079	FXYD2	up	1	0	1	14	1	0	0	7235	-1
580	9606.ENSP00000292079	FXYD2	down	0	1	-1	14	1	0	0	7235	-1
581	9606.ENSP00000345728	ATP7A	up	0	0	0	20	1	20	1	7229	-1
582	9606.ENSP00000345728	ATP7A	down	0	0	0	20	1	20	1	7229	-1
583	9606.ENSP00000242839	ATP7B	up	0	0	0	19	1	19	1	7230	-1
584	9606.ENSP00000242839	ATP7B	down	0	0	0	19	1	19	1	7230	-1
585	9606.ENSP00000343741	ATR	up	5	1	4	112	8	7	2	7137	-1
586	9606.ENSP00000343741	ATR	down	1	5	-4	112	8	7	2	7137	-1
587	9606.ENSP00000369647	AVP	up	1	3	-2	18	5	5	1	7231	-1
588	9606.ENSP00000301178	AXL	up	1	0	1	40	3	23	2	7209	-1
589	9606.ENSP00000301178	AXL	down	0	1	-1	40	3	23	2	7209	-1
590	9606.ENSP00000452780	B2M	up	0	0	0	18	0	0	0	7231	-1
591	9606.ENSP00000452780	B2M	down	0	0	0	18	0	0	0	7231	-1
592	9606.ENSP00000309103	BAD	up	1	0	1	33	2	11	1	7216	-1
593	9606.ENSP00000309103	BAD	down	0	1	-1	33	2	11	1	7216	-1
594	9606.ENSP00000353878	BAK1	up	1	0	1	31	1	5	0	7218	-1
595	9606.ENSP00000353878	BAK1	down	0	1	-1	31	1	5	0	7218	-1
596	9606.ENSP00000260947	BARD1	up	2	0	2	31	2	0	0	7218	-1
597	9606.ENSP00000260947	BARD1	down	0	2	-2	31	2	0	0	7218	-1
598	9606.ENSP00000227507	CCND1	up	8	9	-1	269	31	109	14	6980	-1
599	9606.ENSP00000227507	CCND1	down	9	8	1	269	31	109	14	6980	-1
600	9606.ENSP00000329623	BCL2	up	12	7	5	166	24	43	5	7083	-1
601	9606.ENSP00000329623	BCL2	down	7	12	-5	166	24	43	5	7083	-1
602	9606.ENSP00000267953	BCL2A1	up	0	0	0	23	0	3	0	7226	-1
603	9606.ENSP00000267953	BCL2A1	down	0	0	0	23	0	3	0	7226	-1
604	9606.ENSP00000302564	BCL2L1	up	5	3	2	99	11	21	3	7150	-1
605	9606.ENSP00000302564	BCL2L1	down	3	5	-2	99	11	21	3	7150	-1
606	9606.ENSP00000164227	BCL3	up	2	0	2	19	2	2	0	7230	-1
607	9606.ENSP00000164227	BCL3	down	0	2	-2	19	2	2	0	7230	-1
608	9606.ENSP00000232014	BCL6	up	2	0	2	48	5	18	3	7201	-1
609	9606.ENSP00000232014	BCL6	down	0	2	-2	48	5	18	3	7201	-1
610	9606.ENSP00000303507	BCR	up	1	1	0	31	3	3	1	7218	-1
611	9606.ENSP00000303507	BCR	down	1	1	0	31	3	3	1	7218	-1
612	9606.ENSP00000357255	BGLAP	up	2	0	2	18	3	7	1	7231	-1
613	9606.ENSP00000357255	BGLAP	down	0	2	-2	18	3	7	1	7231	-1
614	9606.ENSP00000327336	BGN	up	3	1	2	27	4	0	0	7222	-1
615	9606.ENSP00000327336	BGN	down	1	3	-2	27	4	0	0	7222	-1
616	9606.ENSP00000318822	BID	up	0	0	0	20	0	0	0	7229	-1
617	9606.ENSP00000318822	BID	down	0	0	0	20	0	0	0	7229	-1
618	9606.ENSP00000358092	PRDM1	up	0	0	0	34	2	21	2	7215	-1
619	9606.ENSP00000358092	PRDM1	down	0	0	0	34	2	21	2	7215	-1
620	9606.ENSP00000259089	BLK	up	4	0	4	74	6	22	2	7175	-1
621	9606.ENSP00000259089	BLK	down	0	4	-4	74	6	22	2	7175	-1
622	9606.ENSP00000292174	CXCR5	up	3	5	-2	41	8	0	0	7208	-1
623	9606.ENSP00000292174	CXCR5	down	5	3	2	41	8	0	0	7208	-1
624	9606.ENSP00000365851	BMI1	up	0	1	-1	15	2	6	1	7234	-1
625	9606.ENSP00000365851	BMI1	down	1	0	1	15	2	6	1	7234	-1
626	9606.ENSP00000368104	BMP2	up	13	8	5	142	23	25	2	7107	-1
627	9606.ENSP00000368104	BMP2	down	8	13	-5	142	23	25	2	7107	-1
628	9606.ENSP00000282701	BMP3	up	0	2	-2	25	2	1	0	7224	-1
629	9606.ENSP00000282701	BMP3	down	2	0	2	25	2	1	0	7224	-1
630	9606.ENSP00000245451	BMP4	up	11	7	4	148	21	43	3	7101	-1
631	9606.ENSP00000245451	BMP4	down	7	11	-4	148	21	43	3	7101	-1
632	9606.ENSP00000359866	BMP5	up	2	2	0	37	4	0	0	7212	-1
633	9606.ENSP00000359866	BMP5	down	2	2	0	37	4	0	0	7212	-1
634	9606.ENSP00000283147	BMP6	up	2	2	0	52	5	5	1	7197	-1
635	9606.ENSP00000283147	BMP6	down	2	2	0	52	5	5	1	7197	-1
636	9606.ENSP00000379204	BMP7	down	4	7	-3	82	16	18	5	7167	-1
637	9606.ENSP00000361915	BMP8B	up	0	2	-2	29	2	0	0	7220	-1
638	9606.ENSP00000361915	BMP8B	down	2	0	2	29	2	0	0	7220	-1
639	9606.ENSP00000224764	BMPR1A	up	4	2	2	27	7	10	1	7222	-1
640	9606.ENSP00000224764	BMPR1A	down	2	4	-2	27	7	10	1	7222	-1
641	9606.ENSP00000264568	BMPR1B	up	2	2	0	22	5	8	1	7227	-1
642	9606.ENSP00000264568	BMPR1B	down	2	2	0	22	5	8	1	7227	-1
643	9606.ENSP00000363708	BMPR2	down	1	5	-4	23	6	1	0	7226	-1
644	9606.ENSP00000308774	BMX	up	2	1	1	57	5	24	2	7192	-1
645	9606.ENSP00000308774	BMX	down	1	2	-1	57	5	24	2	7192	-1
646	9606.ENSP00000314132	BOK	up	0	0	0	17	0	0	0	7232	-1
647	9606.ENSP00000314132	BOK	down	0	0	0	17	0	0	0	7232	-1
648	9606.ENSP00000333188	FOXL2	up	1	0	1	52	5	33	4	7197	-1
649	9606.ENSP00000333188	FOXL2	down	0	1	-1	52	5	33	4	7197	-1
650	9606.ENSP00000418960	BRCA1	up	0	1	-1	32	1	0	0	7217	-1
651	9606.ENSP00000418960	BRCA1	down	1	0	1	32	1	0	0	7217	-1
652	9606.ENSP00000369497	BRCA2	up	0	0	0	15	0	3	0	7234	-1
653	9606.ENSP00000369497	BRCA2	down	0	0	0	15	0	3	0	7234	-1
654	9606.ENSP00000333769	BSG	up	1	2	-1	14	3	4	0	7235	-1
655	9606.ENSP00000333769	BSG	down	2	1	1	14	3	4	0	7235	-1
656	9606.ENSP00000366330	KLF9	down	0	2	-2	8	4	3	2	7241	-1
657	9606.ENSP00000366915	KLF5	up	2	1	1	29	6	6	3	7220	-1
658	9606.ENSP00000366915	KLF5	down	1	2	-1	29	6	6	3	7220	-1
659	9606.ENSP00000308176	BTK	up	2	0	2	57	4	26	2	7192	-1
660	9606.ENSP00000308176	BTK	down	0	2	-2	57	4	26	2	7192	-1
661	9606.ENSP00000302530	BUB1	up	0	0	0	16	1	1	1	7233	-1
662	9606.ENSP00000302530	BUB1	down	0	0	0	16	1	1	1	7233	-1
663	9606.ENSP00000245907	C3	up	1	0	1	16	2	3	1	7233	-1
664	9606.ENSP00000245907	C3	down	0	1	-1	16	2	3	1	7233	-1
665	9606.ENSP00000367608	CA9	up	0	0	0	12	0	2	0	7237	-1
666	9606.ENSP00000367608	CA9	down	0	0	0	12	0	2	0	7237	-1
667	9606.ENSP00000353362	CACNA1A	up	0	1	-1	23	1	1	0	7226	-1
668	9606.ENSP00000353362	CACNA1A	down	1	0	1	23	1	1	0	7226	-1
669	9606.ENSP00000360406	CACNA1B	up	0	1	-1	18	1	1	0	7231	-1
670	9606.ENSP00000360406	CACNA1B	down	1	0	1	18	1	1	0	7231	-1
671	9606.ENSP00000266376	CACNA1C	up	4	3	1	58	7	1	0	7191	-1
672	9606.ENSP00000266376	CACNA1C	down	3	4	-1	58	7	1	0	7191	-1
673	9606.ENSP00000288139	CACNA1D	up	4	2	2	56	6	1	0	7193	-1
674	9606.ENSP00000288139	CACNA1D	down	2	4	-2	56	6	1	0	7193	-1
675	9606.ENSP00000355192	CACNA1S	up	4	2	2	52	6	0	0	7197	-1
676	9606.ENSP00000355192	CACNA1S	down	2	4	-2	52	6	0	0	7197	-1
677	9606.ENSP00000349320	CACNA2D1	up	2	1	1	25	3	0	0	7224	-1
678	9606.ENSP00000349320	CACNA2D1	down	1	2	-1	25	3	0	0	7224	-1
679	9606.ENSP00000377840	CACNB1	up	2	1	1	25	3	0	0	7224	-1
680	9606.ENSP00000377840	CACNB1	down	1	2	-1	25	3	0	0	7224	-1
681	9606.ENSP00000320025	CACNB2	up	2	1	1	25	3	0	0	7224	-1
682	9606.ENSP00000320025	CACNB2	down	1	2	-1	25	3	0	0	7224	-1
683	9606.ENSP00000301050	CACNB3	up	2	1	1	25	3	0	0	7224	-1
684	9606.ENSP00000301050	CACNB3	down	1	2	-1	25	3	0	0	7224	-1
685	9606.ENSP00000438949	CACNB4	up	2	1	1	25	3	0	0	7224	-1
686	9606.ENSP00000438949	CACNB4	down	1	2	-1	25	3	0	0	7224	-1
687	9606.ENSP00000226021	CACNG1	up	2	1	1	25	3	0	0	7224	-1
688	9606.ENSP00000226021	CACNG1	down	1	2	-1	25	3	0	0	7224	-1
689	9606.ENSP00000265431	CALB1	up	0	0	0	40	1	16	1	7209	-1
690	9606.ENSP00000265431	CALB1	down	0	0	0	40	1	16	1	7209	-1
691	9606.ENSP00000307508	CALB2	up	0	0	0	40	1	16	1	7209	-1
692	9606.ENSP00000307508	CALB2	down	0	0	0	40	1	16	1	7209	-1
693	9606.ENSP00000272298	CALM1	up	1	0	1	58	2	18	1	7191	-1
694	9606.ENSP00000272298	CALM1	down	0	1	-1	58	2	18	1	7191	-1
695	9606.ENSP00000349467	CALM2	up	4	2	2	88	7	16	1	7161	-1
696	9606.ENSP00000349467	CALM2	down	2	4	-2	88	7	16	1	7161	-1
697	9606.ENSP00000315299	CALML3	up	4	2	2	87	7	16	1	7162	-1
698	9606.ENSP00000315299	CALML3	down	2	4	-2	87	7	16	1	7162	-1
699	9606.ENSP00000282356	CAMK4	up	4	3	1	47	7	0	0	7202	-1
700	9606.ENSP00000282356	CAMK4	down	3	4	-1	47	7	0	0	7202	-1
701	9606.ENSP00000381412	CAMK2A	up	4	2	2	62	6	0	0	7187	-1
702	9606.ENSP00000381412	CAMK2A	down	2	4	-2	62	6	0	0	7187	-1
703	9606.ENSP00000379098	CAMK2B	up	6	4	2	78	10	0	0	7171	-1
704	9606.ENSP00000379098	CAMK2B	down	4	6	-2	78	10	0	0	7171	-1
705	9606.ENSP00000339740	CAMK2D	up	4	2	2	63	6	0	0	7186	-1
706	9606.ENSP00000339740	CAMK2D	down	2	4	-2	63	6	0	0	7186	-1
707	9606.ENSP00000319060	CAMK2G	up	4	3	1	61	7	0	0	7188	-1
708	9606.ENSP00000319060	CAMK2G	down	3	4	-1	61	7	0	0	7188	-1
709	9606.ENSP00000279247	CAPN1	up	0	0	0	15	0	0	0	7234	-1
710	9606.ENSP00000279247	CAPN1	down	0	0	0	15	0	0	0	7234	-1
711	9606.ENSP00000295006	CAPN2	up	1	1	0	11	2	1	0	7238	-1
712	9606.ENSP00000295006	CAPN2	down	1	1	0	11	2	1	0	7238	-1
713	9606.ENSP00000246533	CAPNS1	up	1	0	1	13	1	1	0	7236	-1
714	9606.ENSP00000246533	CAPNS1	down	0	1	-1	13	1	1	0	7236	-1
715	9606.ENSP00000222125	CAPS	up	1	1	0	18	2	0	0	7231	-1
716	9606.ENSP00000222125	CAPS	down	1	1	0	18	2	0	0	7231	-1
717	9606.ENSP00000410076	CASP1	up	0	1	-1	28	2	1	1	7221	-1
718	9606.ENSP00000410076	CASP1	down	1	0	1	28	2	1	1	7221	-1
719	9606.ENSP00000312664	CASP2	up	0	0	0	31	0	5	0	7218	-1
720	9606.ENSP00000312664	CASP2	down	0	0	0	31	0	5	0	7218	-1
721	9606.ENSP00000311032	CASP3	up	1	2	-1	71	3	3	0	7178	-1
722	9606.ENSP00000311032	CASP3	down	2	1	1	71	3	3	0	7178	-1
723	9606.ENSP00000388566	CASP4	up	0	0	0	18	1	1	1	7231	-1
724	9606.ENSP00000388566	CASP4	down	0	0	0	18	1	1	1	7231	-1
725	9606.ENSP00000265164	CASP6	up	0	1	-1	37	1	2	0	7212	-1
726	9606.ENSP00000265164	CASP6	down	1	0	1	37	1	2	0	7212	-1
727	9606.ENSP00000358327	CASP7	up	2	0	2	41	2	5	0	7208	-1
728	9606.ENSP00000358327	CASP7	down	0	2	-2	41	2	5	0	7208	-1
729	9606.ENSP00000330237	CASP9	up	0	0	0	39	0	4	0	7210	-1
730	9606.ENSP00000330237	CASP9	down	0	0	0	39	0	4	0	7210	-1
731	9606.ENSP00000286186	CASP10	up	1	0	1	31	1	0	0	7218	-1
732	9606.ENSP00000286186	CASP10	down	0	1	-1	31	1	0	0	7218	-1
733	9606.ENSP00000339191	CAV1	up	1	0	1	36	1	3	0	7213	-1
734	9606.ENSP00000339191	CAV1	down	0	1	-1	36	1	3	0	7213	-1
735	9606.ENSP00000343477	RUNX3	up	1	0	1	23	3	14	2	7226	-1
736	9606.ENSP00000343477	RUNX3	down	0	1	-1	23	3	14	2	7226	-1
737	9606.ENSP00000264033	CBL	up	3	2	1	105	5	15	0	7144	-1
738	9606.ENSP00000264033	CBL	down	2	3	-1	105	5	15	0	7144	-1
739	9606.ENSP00000264122	CBLB	up	1	1	0	63	2	9	0	7186	-1
740	9606.ENSP00000264122	CBLB	down	1	1	0	63	2	9	0	7186	-1
741	9606.ENSP00000274026	CCNA2	up	3	1	2	80	5	15	1	7169	-1
742	9606.ENSP00000274026	CCNA2	down	1	3	-2	80	5	15	1	7169	-1
743	9606.ENSP00000256442	CCNB1	up	3	1	2	131	5	21	1	7118	-1
744	9606.ENSP00000256442	CCNB1	down	1	3	-2	131	5	21	1	7118	-1
745	9606.ENSP00000428982	CCNC	up	0	3	-3	19	3	0	0	7230	-1
746	9606.ENSP00000261254	CCND2	up	2	1	1	70	5	22	2	7179	-1
747	9606.ENSP00000261254	CCND2	down	1	2	-1	70	5	22	2	7179	-1
748	9606.ENSP00000362082	CCND3	up	1	2	-1	54	3	16	0	7195	-1
749	9606.ENSP00000362082	CCND3	down	2	1	1	54	3	16	0	7195	-1
750	9606.ENSP00000262643	CCNE1	up	1	0	1	52	1	11	0	7197	-1
751	9606.ENSP00000262643	CCNE1	down	0	1	-1	52	1	11	0	7197	-1
752	9606.ENSP00000380256	CCNF	up	2	1	1	56	4	11	1	7193	-1
753	9606.ENSP00000380256	CCNF	down	1	2	-1	56	4	11	1	7193	-1
754	9606.ENSP00000344635	CCNG1	up	2	1	1	68	4	13	1	7181	-1
755	9606.ENSP00000344635	CCNG1	down	1	2	-1	68	4	13	1	7181	-1
756	9606.ENSP00000315743	CCNG2	up	2	1	1	69	4	12	1	7180	-1
757	9606.ENSP00000315743	CCNG2	down	1	2	-1	69	4	12	1	7180	-1
758	9606.ENSP00000256897	CCNH	up	0	1	-1	20	1	1	0	7229	-1
759	9606.ENSP00000256897	CCNH	down	1	0	1	20	1	1	0	7229	-1
760	9606.ENSP00000261900	CCNT1	up	0	1	-1	12	1	1	0	7237	-1
761	9606.ENSP00000261900	CCNT1	down	1	0	1	12	1	1	0	7237	-1
762	9606.ENSP00000300692	CD3D	up	1	1	0	32	2	0	0	7217	-1
763	9606.ENSP00000300692	CD3D	down	1	1	0	32	2	0	0	7217	-1
764	9606.ENSP00000354566	CD3E	up	1	1	0	37	2	0	0	7212	-1
765	9606.ENSP00000354566	CD3E	down	1	1	0	37	2	0	0	7212	-1
766	9606.ENSP00000431445	CD3G	up	1	1	0	32	2	0	0	7217	-1
767	9606.ENSP00000431445	CD3G	down	1	1	0	32	2	0	0	7217	-1
768	9606.ENSP00000354782	CD247	up	2	1	1	42	3	0	0	7207	-1
769	9606.ENSP00000354782	CD247	down	1	2	-1	42	3	0	0	7207	-1
770	9606.ENSP00000283635	CD8A	up	0	0	0	39	0	5	0	7210	-1
771	9606.ENSP00000283635	CD8A	down	0	0	0	39	0	5	0	7210	-1
772	9606.ENSP00000304236	CD14	up	1	0	1	13	1	0	0	7236	-1
773	9606.ENSP00000304236	CD14	down	0	1	-1	13	1	0	0	7236	-1
774	9606.ENSP00000437940	CD19	up	0	0	0	15	0	0	0	7234	-1
775	9606.ENSP00000437940	CD19	down	0	0	0	15	0	0	0	7234	-1
776	9606.ENSP00000324890	CD28	up	0	0	0	28	0	1	0	7221	-1
777	9606.ENSP00000324890	CD28	down	0	0	0	28	0	1	0	7221	-1
778	9606.ENSP00000264246	CD80	up	0	2	-2	28	3	5	1	7221	-1
779	9606.ENSP00000332049	CD86	up	0	1	-1	22	1	0	0	7227	-1
780	9606.ENSP00000332049	CD86	down	1	0	1	22	1	0	0	7227	-1
781	9606.ENSP00000308165	CD36	up	3	1	2	66	5	8	1	7183	-1
782	9606.ENSP00000308165	CD36	down	1	3	-2	66	5	8	1	7183	-1
783	9606.ENSP00000226279	CD38	up	1	0	1	12	1	1	0	7237	-1
784	9606.ENSP00000226279	CD38	down	0	1	-1	12	1	1	0	7237	-1
785	9606.ENSP00000361359	CD40	up	1	0	1	45	2	10	1	7204	-1
786	9606.ENSP00000361359	CD40	down	0	1	-1	45	2	10	1	7204	-1
787	9606.ENSP00000359663	CD40LG	up	3	1	2	32	4	6	0	7217	-1
788	9606.ENSP00000359663	CD40LG	down	1	3	-2	32	4	6	0	7217	-1
789	9606.ENSP00000228434	CD69	down	0	2	-2	20	4	5	2	7229	-1
790	9606.ENSP00000221972	CD79A	up	0	1	-1	21	1	2	0	7228	-1
791	9606.ENSP00000221972	CD79A	down	1	0	1	21	1	2	0	7228	-1
792	9606.ENSP00000376544	CD79B	up	0	1	-1	19	2	3	1	7230	-1
793	9606.ENSP00000376544	CD79B	down	1	0	1	19	2	3	1	7230	-1
794	9606.ENSP00000378699	CDK1	up	7	4	3	176	12	24	1	7073	-1
795	9606.ENSP00000378699	CDK1	down	4	7	-3	176	12	24	1	7073	-1
796	9606.ENSP00000360532	CDC5L	down	3	14	-11	174	17	0	0	7075	-1
797	9606.ENSP00000209728	CDC6	up	0	0	0	53	2	27	2	7196	-1
798	9606.ENSP00000209728	CDC6	down	0	0	0	53	2	27	2	7196	-1
799	9606.ENSP00000308450	CDC20	up	2	0	2	89	3	45	1	7160	-1
800	9606.ENSP00000308450	CDC20	down	0	2	-2	89	3	45	1	7160	-1
801	9606.ENSP00000303706	CDC25A	up	0	3	-3	56	5	7	2	7193	-1
802	9606.ENSP00000245960	CDC25B	up	0	3	-3	37	4	4	1	7212	-1
803	9606.ENSP00000321656	CDC25C	up	0	6	-6	53	7	5	1	7196	-1
804	9606.ENSP00000434614	CDC27	up	2	0	2	47	3	2	1	7202	-1
805	9606.ENSP00000434614	CDC27	down	0	2	-2	47	3	2	1	7202	-1
806	9606.ENSP00000215574	CDC34	up	1	0	1	15	2	1	1	7234	-1
807	9606.ENSP00000215574	CDC34	down	0	1	-1	15	2	1	1	7234	-1
808	9606.ENSP00000314458	CDC42	up	18	10	8	338	38	106	10	6911	-1
809	9606.ENSP00000314458	CDC42	down	10	18	-8	338	38	106	10	6911	-1
810	9606.ENSP00000261769	CDH1	up	8	9	-1	197	33	81	16	7052	-1
811	9606.ENSP00000269141	CDH2	up	3	1	2	61	8	17	4	7188	-1
812	9606.ENSP00000269141	CDH2	down	1	3	-2	61	8	17	4	7188	-1
813	9606.ENSP00000344115	CDH5	up	0	0	0	22	3	11	3	7227	-1
814	9606.ENSP00000344115	CDH5	down	0	0	0	22	3	11	3	7227	-1
815	9606.ENSP00000266970	CDK2	up	8	3	5	176	14	30	3	7073	-1
816	9606.ENSP00000266970	CDK2	down	3	8	-5	176	14	30	3	7073	-1
817	9606.ENSP00000400088	CDK3	up	6	3	3	138	10	19	1	7111	-1
818	9606.ENSP00000400088	CDK3	down	3	6	-3	138	10	19	1	7111	-1
819	9606.ENSP00000257904	CDK4	up	7	5	2	174	16	32	4	7075	-1
820	9606.ENSP00000257904	CDK4	down	5	7	-2	174	16	32	4	7075	-1
821	9606.ENSP00000419782	CDK5	up	9	3	6	161	13	19	1	7088	-1
822	9606.ENSP00000419782	CDK5	down	3	9	-6	161	13	19	1	7088	-1
823	9606.ENSP00000265734	CDK6	up	6	3	3	151	12	25	3	7098	-1
824	9606.ENSP00000265734	CDK6	down	3	6	-3	151	12	25	3	7098	-1
825	9606.ENSP00000256443	CDK7	up	0	1	-1	14	1	2	0	7235	-1
826	9606.ENSP00000256443	CDK7	down	1	0	1	14	1	2	0	7235	-1
827	9606.ENSP00000370938	CDK8	up	0	2	-2	11	3	2	1	7238	-1
828	9606.ENSP00000244741	CDKN1A	up	6	3	3	177	16	56	7	7072	-1
829	9606.ENSP00000244741	CDKN1A	down	3	6	-3	177	16	56	7	7072	-1
830	9606.ENSP00000228872	CDKN1B	up	3	3	0	102	7	29	1	7147	-1
831	9606.ENSP00000228872	CDKN1B	down	3	3	0	102	7	29	1	7147	-1
832	9606.ENSP00000411552	CDKN1C	up	0	1	-1	26	1	7	0	7223	-1
833	9606.ENSP00000411552	CDKN1C	down	1	0	1	26	1	7	0	7223	-1
834	9606.ENSP00000394932	CDKN2A	up	3	2	1	68	6	19	1	7181	-1
835	9606.ENSP00000394932	CDKN2A	down	2	3	-1	68	6	19	1	7181	-1
836	9606.ENSP00000276925	CDKN2B	up	2	1	1	35	3	9	0	7214	-1
837	9606.ENSP00000276925	CDKN2B	down	1	2	-1	35	3	9	0	7214	-1
838	9606.ENSP00000262662	CDKN2C	up	3	1	2	22	4	3	0	7227	-1
839	9606.ENSP00000262662	CDKN2C	down	1	3	-2	22	4	3	0	7227	-1
840	9606.ENSP00000337056	CDKN2D	up	2	1	1	20	3	2	0	7229	-1
841	9606.ENSP00000337056	CDKN2D	down	1	2	-1	20	3	2	0	7229	-1
842	9606.ENSP00000231656	CDX1	up	1	3	-2	41	6	19	2	7208	-1
843	9606.ENSP00000231656	CDX1	down	3	1	2	41	6	19	2	7208	-1
844	9606.ENSP00000370408	CDX2	up	0	2	-2	36	3	16	1	7213	-1
845	9606.ENSP00000370408	CDX2	down	2	0	2	36	3	16	1	7213	-1
846	9606.ENSP00000427514	CEBPA	up	1	2	-1	79	5	10	2	7170	-1
847	9606.ENSP00000427514	CEBPA	down	2	1	1	79	5	10	2	7170	-1
848	9606.ENSP00000305422	CEBPB	up	3	2	1	46	8	9	3	7203	-1
849	9606.ENSP00000305422	CEBPB	down	2	3	-1	46	8	9	3	7203	-1
850	9606.ENSP00000386165	CEBPD	up	0	1	-1	24	1	4	0	7225	-1
851	9606.ENSP00000386165	CEBPD	down	1	0	1	24	1	4	0	7225	-1
852	9606.ENSP00000336868	CENPA	up	3	1	2	106	4	15	0	7143	-1
853	9606.ENSP00000336868	CENPA	down	1	3	-2	106	4	15	0	7143	-1
854	9606.ENSP00000319052	CETN1	up	0	0	0	16	1	16	1	7233	-1
855	9606.ENSP00000319052	CETN1	down	0	0	0	16	1	16	1	7233	-1
856	9606.ENSP00000359300	CETN2	up	0	0	0	16	1	16	1	7233	-1
857	9606.ENSP00000359300	CETN2	down	0	0	0	16	1	16	1	7233	-1
858	9606.ENSP00000283122	CETN3	up	0	0	0	16	1	16	1	7233	-1
859	9606.ENSP00000283122	CETN3	down	0	0	0	16	1	16	1	7233	-1
860	9606.ENSP00000003084	CFTR	up	2	0	2	21	3	6	1	7228	-1
861	9606.ENSP00000003084	CFTR	down	0	2	-2	21	3	6	1	7228	-1
862	9606.ENSP00000258969	CHAD	up	5	3	2	45	8	0	0	7204	-1
863	9606.ENSP00000258969	CHAD	down	3	5	-2	45	8	0	0	7204	-1
864	9606.ENSP00000284049	CHD1	up	2	0	2	40	2	1	0	7209	-1
865	9606.ENSP00000284049	CHD1	down	0	2	-2	40	2	1	0	7209	-1
866	9606.ENSP00000377747	CHD2	up	2	0	2	39	2	0	0	7210	-1
867	9606.ENSP00000377747	CHD2	down	0	2	-2	39	2	0	0	7210	-1
868	9606.ENSP00000369716	CHD3	up	2	0	2	44	2	0	0	7205	-1
869	9606.ENSP00000369716	CHD3	down	0	2	-2	44	2	0	0	7205	-1
870	9606.ENSP00000349508	CHD4	up	2	1	1	50	6	5	3	7199	-1
871	9606.ENSP00000349508	CHD4	down	1	2	-1	50	6	5	3	7199	-1
872	9606.ENSP00000388648	CHEK1	up	1	0	1	40	1	3	0	7209	-1
873	9606.ENSP00000388648	CHEK1	down	0	1	-1	40	1	3	0	7209	-1
874	9606.ENSP00000261302	FOXN3	up	1	0	1	41	2	25	1	7208	-1
875	9606.ENSP00000261302	FOXN3	down	0	1	-1	41	2	25	1	7208	-1
876	9606.ENSP00000306490	CHRM1	up	1	0	1	13	1	0	0	7236	-1
877	9606.ENSP00000306490	CHRM1	down	0	1	-1	13	1	0	0	7236	-1
878	9606.ENSP00000319984	CHRM2	up	2	0	2	24	2	1	0	7225	-1
879	9606.ENSP00000319984	CHRM2	down	0	2	-2	24	2	1	0	7225	-1
880	9606.ENSP00000409378	CHRM4	up	1	0	1	18	1	0	0	7231	-1
881	9606.ENSP00000409378	CHRM4	down	0	1	-1	18	1	0	0	7231	-1
882	9606.ENSP00000359424	CHUK	up	2	1	1	68	3	2	0	7181	-1
883	9606.ENSP00000359424	CHUK	down	1	2	-1	68	3	2	0	7181	-1
884	9606.ENSP00000322887	CIRBP	up	0	0	0	19	0	0	0	7230	-1
885	9606.ENSP00000322887	CIRBP	down	0	0	0	19	0	0	0	7230	-1
886	9606.ENSP00000409346	CISH	up	0	0	0	20	0	2	0	7229	-1
887	9606.ENSP00000409346	CISH	down	0	0	0	20	0	2	0	7229	-1
888	9606.ENSP00000315130	CLU	up	0	0	0	16	0	8	0	7233	-1
889	9606.ENSP00000315130	CLU	down	0	0	0	16	0	8	0	7233	-1
890	9606.ENSP00000242285	CLTA	up	0	0	0	12	0	0	0	7237	-1
891	9606.ENSP00000242285	CLTA	down	0	0	0	12	0	0	0	7237	-1
892	9606.ENSP00000309415	CLTB	up	0	0	0	11	0	0	0	7238	-1
893	9606.ENSP00000309415	CLTB	down	0	0	0	11	0	0	0	7238	-1
894	9606.ENSP00000296140	CCR1	up	3	5	-2	43	8	1	0	7206	-1
895	9606.ENSP00000296140	CCR1	down	5	3	2	43	8	1	0	7206	-1
896	9606.ENSP00000441600	CCR3	up	3	5	-2	44	8	1	0	7205	-1
897	9606.ENSP00000441600	CCR3	down	5	3	2	44	8	1	0	7205	-1
898	9606.ENSP00000332659	CCR4	up	3	5	-2	41	8	0	0	7208	-1
899	9606.ENSP00000332659	CCR4	down	5	3	2	41	8	0	0	7208	-1
900	9606.ENSP00000292303	CCR5	up	5	5	0	67	10	6	0	7182	-1
901	9606.ENSP00000292303	CCR5	down	5	5	0	67	10	6	0	7182	-1
902	9606.ENSP00000339393	CCR6	up	3	5	-2	42	8	1	0	7207	-1
903	9606.ENSP00000339393	CCR6	down	5	3	2	42	8	1	0	7207	-1
904	9606.ENSP00000246657	CCR7	up	3	6	-3	59	9	4	0	7190	-1
905	9606.ENSP00000246657	CCR7	down	6	3	3	59	9	4	0	7190	-1
906	9606.ENSP00000326432	CCR8	up	3	5	-2	41	8	0	0	7208	-1
907	9606.ENSP00000326432	CCR8	down	5	3	2	41	8	0	0	7208	-1
908	9606.ENSP00000361275	PLK3	up	1	1	0	74	2	21	0	7175	-1
909	9606.ENSP00000361275	PLK3	down	1	1	0	74	2	21	0	7175	-1
910	9606.ENSP00000355370	CNTF	up	2	0	2	47	2	0	0	7202	-1
911	9606.ENSP00000355370	CNTF	down	0	2	-2	47	2	0	0	7202	-1
912	9606.ENSP00000242338	CNTFR	up	2	4	-2	66	6	0	0	7183	-1
913	9606.ENSP00000242338	CNTFR	down	4	2	2	66	6	0	0	7183	-1
914	9606.ENSP00000364979	COL4A1	up	4	2	2	24	7	1	1	7225	-1
915	9606.ENSP00000364979	COL4A1	down	2	4	-2	24	7	1	1	7225	-1
916	9606.ENSP00000353654	COL4A2	up	4	2	2	25	7	2	1	7224	-1
917	9606.ENSP00000353654	COL4A2	down	2	4	-2	25	7	2	1	7224	-1
918	9606.ENSP00000379866	COL4A4	up	2	2	0	21	4	0	0	7228	-1
919	9606.ENSP00000379866	COL4A4	down	2	2	0	21	4	0	0	7228	-1
920	9606.ENSP00000331902	COL4A5	up	4	2	2	24	7	1	1	7225	-1
921	9606.ENSP00000331902	COL4A5	down	2	4	-2	24	7	1	1	7225	-1
922	9606.ENSP00000361290	COL4A6	up	2	2	0	26	4	0	0	7223	-1
923	9606.ENSP00000361290	COL4A6	down	2	2	0	26	4	0	0	7223	-1
924	9606.ENSP00000360882	COL5A1	up	2	2	0	20	4	0	0	7229	-1
925	9606.ENSP00000360882	COL5A1	down	2	2	0	20	4	0	0	7229	-1
926	9606.ENSP00000355180	COL6A1	up	2	2	0	20	4	0	0	7229	-1
927	9606.ENSP00000355180	COL6A1	down	2	2	0	20	4	0	0	7229	-1
928	9606.ENSP00000295550	COL6A3	up	2	2	0	20	4	0	0	7229	-1
929	9606.ENSP00000295550	COL6A3	down	2	2	0	20	4	0	0	7229	-1
930	9606.ENSP00000359114	COL11A1	up	2	3	-1	21	5	0	0	7228	-1
931	9606.ENSP00000359114	COL11A1	down	3	2	1	21	5	0	0	7228	-1
932	9606.ENSP00000222271	COMP	up	2	3	-1	23	5	1	0	7226	-1
933	9606.ENSP00000222271	COMP	down	3	2	1	23	5	1	0	7226	-1
934	9606.ENSP00000357048	COPA	up	0	0	0	13	0	1	0	7236	-1
935	9606.ENSP00000357048	COPA	down	0	0	0	13	0	1	0	7236	-1
936	9606.ENSP00000419923	KLF6	up	2	0	2	18	3	5	1	7231	-1
937	9606.ENSP00000419923	KLF6	down	0	2	-2	18	3	5	1	7231	-1
938	9606.ENSP00000263056	MAP3K8	up	0	0	0	17	0	0	0	7232	-1
939	9606.ENSP00000263056	MAP3K8	down	0	0	0	17	0	0	0	7232	-1
940	9606.ENSP00000319464	CPN2	up	3	0	3	26	3	0	0	7223	-1
941	9606.ENSP00000319464	CPN2	down	0	3	-3	26	3	0	0	7223	-1
942	9606.ENSP00000265641	CPT1A	up	2	0	2	22	2	1	0	7227	-1
943	9606.ENSP00000265641	CPT1A	down	0	2	-2	22	2	1	0	7227	-1
944	9606.ENSP00000360541	CPT2	up	0	0	0	12	0	0	0	7237	-1
945	9606.ENSP00000360541	CPT2	down	0	0	0	12	0	0	0	7237	-1
946	9606.ENSP00000387699	CREB1	up	8	7	1	131	18	33	3	7118	-1
947	9606.ENSP00000387699	CREB1	down	7	8	-1	131	18	33	3	7118	-1
948	9606.ENSP00000264110	ATF2	up	8	3	5	102	11	12	0	7147	-1
949	9606.ENSP00000264110	ATF2	down	3	8	-5	102	11	12	0	7147	-1
950	9606.ENSP00000262367	CREBBP	up	8	14	-6	186	23	15	1	7063	-1
951	9606.ENSP00000265372	CREM	down	0	3	-3	20	3	2	0	7229	-1
952	9606.ENSP00000276571	CRH	up	1	0	1	24	1	7	0	7225	-1
953	9606.ENSP00000276571	CRH	down	0	1	-1	24	1	7	0	7225	-1
954	9606.ENSP00000300574	CRK	up	6	5	1	81	11	2	0	7168	-1
955	9606.ENSP00000300574	CRK	down	5	6	-1	81	11	2	0	7168	-1
956	9606.ENSP00000346300	CRKL	up	6	6	0	94	12	0	0	7155	-1
957	9606.ENSP00000346300	CRKL	down	6	6	0	94	12	0	0	7155	-1
958	9606.ENSP00000008527	CRY1	up	0	2	-2	15	4	4	2	7234	-1
959	9606.ENSP00000406751	CRY2	up	0	2	-2	14	4	4	2	7235	-1
960	9606.ENSP00000229794	MAPK14	up	14	8	6	515	50	237	28	6734	-1
961	9606.ENSP00000229794	MAPK14	down	8	14	-6	515	50	237	28	6734	-1
962	9606.ENSP00000327513	CSF1	up	4	4	0	31	8	2	0	7218	-1
963	9606.ENSP00000327513	CSF1	down	4	4	0	31	8	2	0	7218	-1
964	9606.ENSP00000286301	CSF1R	up	6	7	-1	124	16	40	3	7125	-1
965	9606.ENSP00000286301	CSF1R	down	7	6	1	124	16	40	3	7125	-1
966	9606.ENSP00000296871	CSF2	up	2	2	0	108	7	12	3	7141	-1
967	9606.ENSP00000296871	CSF2	down	2	2	0	108	7	12	3	7141	-1
968	9606.ENSP00000394227	CSF2RA	up	1	4	-3	73	5	0	0	7176	-1
969	9606.ENSP00000394227	CSF2RA	down	4	1	3	73	5	0	0	7176	-1
970	9606.ENSP00000384053	CSF2RB	up	1	4	-3	76	5	0	0	7173	-1
971	9606.ENSP00000384053	CSF2RB	down	4	1	3	76	5	0	0	7173	-1
972	9606.ENSP00000225474	CSF3	up	1	0	1	44	1	0	0	7205	-1
973	9606.ENSP00000225474	CSF3	down	0	1	-1	44	1	0	0	7205	-1
974	9606.ENSP00000362195	CSF3R	up	1	4	-3	66	5	0	0	7183	-1
975	9606.ENSP00000362195	CSF3R	down	4	1	3	66	5	0	0	7183	-1
976	9606.ENSP00000316416	CSH1	up	1	0	1	39	1	1	0	7210	-1
977	9606.ENSP00000316416	CSH1	down	0	1	-1	39	1	1	0	7210	-1
978	9606.ENSP00000376623	CSH2	up	1	0	1	38	1	0	0	7211	-1
979	9606.ENSP00000376623	CSH2	down	0	1	-1	38	1	0	0	7211	-1
980	9606.ENSP00000220003	CSK	up	2	0	2	82	4	28	2	7167	-1
981	9606.ENSP00000220003	CSK	down	0	2	-2	82	4	28	2	7167	-1
982	9606.ENSP00000421689	CSNK1A1	up	2	0	2	29	2	5	0	7220	-1
983	9606.ENSP00000421689	CSNK1A1	down	0	2	-2	29	2	5	0	7220	-1
984	9606.ENSP00000324464	CSNK1D	up	3	0	3	30	3	6	0	7219	-1
985	9606.ENSP00000324464	CSNK1D	down	0	3	-3	30	3	6	0	7219	-1
986	9606.ENSP00000352929	CSNK1E	up	2	0	2	23	2	5	0	7226	-1
987	9606.ENSP00000352929	CSNK1E	down	0	2	-2	23	2	5	0	7226	-1
988	9606.ENSP00000255641	CSNK1G2	up	0	0	0	11	0	1	0	7238	-1
989	9606.ENSP00000255641	CSNK1G2	down	0	0	0	11	0	1	0	7238	-1
990	9606.ENSP00000353904	CSNK1G3	up	0	0	0	11	0	1	0	7238	-1
991	9606.ENSP00000353904	CSNK1G3	down	0	0	0	11	0	1	0	7238	-1
992	9606.ENSP00000217244	CSNK2A1	up	1	0	1	14	2	2	1	7235	-1
993	9606.ENSP00000217244	CSNK2A1	down	0	1	-1	14	2	2	1	7235	-1
994	9606.ENSP00000327758	NKX2-5	up	3	2	1	28	8	10	3	7221	-1
995	9606.ENSP00000327758	NKX2-5	down	2	3	-1	28	8	10	3	7221	-1
996	9606.ENSP00000290921	CTBP1	up	1	2	-1	23	3	3	0	7226	-1
997	9606.ENSP00000290921	CTBP1	down	2	1	1	23	3	3	0	7226	-1
998	9606.ENSP00000311825	CTBP2	up	2	2	0	16	4	3	0	7233	-1
999	9606.ENSP00000311825	CTBP2	down	2	2	0	16	4	3	0	7233	-1
1000	9606.ENSP00000279804	CTF1	up	2	2	0	51	4	3	0	7198	-1
1001	9606.ENSP00000279804	CTF1	down	2	2	0	51	4	3	0	7198	-1
1002	9606.ENSP00000356954	CTGF	up	1	3	-2	74	7	25	3	7175	-1
1003	9606.ENSP00000356954	CTGF	down	3	1	2	74	7	25	3	7175	-1
1004	9606.ENSP00000304669	CTNNA1	up	3	1	2	62	4	3	0	7187	-1
1005	9606.ENSP00000304669	CTNNA1	down	1	3	-2	62	4	3	0	7187	-1
1006	9606.ENSP00000344456	CTNNB1	up	18	12	6	274	33	27	3	6975	-1
1007	9606.ENSP00000344456	CTNNB1	down	12	18	-6	274	33	27	3	6975	-1
1008	9606.ENSP00000342070	CTSB	up	0	0	0	12	0	7	0	7237	-1
1009	9606.ENSP00000342070	CTSB	down	0	0	0	12	0	7	0	7237	-1
1010	9606.ENSP00000216336	CTSG	up	0	2	-2	12	2	0	0	7237	-1
1011	9606.ENSP00000216336	CTSG	down	2	0	2	12	2	0	0	7237	-1
1012	9606.ENSP00000351059	CX3CR1	up	3	5	-2	41	8	0	0	7208	-1
1013	9606.ENSP00000351059	CX3CR1	down	5	3	2	41	8	0	0	7208	-1
1014	9606.ENSP00000308928	CYLD	up	0	0	0	12	0	4	0	7237	-1
1015	9606.ENSP00000308928	CYLD	down	0	0	0	12	0	4	0	7237	-1
1016	9606.ENSP00000369050	CYP1A1	up	1	1	0	20	2	3	0	7229	-1
1017	9606.ENSP00000369050	CYP1A1	down	1	1	0	20	2	3	0	7229	-1
1018	9606.ENSP00000260630	CYP1B1	up	1	1	0	9	2	5	0	7240	-1
1019	9606.ENSP00000260630	CYP1B1	down	1	1	0	9	2	5	0	7240	-1
1020	9606.ENSP00000311095	CYP4A11	up	0	0	0	14	0	2	0	7235	-1
1021	9606.ENSP00000311095	CYP4A11	down	0	0	0	14	0	2	0	7235	-1
1022	9606.ENSP00000301645	CYP7A1	up	1	0	1	32	2	16	1	7217	-1
1023	9606.ENSP00000301645	CYP7A1	down	0	1	-1	32	2	16	1	7217	-1
1024	9606.ENSP00000358903	CYP17A1	up	2	0	2	14	3	7	1	7235	-1
1025	9606.ENSP00000358903	CYP17A1	down	0	2	-2	14	3	7	1	7235	-1
1026	9606.ENSP00000260433	CYP19A1	up	0	0	0	13	1	8	1	7236	-1
1027	9606.ENSP00000260433	CYP19A1	down	0	0	0	13	1	8	1	7236	-1
1028	9606.ENSP00000312435	DAG1	down	1	4	-3	16	5	0	0	7233	-1
1029	9606.ENSP00000350785	DAPK1	up	1	3	-2	23	4	2	0	7226	-1
1030	9606.ENSP00000350785	DAPK1	down	3	1	2	23	4	2	0	7226	-1
1031	9606.ENSP00000301264	DAPK3	up	1	1	0	19	3	1	1	7230	-1
1032	9606.ENSP00000301264	DAPK3	down	1	1	0	19	3	1	1	7230	-1
1033	9606.ENSP00000384573	DAZ1	up	0	0	0	19	0	0	0	7230	-1
1034	9606.ENSP00000384573	DAZ1	down	0	0	0	19	0	0	0	7230	-1
1035	9606.ENSP00000250863	DAZL	up	0	0	0	23	0	2	0	7226	-1
1036	9606.ENSP00000250863	DAZL	down	0	0	0	23	0	2	0	7226	-1
1037	9606.ENSP00000389140	DCC	up	2	0	2	17	2	2	0	7232	-1
1038	9606.ENSP00000389140	DCC	down	0	2	-2	17	2	2	0	7232	-1
1039	9606.ENSP00000052754	DCN	up	4	3	1	45	7	5	0	7204	-1
1040	9606.ENSP00000052754	DCN	down	3	4	-1	45	7	5	0	7204	-1
1041	9606.ENSP00000256996	DDB2	up	1	0	1	25	1	7	0	7224	-1
1042	9606.ENSP00000256996	DDB2	down	0	1	-1	25	1	7	0	7224	-1
1043	9606.ENSP00000360025	GADD45A	up	0	1	-1	37	1	7	0	7212	-1
1044	9606.ENSP00000360025	GADD45A	down	1	0	1	37	1	7	0	7212	-1
1045	9606.ENSP00000447803	DDIT3	up	0	1	-1	22	1	8	0	7227	-1
1046	9606.ENSP00000447803	DDIT3	down	1	0	1	22	1	8	0	7227	-1
1047	9606.ENSP00000233084	DDX1	up	0	0	0	28	0	2	0	7221	-1
1048	9606.ENSP00000233084	DDX1	down	0	0	0	28	0	2	0	7221	-1
1049	9606.ENSP00000225792	DDX5	up	0	0	0	27	0	0	0	7222	-1
1050	9606.ENSP00000225792	DDX5	down	0	0	0	27	0	0	0	7222	-1
1051	9606.ENSP00000314348	DDX10	up	0	0	0	26	0	0	0	7223	-1
1052	9606.ENSP00000314348	DDX10	down	0	0	0	26	0	0	0	7223	-1
1053	9606.ENSP00000220764	DECR1	up	1	1	0	14	5	8	3	7235	-1
1054	9606.ENSP00000347717	DHCR7	up	1	2	-1	12	3	1	0	7237	-1
1055	9606.ENSP00000347717	DHCR7	down	2	1	1	12	3	1	0	7237	-1
1056	9606.ENSP00000396308	DHFR	up	0	0	0	8	1	2	1	7241	-1
1057	9606.ENSP00000396308	DHFR	down	0	0	0	8	1	2	1	7241	-1
1058	9606.ENSP00000381565	DIAPH1	up	1	0	1	32	1	0	0	7217	-1
1059	9606.ENSP00000381565	DIAPH1	down	0	1	-1	32	1	0	0	7217	-1
1060	9606.ENSP00000321348	DIAPH2	up	1	0	1	25	1	0	0	7224	-1
1061	9606.ENSP00000321348	DIAPH2	down	0	1	-1	25	1	0	0	7224	-1
1062	9606.ENSP00000222598	DLX5	down	0	1	-1	10	3	5	2	7239	-1
1063	9606.ENSP00000362014	DNM1	up	0	3	-3	44	4	1	1	7205	-1
1064	9606.ENSP00000270223	DMWD	up	1	0	1	23	1	7	0	7226	-1
1065	9606.ENSP00000270223	DMWD	down	0	1	-1	23	1	7	0	7226	-1
1066	9606.ENSP00000347890	DNM2	up	0	1	-1	10	1	1	0	7239	-1
1067	9606.ENSP00000347890	DNM2	down	1	0	1	10	1	1	0	7239	-1
1068	9606.ENSP00000352516	DNMT1	up	1	0	1	20	3	12	2	7229	-1
1069	9606.ENSP00000352516	DNMT1	down	0	1	-1	20	3	12	2	7229	-1
1070	9606.ENSP00000280333	DOCK1	up	1	0	1	12	1	0	0	7237	-1
1071	9606.ENSP00000280333	DOCK1	down	0	1	-1	12	1	0	0	7237	-1
1072	9606.ENSP00000256935	DOCK2	up	1	0	1	12	1	0	0	7237	-1
1073	9606.ENSP00000256935	DOCK2	down	0	1	-1	12	1	0	0	7237	-1
1074	9606.ENSP00000233668	DOK1	up	0	1	-1	24	1	3	0	7225	-1
1075	9606.ENSP00000233668	DOK1	down	1	0	1	24	1	3	0	7225	-1
1076	9606.ENSP00000353731	DPP4	up	0	0	0	12	1	3	1	7237	-1
1077	9606.ENSP00000353731	DPP4	down	0	0	0	12	1	3	1	7237	-1
1078	9606.ENSP00000354859	DRD2	up	1	0	1	35	1	1	0	7214	-1
1079	9606.ENSP00000354859	DRD2	down	0	1	-1	35	1	1	0	7214	-1
1080	9606.ENSP00000373169	DRD3	up	1	0	1	17	1	0	0	7232	-1
1081	9606.ENSP00000373169	DRD3	down	0	1	-1	17	1	0	0	7232	-1
1082	9606.ENSP00000261172	EPYC	up	3	1	2	29	4	0	0	7220	-1
1083	9606.ENSP00000261172	EPYC	down	1	3	-2	29	4	0	0	7220	-1
1084	9606.ENSP00000282478	DSPP	up	1	0	1	8	1	2	0	7241	-1
1085	9606.ENSP00000282478	DSPP	down	0	1	-1	8	1	2	0	7241	-1
1086	9606.ENSP00000230990	HBEGF	up	1	1	0	30	2	4	0	7219	-1
1087	9606.ENSP00000230990	HBEGF	down	1	1	0	30	2	4	0	7219	-1
1088	9606.ENSP00000344758	ECM2	up	3	0	3	26	3	0	0	7223	-1
1089	9606.ENSP00000344758	ECM2	down	0	3	-3	26	3	0	0	7223	-1
1090	9606.ENSP00000239223	DUSP1	up	4	4	0	65	8	16	0	7184	-1
1091	9606.ENSP00000239223	DUSP1	down	4	4	0	65	8	16	0	7184	-1
1092	9606.ENSP00000288943	DUSP2	up	3	2	1	31	5	3	0	7218	-1
1093	9606.ENSP00000288943	DUSP2	down	2	3	-1	31	5	3	0	7218	-1
1094	9606.ENSP00000226004	DUSP3	up	3	2	1	29	5	0	0	7220	-1
1095	9606.ENSP00000226004	DUSP3	down	2	3	-1	29	5	0	0	7220	-1
1096	9606.ENSP00000240100	DUSP4	up	3	2	1	33	5	2	0	7216	-1
1097	9606.ENSP00000240100	DUSP4	down	2	3	-1	33	5	2	0	7216	-1
1098	9606.ENSP00000358596	DUSP5	up	3	2	1	31	5	0	0	7218	-1
1099	9606.ENSP00000358596	DUSP5	down	2	3	-1	31	5	0	0	7218	-1
1100	9606.ENSP00000279488	DUSP6	up	3	2	1	37	5	10	0	7212	-1
1101	9606.ENSP00000279488	DUSP6	down	2	3	-1	37	5	10	0	7212	-1
1102	9606.ENSP00000417183	DUSP7	up	3	2	1	29	5	0	0	7220	-1
1103	9606.ENSP00000417183	DUSP7	down	2	3	-1	29	5	0	0	7220	-1
1104	9606.ENSP00000329539	DUSP8	up	3	2	1	30	5	3	0	7219	-1
1105	9606.ENSP00000329539	DUSP8	down	2	3	-1	30	5	3	0	7219	-1
1106	9606.ENSP00000345853	DUSP9	up	3	1	2	27	4	0	0	7222	-1
1107	9606.ENSP00000345853	DUSP9	down	1	3	-2	27	4	0	0	7222	-1
1108	9606.ENSP00000368169	DVL1	up	1	4	-3	83	15	45	10	7166	-1
1109	9606.ENSP00000005340	DVL2	up	1	4	-3	79	15	45	10	7170	-1
1110	9606.ENSP00000316054	DVL3	up	1	4	-3	78	15	45	10	7171	-1
1111	9606.ENSP00000381932	DYRK1A	down	0	9	-9	101	9	1	0	7148	-1
1112	9606.ENSP00000345571	E2F1	up	2	4	-2	108	9	40	3	7141	-1
1113	9606.ENSP00000345571	E2F1	down	4	2	2	108	9	40	3	7141	-1
1114	9606.ENSP00000355249	E2F2	up	2	2	0	61	7	33	3	7188	-1
1115	9606.ENSP00000355249	E2F2	down	2	2	0	61	7	33	3	7188	-1
1116	9606.ENSP00000262904	E2F3	up	2	3	-1	67	7	32	2	7182	-1
1117	9606.ENSP00000262904	E2F3	down	3	2	1	67	7	32	2	7182	-1
1118	9606.ENSP00000368686	E2F4	up	0	1	-1	55	2	32	1	7194	-1
1119	9606.ENSP00000368686	E2F4	down	1	0	1	55	2	32	1	7194	-1
1120	9606.ENSP00000398124	E2F5	up	0	1	-1	47	2	25	1	7202	-1
1121	9606.ENSP00000398124	E2F5	down	1	0	1	47	2	25	1	7202	-1
1122	9606.ENSP00000370936	E2F6	up	0	1	-1	44	2	25	1	7205	-1
1123	9606.ENSP00000370936	E2F6	down	1	0	1	44	2	25	1	7205	-1
1124	9606.ENSP00000301727	E4F1	down	0	2	-2	8	3	2	1	7241	-1
1125	9606.ENSP00000322898	EBF1	up	0	0	0	16	1	3	1	7233	-1
1126	9606.ENSP00000322898	EBF1	down	0	0	0	16	1	3	1	7233	-1
1127	9606.ENSP00000305416	S1PR1	up	0	0	0	26	0	2	0	7223	-1
1128	9606.ENSP00000305416	S1PR1	down	0	0	0	26	0	2	0	7223	-1
1129	9606.ENSP00000351755	LPAR1	up	3	1	2	28	4	2	0	7221	-1
1130	9606.ENSP00000351755	LPAR1	down	1	3	-2	28	4	2	0	7221	-1
1131	9606.ENSP00000368683	EDN1	up	7	9	-2	114	20	18	4	7135	-1
1132	9606.ENSP00000357392	EFNA1	up	4	2	2	56	7	3	1	7193	-1
1133	9606.ENSP00000357392	EFNA1	down	2	4	-2	56	7	3	1	7193	-1
1134	9606.ENSP00000215368	EFNA2	up	4	2	2	32	6	1	0	7217	-1
1135	9606.ENSP00000215368	EFNA2	down	2	4	-2	32	6	1	0	7217	-1
1136	9606.ENSP00000357393	EFNA3	up	2	0	2	15	2	1	0	7234	-1
1137	9606.ENSP00000357393	EFNA3	down	0	2	-2	15	2	1	0	7234	-1
1138	9606.ENSP00000414378	EFNA4	up	4	2	2	30	6	0	0	7219	-1
1139	9606.ENSP00000414378	EFNA4	down	2	4	-2	30	6	0	0	7219	-1
1140	9606.ENSP00000328777	EFNA5	up	4	2	2	33	6	0	0	7216	-1
1141	9606.ENSP00000328777	EFNA5	down	2	4	-2	33	6	0	0	7216	-1
1142	9606.ENSP00000204961	EFNB1	up	3	0	3	36	3	5	0	7213	-1
1143	9606.ENSP00000204961	EFNB1	down	0	3	-3	36	3	5	0	7213	-1
1144	9606.ENSP00000245323	EFNB2	up	2	0	2	27	2	0	0	7222	-1
1145	9606.ENSP00000245323	EFNB2	down	0	2	-2	27	2	0	0	7222	-1
1146	9606.ENSP00000226091	EFNB3	up	2	0	2	23	2	1	0	7226	-1
1147	9606.ENSP00000226091	EFNB3	down	0	2	-2	23	2	1	0	7226	-1
1148	9606.ENSP00000265171	EGF	up	5	4	1	79	9	4	0	7170	-1
1149	9606.ENSP00000265171	EGF	down	4	5	-1	79	9	4	0	7170	-1
1150	9606.ENSP00000239938	EGR1	up	6	11	-5	136	26	47	9	7113	-1
1151	9606.ENSP00000242480	EGR2	up	3	0	3	35	4	10	1	7214	-1
1152	9606.ENSP00000242480	EGR2	down	0	3	-3	35	4	10	1	7214	-1
1153	9606.ENSP00000318057	EGR3	up	3	1	2	20	5	3	1	7229	-1
1154	9606.ENSP00000318057	EGR3	down	1	3	-2	20	5	3	1	7229	-1
1155	9606.ENSP00000445626	EGR4	down	0	2	-2	8	3	1	1	7241	-1
1156	9606.ENSP00000231887	EHHADH	up	1	0	1	11	1	1	0	7238	-1
1157	9606.ENSP00000231887	EHHADH	down	0	1	-1	11	1	1	0	7238	-1
1158	9606.ENSP00000256383	EIF2S1	up	0	0	0	21	0	0	0	7228	-1
1159	9606.ENSP00000256383	EIF2S1	down	0	0	0	21	0	0	0	7228	-1
1160	9606.ENSP00000253039	EIF2S3	up	0	0	0	13	0	0	0	7236	-1
1161	9606.ENSP00000253039	EIF2S3	down	0	0	0	13	0	0	0	7236	-1
1162	9606.ENSP00000351209	EPHA2	up	6	7	-1	134	18	35	5	7115	-1
1163	9606.ENSP00000351209	EPHA2	down	7	6	1	134	18	35	5	7115	-1
1164	9606.ENSP00000293831	EIF4A1	up	0	0	0	44	0	2	0	7205	-1
1165	9606.ENSP00000293831	EIF4A1	down	0	0	0	44	0	2	0	7205	-1
1166	9606.ENSP00000326381	EIF4A2	up	0	0	0	32	0	2	0	7217	-1
1167	9606.ENSP00000326381	EIF4A2	down	0	0	0	32	0	2	0	7217	-1
1168	9606.ENSP00000262056	EIF4B	up	0	0	0	14	0	1	0	7235	-1
1169	9606.ENSP00000262056	EIF4B	down	0	0	0	14	0	1	0	7235	-1
1170	9606.ENSP00000425561	EIF4E	up	0	0	0	59	0	2	0	7190	-1
1171	9606.ENSP00000425561	EIF4E	down	0	0	0	59	0	2	0	7190	-1
1172	9606.ENSP00000340691	EIF4EBP1	up	0	1	-1	27	1	9	0	7222	-1
1173	9606.ENSP00000340691	EIF4EBP1	down	1	0	1	27	1	9	0	7222	-1
1174	9606.ENSP00000362314	EIF4EBP2	up	0	1	-1	12	1	1	0	7237	-1
1175	9606.ENSP00000362314	EIF4EBP2	down	1	0	1	12	1	1	0	7237	-1
1176	9606.ENSP00000338020	EIF4G1	up	0	0	0	16	0	0	0	7233	-1
1177	9606.ENSP00000338020	EIF4G1	down	0	0	0	16	0	0	0	7233	-1
1178	9606.ENSP00000216554	EIF5	up	1	0	1	70	1	0	0	7179	-1
1179	9606.ENSP00000216554	EIF5	down	0	1	-1	70	1	0	0	7179	-1
1180	9606.ENSP00000263621	ELANE	up	0	1	-1	16	2	4	1	7233	-1
1181	9606.ENSP00000263621	ELANE	down	1	0	1	16	2	4	1	7233	-1
1182	9606.ENSP00000385269	ELAVL1	up	4	1	3	51	6	13	1	7198	-1
1183	9606.ENSP00000385269	ELAVL1	down	1	4	-3	51	6	13	1	7198	-1
1184	9606.ENSP00000349594	ELAVL4	up	0	1	-1	11	1	3	0	7238	-1
1185	9606.ENSP00000349594	ELAVL4	down	1	0	1	11	1	3	0	7238	-1
1186	9606.ENSP00000247161	ELK1	up	2	0	2	14	2	0	0	7235	-1
1187	9606.ENSP00000247161	ELK1	down	0	2	-2	14	2	0	0	7235	-1
1188	9606.ENSP00000385751	MARK2	down	0	3	-3	14	3	0	0	7235	-1
1189	9606.ENSP00000365745	CTTN	down	1	6	-5	37	7	0	0	7212	-1
1190	9606.ENSP00000263253	EP300	up	5	12	-7	161	18	12	1	7088	-1
1191	9606.ENSP00000263734	EPAS1	up	1	3	-2	33	4	2	0	7216	-1
1192	9606.ENSP00000263734	EPAS1	down	3	1	2	33	4	2	0	7216	-1
1193	9606.ENSP00000275815	EPHA1	up	2	1	1	63	6	23	3	7186	-1
1194	9606.ENSP00000275815	EPHA1	down	1	2	-1	63	6	23	3	7186	-1
1195	9606.ENSP00000337451	EPHA3	up	2	1	1	62	6	22	3	7187	-1
1196	9606.ENSP00000337451	EPHA3	down	1	2	-1	62	6	22	3	7187	-1
1197	9606.ENSP00000281821	EPHA4	up	2	1	1	68	7	25	4	7181	-1
1198	9606.ENSP00000281821	EPHA4	down	1	2	-1	68	7	25	4	7181	-1
1199	9606.ENSP00000273854	EPHA5	up	2	1	1	55	6	22	3	7194	-1
1200	9606.ENSP00000273854	EPHA5	down	1	2	-1	55	6	22	3	7194	-1
1201	9606.ENSP00000166244	EPHA8	up	1	1	0	49	5	22	3	7200	-1
1202	9606.ENSP00000166244	EPHA8	down	1	1	0	49	5	22	3	7200	-1
1203	9606.ENSP00000381097	EPHB1	up	1	1	0	63	5	23	3	7186	-1
1204	9606.ENSP00000381097	EPHB1	down	1	1	0	63	5	23	3	7186	-1
1205	9606.ENSP00000363763	EPHB2	up	1	1	0	79	6	31	4	7170	-1
1206	9606.ENSP00000363763	EPHB2	down	1	1	0	79	6	31	4	7170	-1
1207	9606.ENSP00000332118	EPHB3	up	1	1	0	66	6	32	4	7183	-1
1208	9606.ENSP00000332118	EPHB3	down	1	1	0	66	6	32	4	7183	-1
1209	9606.ENSP00000350896	EPHB4	up	1	1	0	56	5	24	3	7193	-1
1210	9606.ENSP00000350896	EPHB4	down	1	1	0	56	5	24	3	7193	-1
1211	9606.ENSP00000376684	EPHB6	up	1	1	0	51	6	24	4	7198	-1
1212	9606.ENSP00000376684	EPHB6	down	1	1	0	51	6	24	4	7198	-1
1213	9606.ENSP00000376178	STX2	up	0	0	0	13	1	1	1	7236	-1
1214	9606.ENSP00000376178	STX2	down	0	0	0	13	1	1	1	7236	-1
1215	9606.ENSP00000252723	EPO	up	3	1	2	79	4	2	0	7170	-1
1216	9606.ENSP00000252723	EPO	down	1	3	-2	79	4	2	0	7170	-1
1217	9606.ENSP00000222139	EPOR	up	2	4	-2	85	6	3	0	7164	-1
1218	9606.ENSP00000222139	EPOR	down	4	2	2	85	6	3	0	7164	-1
1219	9606.ENSP00000269571	ERBB2	up	9	5	4	159	20	35	6	7090	-1
1220	9606.ENSP00000269571	ERBB2	down	5	9	-4	159	20	35	6	7090	-1
1221	9606.ENSP00000267101	ERBB3	down	1	7	-6	103	12	18	4	7146	-1
1222	9606.ENSP00000342235	ERBB4	up	7	3	4	102	13	10	3	7147	-1
1223	9606.ENSP00000342235	ERBB4	down	3	7	-4	102	13	10	3	7147	-1
1224	9606.ENSP00000347294	EYA4	down	0	1	-1	19	4	5	3	7230	-1
1225	9606.ENSP00000348089	ERCC6	up	0	0	0	19	0	0	0	7230	-1
1226	9606.ENSP00000348089	ERCC6	down	0	0	0	19	0	0	0	7230	-1
1227	9606.ENSP00000401445	ERN1	up	2	2	0	56	6	23	2	7193	-1
1228	9606.ENSP00000401445	ERN1	down	2	2	0	56	6	23	2	7193	-1
1229	9606.ENSP00000206249	ESR1	up	5	2	3	94	9	25	2	7155	-1
1230	9606.ENSP00000206249	ESR1	down	2	5	-3	94	9	25	2	7155	-1
1231	9606.ENSP00000343925	ESR2	down	0	2	-2	26	5	9	3	7223	-1
1232	9606.ENSP00000000442	ESRRA	up	0	0	0	17	3	6	3	7232	-1
1233	9606.ENSP00000376436	ETS1	up	0	3	-3	46	5	10	2	7203	-1
1234	9606.ENSP00000353344	ETS2	up	0	3	-3	25	4	8	1	7224	-1
1235	9606.ENSP00000385551	ETV1	up	0	1	-1	11	2	1	1	7238	-1
1236	9606.ENSP00000321835	ETV4	up	0	0	0	11	1	3	1	7238	-1
1237	9606.ENSP00000321835	ETV4	down	0	0	0	11	1	3	1	7238	-1
1238	9606.ENSP00000264674	MECOM	up	2	1	1	19	4	3	1	7230	-1
1239	9606.ENSP00000264674	MECOM	down	1	2	-1	19	4	3	1	7230	-1
1240	9606.ENSP00000342626	EYA1	down	0	1	-1	21	4	7	3	7228	-1
1241	9606.ENSP00000308541	F2	up	5	2	3	38	8	2	1	7211	-1
1242	9606.ENSP00000308541	F2	down	2	5	-3	38	8	2	1	7211	-1
1243	9606.ENSP00000321326	F2R	down	0	5	-5	32	5	4	0	7217	-1
1244	9606.ENSP00000296641	F2RL2	up	2	0	2	16	2	0	0	7233	-1
1245	9606.ENSP00000296641	F2RL2	down	0	2	-2	16	2	0	0	7233	-1
1246	9606.ENSP00000253496	F12	up	3	3	0	26	6	3	0	7223	-1
1247	9606.ENSP00000253496	F12	down	3	3	0	26	6	3	0	7223	-1
1248	9606.ENSP00000256104	FABP4	up	1	0	1	44	1	3	0	7205	-1
1249	9606.ENSP00000256104	FABP4	down	0	1	-1	44	1	3	0	7205	-1
1250	9606.ENSP00000295834	FABP1	up	1	0	1	22	1	1	0	7227	-1
1251	9606.ENSP00000295834	FABP1	down	0	1	-1	22	1	1	0	7227	-1
1252	9606.ENSP00000373952	FANCA	up	0	0	0	20	0	1	0	7229	-1
1253	9606.ENSP00000373952	FANCA	down	0	0	0	20	0	1	0	7229	-1
1254	9606.ENSP00000289081	FANCC	up	0	0	0	20	0	1	0	7229	-1
1255	9606.ENSP00000289081	FANCC	down	0	0	0	20	0	1	0	7229	-1
1256	9606.ENSP00000287647	FANCD2	up	0	0	0	36	0	0	0	7213	-1
1257	9606.ENSP00000287647	FANCD2	down	0	0	0	36	0	0	0	7213	-1
1258	9606.ENSP00000229769	FANCE	up	0	0	0	19	0	0	0	7230	-1
1259	9606.ENSP00000229769	FANCE	down	0	0	0	19	0	0	0	7230	-1
1260	9606.ENSP00000281455	ACSL1	up	1	0	1	13	1	0	0	7236	-1
1261	9606.ENSP00000281455	ACSL1	down	0	1	-1	13	1	0	0	7236	-1
1262	9606.ENSP00000332816	PTK2B	up	3	3	0	52	7	1	1	7197	-1
1263	9606.ENSP00000332816	PTK2B	down	3	3	0	52	7	1	1	7197	-1
1264	9606.ENSP00000307208	BPTF	up	2	0	2	56	2	0	0	7193	-1
1265	9606.ENSP00000307208	BPTF	down	0	2	-2	56	2	0	0	7193	-1
1266	9606.ENSP00000326819	FANCB	up	0	0	0	17	0	0	0	7232	-1
1267	9606.ENSP00000326819	FANCB	down	0	0	0	17	0	0	0	7232	-1
1268	9606.ENSP00000330875	FANCF	up	0	0	0	20	0	0	0	7229	-1
1269	9606.ENSP00000330875	FANCF	down	0	0	0	20	0	0	0	7229	-1
1270	9606.ENSP00000367910	FANCG	up	0	0	0	21	0	2	0	7228	-1
1271	9606.ENSP00000367910	FANCG	down	0	0	0	21	0	2	0	7228	-1
1272	9606.ENSP00000431822	FAU	up	0	0	0	30	0	2	0	7219	-1
1273	9606.ENSP00000431822	FAU	down	0	0	0	30	0	2	0	7219	-1
1274	9606.ENSP00000357097	FCER1A	up	0	1	-1	22	1	0	0	7227	-1
1275	9606.ENSP00000357097	FCER1A	down	1	0	1	22	1	0	0	7227	-1
1276	9606.ENSP00000278888	MS4A2	up	0	1	-1	24	1	0	0	7225	-1
1277	9606.ENSP00000278888	MS4A2	down	1	0	1	24	1	0	0	7225	-1
1278	9606.ENSP00000289902	FCER1G	up	0	1	-1	31	1	0	0	7218	-1
1279	9606.ENSP00000289902	FCER1G	down	1	0	1	31	1	0	0	7218	-1
1280	9606.ENSP00000264072	FCER2	up	1	1	0	10	2	1	0	7239	-1
1281	9606.ENSP00000264072	FCER2	down	1	1	0	10	2	1	0	7239	-1
1282	9606.ENSP00000359864	GPC4	up	0	2	-2	22	2	3	0	7227	-1
1283	9606.ENSP00000359864	GPC4	down	2	0	2	22	2	3	0	7227	-1
1284	9606.ENSP00000281092	FER	up	0	1	-1	15	1	1	0	7234	-1
1285	9606.ENSP00000281092	FER	down	1	0	1	15	1	1	0	7234	-1
1286	9606.ENSP00000338548	FGF1	up	4	4	0	31	9	2	1	7218	-1
1287	9606.ENSP00000338548	FGF1	down	4	4	0	31	9	2	1	7218	-1
1288	9606.ENSP00000334122	FGF3	up	1	0	1	9	1	3	0	7240	-1
1289	9606.ENSP00000334122	FGF3	down	0	1	-1	9	1	3	0	7240	-1
1290	9606.ENSP00000168712	FGF4	up	5	3	2	39	9	6	1	7210	-1
1291	9606.ENSP00000168712	FGF4	down	3	5	-2	39	9	6	1	7210	-1
1292	9606.ENSP00000311697	FGF5	up	2	2	0	18	4	1	0	7231	-1
1293	9606.ENSP00000311697	FGF5	down	2	2	0	18	4	1	0	7231	-1
1294	9606.ENSP00000228837	FGF6	up	2	2	0	17	4	0	0	7232	-1
1295	9606.ENSP00000228837	FGF6	down	2	2	0	17	4	0	0	7232	-1
1296	9606.ENSP00000267843	FGF7	up	4	2	2	39	7	4	1	7210	-1
1297	9606.ENSP00000267843	FGF7	down	2	4	-2	39	7	4	1	7210	-1
1298	9606.ENSP00000321797	FGF8	down	2	4	-2	56	11	19	5	7193	-1
1299	9606.ENSP00000371790	FGF9	up	5	2	3	32	7	4	0	7217	-1
1300	9606.ENSP00000371790	FGF9	down	2	5	-3	32	7	4	0	7217	-1
1301	9606.ENSP00000264664	FGF10	up	5	2	3	40	7	9	0	7209	-1
1302	9606.ENSP00000264664	FGF10	down	2	5	-3	40	7	9	0	7209	-1
1303	9606.ENSP00000293829	FGF11	up	2	2	0	17	4	0	0	7232	-1
1304	9606.ENSP00000293829	FGF11	down	2	2	0	17	4	0	0	7232	-1
1305	9606.ENSP00000413496	FGF12	up	2	2	0	17	4	0	0	7232	-1
1306	9606.ENSP00000413496	FGF12	down	2	2	0	17	4	0	0	7232	-1
1307	9606.ENSP00000359635	FGF13	up	4	6	-2	54	12	10	2	7195	-1
1308	9606.ENSP00000365301	FGF14	up	2	2	0	17	4	0	0	7232	-1
1309	9606.ENSP00000365301	FGF14	down	2	2	0	17	4	0	0	7232	-1
1310	9606.ENSP00000339824	FGFR3	up	6	5	1	110	14	38	3	7139	-1
1311	9606.ENSP00000339824	FGFR3	down	5	6	-1	110	14	38	3	7139	-1
1312	9606.ENSP00000366267	GPC5	up	0	2	-2	22	2	3	0	7227	-1
1313	9606.ENSP00000366267	GPC5	down	2	0	2	22	2	3	0	7227	-1
1314	9606.ENSP00000410294	FGFR2	up	5	5	0	108	12	28	2	7141	-1
1315	9606.ENSP00000410294	FGFR2	down	5	5	0	108	12	28	2	7141	-1
1316	9606.ENSP00000292408	FGFR4	up	5	5	0	109	13	39	3	7140	-1
1317	9606.ENSP00000292408	FGFR4	down	5	5	0	109	13	39	3	7140	-1
1318	9606.ENSP00000363115	FGR	down	2	8	-6	120	15	37	5	7129	-1
1319	9606.ENSP00000322909	FHL2	up	0	0	0	30	1	4	1	7219	-1
1320	9606.ENSP00000322909	FHL2	down	0	0	0	30	1	4	1	7219	-1
1321	9606.ENSP00000297904	VEGFD	up	4	2	2	27	6	1	0	7222	-1
1322	9606.ENSP00000297904	VEGFD	down	2	4	-2	27	6	1	0	7222	-1
1323	9606.ENSP00000371138	FKBP1A	up	1	2	-1	19	3	1	0	7230	-1
1324	9606.ENSP00000371138	FKBP1A	down	2	1	1	19	3	1	0	7230	-1
1325	9606.ENSP00000310935	FKBP2	up	1	1	0	28	2	1	0	7221	-1
1326	9606.ENSP00000310935	FKBP2	down	1	1	0	28	2	1	0	7221	-1
1327	9606.ENSP00000339004	FOXG1	up	1	2	-1	59	5	29	2	7190	-1
1328	9606.ENSP00000339004	FOXG1	down	2	1	1	59	5	29	2	7190	-1
1329	9606.ENSP00000262426	FOXF1	up	2	0	2	44	3	26	1	7205	-1
1330	9606.ENSP00000262426	FOXF1	down	0	2	-2	44	3	26	1	7205	-1
1331	9606.ENSP00000259806	FOXF2	up	1	0	1	41	2	25	1	7208	-1
1332	9606.ENSP00000259806	FOXF2	down	0	1	-1	41	2	25	1	7208	-1
1333	9606.ENSP00000370256	FOXC1	up	1	0	1	45	2	28	1	7204	-1
1334	9606.ENSP00000370256	FOXC1	down	0	1	-1	45	2	28	1	7204	-1
1335	9606.ENSP00000462795	FOXD1	up	1	0	1	48	4	31	3	7201	-1
1336	9606.ENSP00000462795	FOXD1	down	0	1	-1	48	4	31	3	7201	-1
1337	9606.ENSP00000371940	FOXD4	up	1	0	1	47	4	31	3	7202	-1
1338	9606.ENSP00000371940	FOXD4	down	0	1	-1	47	4	31	3	7202	-1
1339	9606.ENSP00000304286	FOXI1	up	1	0	1	43	3	26	2	7206	-1
1340	9606.ENSP00000304286	FOXI1	down	0	1	-1	43	3	26	2	7206	-1
1341	9606.ENSP00000326272	FOXL1	up	1	0	1	45	2	28	1	7204	-1
1342	9606.ENSP00000326272	FOXL1	down	0	1	-1	45	2	28	1	7204	-1
1343	9606.ENSP00000334472	FOXE3	up	2	0	2	44	3	26	1	7205	-1
1344	9606.ENSP00000334472	FOXE3	down	0	2	-2	44	3	26	1	7205	-1
1345	9606.ENSP00000323880	FOXJ1	up	1	0	1	51	5	33	4	7198	-1
1346	9606.ENSP00000323880	FOXJ1	down	0	1	-1	51	5	33	4	7198	-1
1347	9606.ENSP00000326371	FOXC2	up	2	0	2	52	4	30	2	7197	-1
1348	9606.ENSP00000326371	FOXC2	down	0	2	-2	52	4	30	2	7197	-1
1349	9606.ENSP00000364265	FOXE1	up	1	0	1	42	2	25	1	7207	-1
1350	9606.ENSP00000364265	FOXE1	down	0	1	-1	42	2	25	1	7207	-1
1351	9606.ENSP00000342307	FOXM1	up	3	1	2	91	6	39	2	7158	-1
1352	9606.ENSP00000342307	FOXM1	down	1	3	-2	91	6	39	2	7158	-1
1353	9606.ENSP00000335493	FOXD2	up	1	0	1	47	4	31	3	7202	-1
1354	9606.ENSP00000335493	FOXD2	down	0	1	-1	47	4	31	3	7202	-1
1355	9606.ENSP00000365145	FOXS1	up	1	0	1	41	2	25	1	7208	-1
1356	9606.ENSP00000365145	FOXS1	down	0	1	-1	41	2	25	1	7208	-1
1357	9606.ENSP00000368880	FOXO1	up	8	5	3	136	21	50	8	7113	-1
1358	9606.ENSP00000368880	FOXO1	down	5	8	-3	136	21	50	8	7113	-1
1359	9606.ENSP00000339527	FOXO3	up	4	4	0	113	12	46	4	7136	-1
1360	9606.ENSP00000339527	FOXO3	down	4	4	0	113	12	46	4	7136	-1
1361	9606.ENSP00000399985	FLI1	up	0	0	0	13	0	7	0	7236	-1
1362	9606.ENSP00000399985	FLI1	down	0	0	0	13	0	7	0	7236	-1
1363	9606.ENSP00000324573	FLII	up	3	1	2	32	5	2	1	7217	-1
1364	9606.ENSP00000324573	FLII	down	1	3	-2	32	5	2	1	7217	-1
1365	9606.ENSP00000282397	FLT1	up	7	9	-2	126	18	26	2	7123	-1
1366	9606.ENSP00000282397	FLT1	down	9	7	2	126	18	26	2	7123	-1
1367	9606.ENSP00000241453	FLT3	up	1	0	1	60	3	27	2	7189	-1
1368	9606.ENSP00000241453	FLT3	down	0	1	-1	60	3	27	2	7189	-1
1369	9606.ENSP00000261937	FLT4	up	6	5	1	111	13	23	2	7138	-1
1370	9606.ENSP00000261937	FLT4	down	5	6	-1	111	13	23	2	7138	-1
1371	9606.ENSP00000347041	FMOD	up	3	0	3	26	3	0	0	7223	-1
1372	9606.ENSP00000347041	FMOD	down	0	3	-3	26	3	0	0	7223	-1
1373	9606.ENSP00000346839	FN1	up	2	3	-1	37	5	0	0	7212	-1
1374	9606.ENSP00000346839	FN1	down	3	2	1	37	5	0	0	7212	-1
1375	9606.ENSP00000306245	FOS	up	9	10	-1	257	25	45	6	6992	-1
1376	9606.ENSP00000306245	FOS	down	10	9	1	257	25	45	6	6992	-1
1377	9606.ENSP00000245919	FOSB	up	1	2	-1	33	3	7	0	7216	-1
1378	9606.ENSP00000245919	FOSB	down	2	1	1	33	3	7	0	7216	-1
1379	9606.ENSP00000264716	FOSL2	up	1	1	0	34	4	10	2	7215	-1
1380	9606.ENSP00000264716	FOSL2	down	1	1	0	34	4	10	2	7215	-1
1381	9606.ENSP00000357615	FRK	up	4	1	3	81	10	37	5	7168	-1
1382	9606.ENSP00000357615	FRK	down	1	4	-3	81	10	37	5	7168	-1
1383	9606.ENSP00000354558	MTOR	down	0	9	-9	225	16	66	7	7024	-1
1384	9606.ENSP00000295113	FRZB	up	0	0	0	31	2	26	2	7218	-1
1385	9606.ENSP00000295113	FRZB	down	0	0	0	31	2	26	2	7218	-1
1386	9606.ENSP00000384708	FSHR	up	0	0	0	11	0	1	0	7238	-1
1387	9606.ENSP00000384708	FSHR	down	0	0	0	11	0	1	0	7238	-1
1388	9606.ENSP00000356331	NR5A2	up	2	0	2	16	2	3	0	7233	-1
1389	9606.ENSP00000356331	NR5A2	down	0	2	-2	16	2	3	0	7233	-1
1390	9606.ENSP00000362690	NR5A1	up	0	0	0	14	0	2	0	7235	-1
1391	9606.ENSP00000362690	NR5A1	down	0	0	0	14	0	2	0	7235	-1
1392	9606.ENSP00000331358	GAST	up	2	3	-1	38	7	11	2	7211	-1
1393	9606.ENSP00000331358	GAST	down	3	2	1	38	7	11	2	7211	-1
1394	9606.ENSP00000346671	FYN	up	9	5	4	175	19	45	5	7074	-1
1395	9606.ENSP00000346671	FYN	down	5	9	-4	175	19	45	5	7074	-1
1396	9606.ENSP00000323901	FZD2	up	2	2	0	50	6	24	2	7199	-1
1397	9606.ENSP00000323901	FZD2	down	2	2	0	50	6	24	2	7199	-1
1398	9606.ENSP00000262995	GAB1	up	2	2	0	53	4	2	0	7196	-1
1399	9606.ENSP00000262995	GAB1	down	2	2	0	53	4	2	0	7196	-1
1400	9606.ENSP00000314499	GAK	up	0	0	0	17	2	13	2	7232	-1
1401	9606.ENSP00000314499	GAK	down	0	0	0	17	2	13	2	7232	-1
1402	9606.ENSP00000229239	GAPDH	up	1	1	0	14	2	4	0	7235	-1
1403	9606.ENSP00000229239	GAPDH	down	1	1	0	14	2	4	0	7235	-1
1404	9606.ENSP00000260061	LRRC32	up	3	0	3	26	3	0	0	7223	-1
1405	9606.ENSP00000260061	LRRC32	down	0	3	-3	26	3	0	0	7223	-1
1406	9606.ENSP00000365858	GATA1	up	1	0	1	36	4	23	3	7213	-1
1407	9606.ENSP00000365858	GATA1	down	0	1	-1	36	4	23	3	7213	-1
1408	9606.ENSP00000345681	GATA2	up	1	2	-1	27	4	12	1	7222	-1
1409	9606.ENSP00000345681	GATA2	down	2	1	1	27	4	12	1	7222	-1
1410	9606.ENSP00000368632	GATA3	up	2	0	2	55	3	23	1	7194	-1
1411	9606.ENSP00000368632	GATA3	down	0	2	-2	55	3	23	1	7194	-1
1412	9606.ENSP00000334458	GATA4	down	2	6	-4	58	12	24	4	7191	-1
1413	9606.ENSP00000269216	GATA6	up	2	1	1	24	5	14	2	7225	-1
1414	9606.ENSP00000269216	GATA6	down	1	2	-1	24	5	14	2	7225	-1
1415	9606.ENSP00000387662	GCG	up	3	1	2	52	6	12	2	7197	-1
1416	9606.ENSP00000387662	GCG	down	1	3	-2	52	6	12	2	7197	-1
1417	9606.ENSP00000223366	GCK	up	1	1	0	17	2	2	0	7232	-1
1418	9606.ENSP00000223366	GCK	down	1	1	0	17	2	2	0	7232	-1
1419	9606.ENSP00000225916	KAT2A	up	1	0	1	49	1	11	0	7200	-1
1420	9606.ENSP00000225916	KAT2A	down	0	1	-1	49	1	11	0	7200	-1
1421	9606.ENSP00000247005	GDF1	up	0	2	-2	25	2	1	0	7224	-1
1422	9606.ENSP00000247005	GDF1	down	2	0	2	25	2	1	0	7224	-1
1423	9606.ENSP00000260950	MSTN	up	0	2	-2	26	2	2	0	7223	-1
1424	9606.ENSP00000260950	MSTN	down	2	0	2	26	2	2	0	7223	-1
1425	9606.ENSP00000296875	GDF9	up	1	3	-2	36	5	7	1	7213	-1
1426	9606.ENSP00000296875	GDF9	down	3	1	2	36	5	7	1	7213	-1
1427	9606.ENSP00000297596	GEM	up	3	1	2	180	12	95	8	7069	-1
1428	9606.ENSP00000297596	GEM	down	1	3	-2	180	12	95	8	7069	-1
1429	9606.ENSP00000294702	GFI1	down	0	2	-2	11	4	5	2	7238	-1
1430	9606.ENSP00000393725	GFRA1	up	0	0	0	13	0	1	0	7236	-1
1431	9606.ENSP00000393725	GFRA1	down	0	0	0	13	0	1	0	7236	-1
1432	9606.ENSP00000312673	GH1	up	1	0	1	56	1	4	0	7193	-1
1433	9606.ENSP00000312673	GH1	down	0	1	-1	56	1	4	0	7193	-1
1434	9606.ENSP00000333157	GH2	up	1	0	1	38	1	0	0	7211	-1
1435	9606.ENSP00000333157	GH2	down	0	1	-1	38	1	0	0	7211	-1
1436	9606.ENSP00000230882	GHR	up	1	4	-3	77	5	0	0	7172	-1
1437	9606.ENSP00000230882	GHR	down	4	1	3	77	5	0	0	7172	-1
1438	9606.ENSP00000237527	GHRH	up	0	0	0	9	0	5	0	7240	-1
1439	9606.ENSP00000237527	GHRH	down	0	0	0	9	0	5	0	7240	-1
1440	9606.ENSP00000282561	GJA1	up	1	0	1	34	4	12	3	7215	-1
1441	9606.ENSP00000282561	GJA1	down	0	1	-1	34	4	12	3	7215	-1
1442	9606.ENSP00000377836	GPC3	up	0	2	-2	27	3	4	1	7222	-1
1443	9606.ENSP00000228682	GLI1	up	4	3	1	86	9	9	2	7163	-1
1444	9606.ENSP00000228682	GLI1	down	3	4	-1	86	9	9	2	7163	-1
1445	9606.ENSP00000354586	GLI2	up	6	3	3	74	12	18	3	7175	-1
1446	9606.ENSP00000354586	GLI2	down	3	6	-3	74	12	18	3	7175	-1
1447	9606.ENSP00000379258	GLI3	up	2	2	0	71	8	14	4	7178	-1
1448	9606.ENSP00000379258	GLI3	down	2	2	0	71	8	14	4	7178	-1
1449	9606.ENSP00000078429	GNA11	down	8	28	-20	315	39	22	3	6934	-1
1450	9606.ENSP00000275364	GNA12	down	7	23	-16	343	36	43	6	6906	-1
1451	9606.ENSP00000262958	GNA15	down	8	25	-17	294	36	22	3	6955	-1
1452	9606.ENSP00000312999	GNAI2	down	4	22	-18	301	32	43	6	6948	-1
1453	9606.ENSP00000358867	GNAI3	down	7	25	-18	402	38	43	6	6847	-1
1454	9606.ENSP00000334051	GNAL	up	2	1	1	360	3	0	0	6889	-1
1455	9606.ENSP00000334051	GNAL	down	1	2	-1	360	3	0	0	6889	-1
1456	9606.ENSP00000262493	GNAO1	up	24	11	13	376	41	43	6	6873	-1
1457	9606.ENSP00000262493	GNAO1	down	11	24	-13	376	41	43	6	6873	-1
1458	9606.ENSP00000286548	GNAQ	down	13	33	-20	354	49	24	3	6895	-1
1459	9606.ENSP00000360141	GNAS	up	6	5	1	80	11	1	0	7169	-1
1460	9606.ENSP00000360141	GNAS	down	5	6	-1	80	11	1	0	7169	-1
1461	9606.ENSP00000232461	GNAT1	down	4	22	-18	308	32	43	6	6941	-1
1462	9606.ENSP00000251337	GNAT2	down	4	22	-18	308	32	43	6	6941	-1
1463	9606.ENSP00000248996	GNAZ	down	6	22	-16	330	34	43	6	6919	-1
1464	9606.ENSP00000367869	GNB1	up	8	3	5	143	13	13	2	7106	-1
1465	9606.ENSP00000367869	GNB1	down	3	8	-5	143	13	13	2	7106	-1
1466	9606.ENSP00000305260	GNB2	up	7	1	6	138	11	22	3	7111	-1
1467	9606.ENSP00000305260	GNB2	down	1	7	-6	138	11	22	3	7111	-1
1468	9606.ENSP00000229264	GNB3	up	6	1	5	85	9	13	2	7164	-1
1469	9606.ENSP00000229264	GNB3	down	1	6	-5	85	9	13	2	7164	-1
1470	9606.ENSP00000294117	GNG3	up	1	1	0	61	3	9	1	7188	-1
1471	9606.ENSP00000294117	GNG3	down	1	1	0	61	3	9	1	7188	-1
1472	9606.ENSP00000355556	GNG4	up	1	1	0	61	3	9	1	7188	-1
1473	9606.ENSP00000355556	GNG4	down	1	1	0	61	3	9	1	7188	-1
1474	9606.ENSP00000359675	GNG5	up	1	1	0	61	3	9	1	7188	-1
1475	9606.ENSP00000359675	GNG5	down	1	1	0	61	3	9	1	7188	-1
1476	9606.ENSP00000371594	GNG7	up	1	1	0	61	3	9	1	7188	-1
1477	9606.ENSP00000371594	GNG7	down	1	1	0	61	3	9	1	7188	-1
1478	9606.ENSP00000363411	GNG10	up	1	1	0	61	3	9	1	7188	-1
1479	9606.ENSP00000363411	GNG10	down	1	1	0	61	3	9	1	7188	-1
1480	9606.ENSP00000248564	GNG11	up	1	1	0	61	3	9	1	7188	-1
1481	9606.ENSP00000248564	GNG11	down	1	1	0	61	3	9	1	7188	-1
1482	9606.ENSP00000248572	GNGT1	up	3	1	2	100	5	11	1	7149	-1
1483	9606.ENSP00000248572	GNGT1	down	1	3	-2	100	5	11	1	7149	-1
1484	9606.ENSP00000300406	GNGT2	up	1	1	0	61	3	9	1	7188	-1
1485	9606.ENSP00000300406	GNGT2	down	1	1	0	61	3	9	1	7188	-1
1486	9606.ENSP00000276414	GNRH1	up	0	1	-1	15	1	4	0	7234	-1
1487	9606.ENSP00000276414	GNRH1	down	1	0	1	15	1	4	0	7234	-1
1488	9606.ENSP00000226413	GNRHR	up	0	0	0	11	0	3	0	7238	-1
1489	9606.ENSP00000226413	GNRHR	down	0	0	0	11	0	3	0	7238	-1
1490	9606.ENSP00000340989	SFN	up	0	2	-2	46	2	0	0	7203	-1
1491	9606.ENSP00000340989	SFN	down	2	0	2	46	2	0	0	7203	-1
1492	9606.ENSP00000329380	GP1BA	up	3	0	3	36	3	3	0	7213	-1
1493	9606.ENSP00000329380	GP1BA	down	0	3	-3	36	3	3	0	7213	-1
1494	9606.ENSP00000383382	GP1BB	up	3	0	3	34	3	1	0	7215	-1
1495	9606.ENSP00000383382	GP1BB	down	0	3	-3	34	3	1	0	7215	-1
1496	9606.ENSP00000319286	GP5	up	3	0	3	33	3	0	0	7216	-1
1497	9606.ENSP00000319286	GP5	down	0	3	-3	33	3	0	0	7216	-1
1498	9606.ENSP00000303942	GP9	up	3	0	3	33	3	0	0	7216	-1
1499	9606.ENSP00000303942	GP9	down	0	3	-3	33	3	0	0	7216	-1
1500	9606.ENSP00000264039	GPC1	up	2	5	-3	52	8	4	1	7197	-1
1501	9606.ENSP00000332504	CCR10	up	3	5	-2	41	8	0	0	7208	-1
1502	9606.ENSP00000332504	CCR10	down	5	3	2	41	8	0	0	7208	-1
1503	9606.ENSP00000310405	XCR1	up	3	5	-2	41	8	0	0	7208	-1
1504	9606.ENSP00000310405	XCR1	down	5	3	2	41	8	0	0	7208	-1
1505	9606.ENSP00000362795	CXCR3	up	7	5	2	53	13	2	1	7196	-1
1506	9606.ENSP00000362795	CXCR3	down	5	7	-2	53	13	2	1	7196	-1
1507	9606.ENSP00000339007	GRB2	up	9	11	-2	155	20	2	0	7094	-1
1508	9606.ENSP00000339007	GRB2	down	11	9	2	155	20	2	0	7094	-1
1509	9606.ENSP00000361264	RAPGEF1	up	1	1	0	21	2	0	0	7228	-1
1510	9606.ENSP00000361264	RAPGEF1	down	1	1	0	21	2	0	0	7228	-1
1511	9606.ENSP00000285900	GRIA1	up	2	0	2	14	2	2	0	7235	-1
1512	9606.ENSP00000285900	GRIA1	down	0	2	-2	14	2	2	0	7235	-1
1513	9606.ENSP00000264426	GRIA2	up	2	0	2	18	2	1	0	7231	-1
1514	9606.ENSP00000264426	GRIA2	down	0	2	-2	18	2	1	0	7231	-1
1515	9606.ENSP00000360608	GRIN1	up	0	0	0	13	1	2	1	7236	-1
1516	9606.ENSP00000360608	GRIN1	down	0	0	0	13	1	2	1	7236	-1
1517	9606.ENSP00000279593	GRIN2B	up	0	0	0	16	0	3	0	7233	-1
1518	9606.ENSP00000279593	GRIN2B	down	0	0	0	16	0	3	0	7233	-1
1519	9606.ENSP00000231509	NR3C1	up	1	2	-1	40	3	1	0	7209	-1
1520	9606.ENSP00000231509	NR3C1	down	2	1	1	40	3	1	0	7209	-1
1521	9606.ENSP00000385720	ARHGAP35	up	1	1	0	15	2	2	0	7234	-1
1522	9606.ENSP00000385720	ARHGAP35	down	1	1	0	15	2	2	0	7234	-1
1523	9606.ENSP00000282753	GRM1	down	0	4	-4	14	4	0	0	7235	-1
1524	9606.ENSP00000306138	GRM5	down	0	3	-3	12	3	2	0	7237	-1
1525	9606.ENSP00000379110	CXCL1	up	0	0	0	27	0	3	0	7222	-1
1526	9606.ENSP00000379110	CXCL1	down	0	0	0	27	0	3	0	7222	-1
1527	9606.ENSP00000427279	CXCL2	up	0	0	0	20	0	2	0	7229	-1
1528	9606.ENSP00000427279	CXCL2	down	0	0	0	20	0	2	0	7229	-1
1529	9606.ENSP00000296026	CXCL3	up	0	0	0	19	0	1	0	7230	-1
1530	9606.ENSP00000296026	CXCL3	down	0	0	0	19	0	1	0	7230	-1
1531	9606.ENSP00000256857	GRP	up	0	1	-1	9	1	1	0	7240	-1
1532	9606.ENSP00000256857	GRP	down	1	0	1	9	1	1	0	7240	-1
1533	9606.ENSP00000222330	GSK3A	up	1	3	-2	113	9	59	5	7136	-1
1534	9606.ENSP00000222330	GSK3A	down	3	1	2	113	9	59	5	7136	-1
1535	9606.ENSP00000324806	GSK3B	up	3	4	-1	151	13	63	6	7098	-1
1536	9606.ENSP00000324806	GSK3B	down	4	3	1	151	13	63	6	7098	-1
1537	9606.ENSP00000362924	GSN	up	0	0	0	11	0	2	0	7238	-1
1538	9606.ENSP00000362924	GSN	down	0	0	0	11	0	2	0	7238	-1
1539	9606.ENSP00000452454	GTF2A1	up	0	1	-1	20	1	0	0	7229	-1
1540	9606.ENSP00000452454	GTF2A1	down	1	0	1	20	1	0	0	7229	-1
1541	9606.ENSP00000359531	GTF2B	up	0	0	0	14	0	0	0	7235	-1
1542	9606.ENSP00000359531	GTF2B	down	0	0	0	14	0	0	0	7235	-1
1543	9606.ENSP00000283875	GTF2E1	up	0	1	-1	20	1	0	0	7229	-1
1544	9606.ENSP00000283875	GTF2E1	down	1	0	1	20	1	0	0	7229	-1
1545	9606.ENSP00000377969	GTF2F1	up	0	1	-1	20	1	0	0	7229	-1
1546	9606.ENSP00000377969	GTF2F1	down	1	0	1	20	1	0	0	7229	-1
1547	9606.ENSP00000370532	GTF3A	up	2	1	1	25	4	1	1	7224	-1
1548	9606.ENSP00000370532	GTF3A	down	1	2	-1	25	4	1	1	7224	-1
1549	9606.ENSP00000431245	GUCY1A2	up	1	0	1	50	4	44	3	7199	-1
1550	9606.ENSP00000431245	GUCY1A2	down	0	1	-1	50	4	44	3	7199	-1
1551	9606.ENSP00000053469	GUCA1A	up	0	0	0	24	1	18	1	7225	-1
1552	9606.ENSP00000053469	GUCA1A	down	0	0	0	24	1	18	1	7225	-1
1553	9606.ENSP00000230361	GUCA1B	up	0	0	0	23	1	18	1	7226	-1
1554	9606.ENSP00000230361	GUCA1B	down	0	0	0	23	1	18	1	7226	-1
1555	9606.ENSP00000296518	GUCY1A1	up	1	0	1	50	4	44	3	7199	-1
1556	9606.ENSP00000296518	GUCY1A1	down	0	1	-1	50	4	44	3	7199	-1
1557	9606.ENSP00000264424	GUCY1B1	up	1	0	1	50	4	44	3	7199	-1
1558	9606.ENSP00000264424	GUCY1B1	down	0	1	-1	50	4	44	3	7199	-1
1559	9606.ENSP00000261170	GUCY2C	up	1	0	1	50	4	44	3	7199	-1
1560	9606.ENSP00000261170	GUCY2C	down	0	1	-1	50	4	44	3	7199	-1
1561	9606.ENSP00000218006	GUCY2F	up	1	0	1	53	4	47	3	7196	-1
1562	9606.ENSP00000218006	GUCY2F	down	0	1	-1	53	4	47	3	7196	-1
1563	9606.ENSP00000317904	GYS1	up	2	0	2	20	2	1	0	7229	-1
1564	9606.ENSP00000317904	GYS1	down	0	2	-2	20	2	1	0	7229	-1
1565	9606.ENSP00000261195	GYS2	up	2	0	2	20	2	1	0	7229	-1
1566	9606.ENSP00000261195	GYS2	down	0	2	-2	20	2	1	0	7229	-1
1567	9606.ENSP00000254854	GUCY2D	up	1	0	1	53	4	47	3	7196	-1
1568	9606.ENSP00000254854	GUCY2D	down	0	1	-1	53	4	47	3	7196	-1
1569	9606.ENSP00000274306	GZMA	up	0	1	-1	18	1	0	0	7231	-1
1570	9606.ENSP00000274306	GZMA	down	1	0	1	18	1	0	0	7231	-1
1571	9606.ENSP00000216341	GZMB	up	0	0	0	36	2	11	2	7213	-1
1572	9606.ENSP00000216341	GZMB	down	0	0	0	36	2	11	2	7213	-1
1573	9606.ENSP00000344504	H1F0	up	0	0	0	10	1	5	1	7239	-1
1574	9606.ENSP00000344504	H1F0	down	0	0	0	10	1	5	1	7239	-1
1575	9606.ENSP00000364310	H2AFX	up	0	0	0	14	0	0	0	7235	-1
1576	9606.ENSP00000364310	H2AFX	down	0	0	0	14	0	0	0	7235	-1
1577	9606.ENSP00000254810	H3F3A	up	3	1	2	103	4	15	0	7146	-1
1578	9606.ENSP00000254810	H3F3A	down	1	3	-2	103	4	15	0	7146	-1
1579	9606.ENSP00000355778	H3F3B	up	3	1	2	100	4	15	0	7149	-1
1580	9606.ENSP00000355778	H3F3B	down	1	3	-2	100	4	15	0	7149	-1
1581	9606.ENSP00000277903	HABP2	up	2	0	2	17	2	3	0	7232	-1
1582	9606.ENSP00000277903	HABP2	down	0	2	-2	17	2	3	0	7232	-1
1583	9606.ENSP00000365012	HCK	up	6	1	5	97	9	22	2	7152	-1
1584	9606.ENSP00000365012	HCK	down	1	6	-5	97	9	22	2	7152	-1
1585	9606.ENSP00000362649	HDAC1	up	3	0	3	61	4	6	1	7188	-1
1586	9606.ENSP00000362649	HDAC1	down	0	3	-3	61	4	6	1	7188	-1
1587	9606.ENSP00000430432	HDAC2	up	2	0	2	32	2	0	0	7217	-1
1588	9606.ENSP00000430432	HDAC2	down	0	2	-2	32	2	0	0	7217	-1
1589	9606.ENSP00000372224	HGFAC	up	2	0	2	17	2	3	0	7232	-1
1590	9606.ENSP00000372224	HGFAC	down	0	2	-2	17	2	3	0	7232	-1
1591	9606.ENSP00000349275	NRG1	up	2	1	1	15	4	3	1	7234	-1
1592	9606.ENSP00000349275	NRG1	down	1	2	-1	15	4	3	1	7234	-1
1593	9606.ENSP00000314080	HIC1	down	0	3	-3	15	4	4	1	7234	-1
1594	9606.ENSP00000338018	HIF1A	up	9	9	0	127	25	34	7	7122	-1
1595	9606.ENSP00000338018	HIF1A	down	9	9	0	127	25	34	7	7122	-1
1596	9606.ENSP00000368698	HIVEP1	down	0	4	-4	17	5	8	1	7232	-1
1597	9606.ENSP00000366005	HLA-A	up	0	0	0	19	0	1	0	7230	-1
1598	9606.ENSP00000366005	HLA-A	down	0	0	0	19	0	1	0	7230	-1
1599	9606.ENSP00000353099	HLA-DRB1	up	1	1	0	23	2	0	0	7226	-1
1600	9606.ENSP00000353099	HLA-DRB1	down	1	1	0	23	2	0	0	7226	-1
1601	9606.ENSP00000343040	HMGB1	up	1	0	1	39	1	4	0	7210	-1
1602	9606.ENSP00000343040	HMGB1	down	0	1	-1	39	1	4	0	7210	-1
1603	9606.ENSP00000296503	HMGB2	up	1	0	1	23	1	1	0	7226	-1
1604	9606.ENSP00000296503	HMGB2	down	0	1	-1	23	1	1	0	7226	-1
1605	9606.ENSP00000359393	HMGB3	up	1	0	1	14	1	0	0	7235	-1
1606	9606.ENSP00000359393	HMGB3	down	0	1	-1	14	1	0	0	7235	-1
1607	9606.ENSP00000287936	HMGCR	up	2	0	2	26	2	1	0	7223	-1
1608	9606.ENSP00000287936	HMGCR	down	0	2	-2	26	2	1	0	7223	-1
1609	9606.ENSP00000322706	HMGCS1	up	1	0	1	17	1	0	0	7232	-1
1610	9606.ENSP00000322706	HMGCS1	down	0	1	-1	17	1	0	0	7232	-1
1611	9606.ENSP00000358414	HMGCS2	up	0	0	0	16	0	1	0	7233	-1
1612	9606.ENSP00000358414	HMGCS2	down	0	0	0	16	0	1	0	7233	-1
1613	9606.ENSP00000308227	HMGA1	up	0	0	0	14	0	3	0	7235	-1
1614	9606.ENSP00000308227	HMGA1	down	0	0	0	14	0	3	0	7235	-1
1615	9606.ENSP00000216117	HMOX1	up	1	4	-3	67	7	21	2	7182	-1
1616	9606.ENSP00000216117	HMOX1	down	4	1	3	67	7	21	2	7182	-1
1617	9606.ENSP00000353427	NR4A1	up	2	0	2	34	4	7	2	7215	-1
1618	9606.ENSP00000353427	NR4A1	down	0	2	-2	34	4	7	2	7215	-1
1619	9606.ENSP00000250448	FOXA1	up	4	0	4	86	6	32	2	7163	-1
1620	9606.ENSP00000250448	FOXA1	down	0	4	-4	86	6	32	2	7163	-1
1621	9606.ENSP00000315955	FOXA2	up	5	1	4	92	8	34	2	7157	-1
1622	9606.ENSP00000315955	FOXA2	down	1	5	-4	92	8	34	2	7157	-1
1623	9606.ENSP00000304004	FOXA3	up	2	1	1	50	4	25	1	7199	-1
1624	9606.ENSP00000304004	FOXA3	down	1	2	-1	50	4	25	1	7199	-1
1625	9606.ENSP00000312987	HNF4A	up	2	1	1	30	4	14	1	7219	-1
1626	9606.ENSP00000312987	HNF4A	down	1	2	-1	30	4	14	1	7219	-1
1627	9606.ENSP00000302630	ONECUT1	up	1	0	1	10	1	0	0	7239	-1
1628	9606.ENSP00000302630	ONECUT1	down	0	1	-1	10	1	0	0	7239	-1
1629	9606.ENSP00000341826	HNRNPA1	up	0	0	0	23	0	3	0	7226	-1
1630	9606.ENSP00000341826	HNRNPA1	down	0	0	0	23	0	3	0	7226	-1
1631	9606.ENSP00000346694	HNRNPA2B1	up	0	0	0	22	0	2	0	7227	-1
1632	9606.ENSP00000346694	HNRNPA2B1	down	0	0	0	22	0	2	0	7227	-1
1633	9606.ENSP00000351108	HNRNPAB	up	0	0	0	19	0	0	0	7230	-1
1634	9606.ENSP00000351108	HNRNPAB	down	0	0	0	19	0	0	0	7230	-1
1635	9606.ENSP00000365439	HNRNPK	up	0	0	0	13	0	8	0	7236	-1
1636	9606.ENSP00000365439	HNRNPK	down	0	0	0	13	0	8	0	7236	-1
1637	9606.ENSP00000242159	HOXA7	up	1	0	1	11	1	3	0	7238	-1
1638	9606.ENSP00000242159	HOXA7	down	0	1	-1	11	1	3	0	7238	-1
1639	9606.ENSP00000343619	HOXA9	up	1	0	1	17	1	5	0	7232	-1
1640	9606.ENSP00000343619	HOXA9	down	0	1	-1	17	1	5	0	7232	-1
1641	9606.ENSP00000283921	HOXA10	up	0	1	-1	19	2	7	1	7230	-1
1642	9606.ENSP00000283921	HOXA10	down	1	0	1	19	2	7	1	7230	-1
1643	9606.ENSP00000362566	HPCA	up	0	0	0	25	1	16	1	7224	-1
1644	9606.ENSP00000362566	HPCA	down	0	0	0	25	1	16	1	7224	-1
1645	9606.ENSP00000310749	HPCAL1	up	0	0	0	24	1	16	1	7225	-1
1646	9606.ENSP00000310749	HPCAL1	down	0	0	0	24	1	16	1	7225	-1
1647	9606.ENSP00000309845	HRAS	up	9	7	2	357	29	129	13	6892	-1
1648	9606.ENSP00000309845	HRAS	down	7	9	-2	357	29	129	13	6892	-1
1649	9606.ENSP00000339136	ERAS	up	3	1	2	184	12	95	8	7065	-1
1650	9606.ENSP00000339136	ERAS	down	1	3	-2	184	12	95	8	7065	-1
1651	9606.ENSP00000232424	HES1	up	1	1	0	49	3	9	1	7200	-1
1652	9606.ENSP00000232424	HES1	down	1	1	0	49	3	9	1	7200	-1
1653	9606.ENSP00000392896	HSBP1	up	1	0	1	15	1	0	0	7234	-1
1654	9606.ENSP00000392896	HSBP1	down	0	1	-1	15	1	0	0	7234	-1
1655	9606.ENSP00000420914	HSD17B4	up	1	0	1	11	1	1	0	7238	-1
1656	9606.ENSP00000420914	HSD17B4	down	0	1	-1	11	1	1	0	7238	-1
1657	9606.ENSP00000431512	HSF1	up	2	1	1	42	7	9	4	7207	-1
1658	9606.ENSP00000431512	HSF1	down	1	2	-1	42	7	9	4	7207	-1
1659	9606.ENSP00000357440	HSF2	up	1	1	0	23	2	1	0	7226	-1
1660	9606.ENSP00000357440	HSF2	down	1	1	0	23	2	1	0	7226	-1
1661	9606.ENSP00000264009	HSF4	up	1	1	0	24	2	1	0	7225	-1
1662	9606.ENSP00000264009	HSF4	down	1	1	0	24	2	1	0	7225	-1
1663	9606.ENSP00000338019	DNAJB2	up	1	1	0	16	2	0	0	7233	-1
1664	9606.ENSP00000338019	DNAJB2	down	1	1	0	16	2	0	0	7233	-1
1665	9606.ENSP00000369127	DNAJA1	up	1	1	0	21	2	0	0	7228	-1
1666	9606.ENSP00000369127	DNAJA1	down	1	1	0	21	2	0	0	7228	-1
1667	9606.ENSP00000247207	HSPA2	up	2	2	0	46	4	1	0	7203	-1
1668	9606.ENSP00000247207	HSPA2	down	2	2	0	46	4	1	0	7203	-1
1669	9606.ENSP00000302961	HSPA4	up	2	1	1	47	3	2	0	7202	-1
1670	9606.ENSP00000302961	HSPA4	down	1	2	-1	47	3	2	0	7202	-1
1671	9606.ENSP00000324173	HSPA5	up	3	1	2	55	4	4	0	7194	-1
1672	9606.ENSP00000324173	HSPA5	down	1	3	-2	55	4	4	0	7194	-1
1673	9606.ENSP00000310219	HSPA6	up	2	2	0	50	4	1	0	7199	-1
1674	9606.ENSP00000310219	HSPA6	down	2	2	0	50	4	1	0	7199	-1
1675	9606.ENSP00000227378	HSPA8	up	2	2	0	49	4	1	0	7200	-1
1676	9606.ENSP00000227378	HSPA8	down	2	2	0	49	4	1	0	7200	-1
1677	9606.ENSP00000457706	HSPB2	up	0	0	0	15	1	6	1	7234	-1
1678	9606.ENSP00000457706	HSPB2	down	0	0	0	15	1	6	1	7234	-1
1679	9606.ENSP00000335153	HSP90AA1	up	4	1	3	58	5	3	0	7191	-1
1680	9606.ENSP00000335153	HSP90AA1	down	1	4	-3	58	5	3	0	7191	-1
1681	9606.ENSP00000325875	HSP90AB1	up	4	1	3	34	5	0	0	7215	-1
1682	9606.ENSP00000325875	HSP90AB1	down	1	4	-3	34	5	0	0	7215	-1
1683	9606.ENSP00000340019	HSPD1	up	0	0	0	13	0	0	0	7236	-1
1684	9606.ENSP00000340019	HSPD1	down	0	0	0	13	0	0	0	7236	-1
1685	9606.ENSP00000254322	DNAJB1	up	1	1	0	25	2	0	0	7224	-1
1686	9606.ENSP00000254322	DNAJB1	down	1	1	0	25	2	0	0	7224	-1
1687	9606.ENSP00000396896	DNAJC4	up	1	1	0	16	2	0	0	7233	-1
1688	9606.ENSP00000396896	DNAJC4	down	1	1	0	16	2	0	0	7233	-1
1689	9606.ENSP00000343633	FOXN2	up	1	0	1	41	2	25	1	7208	-1
1690	9606.ENSP00000343633	FOXN2	down	0	1	-1	41	2	25	1	7208	-1
1691	9606.ENSP00000316244	HTR1A	up	1	0	1	19	1	2	0	7230	-1
1692	9606.ENSP00000316244	HTR1A	down	0	1	-1	19	1	2	0	7230	-1
1693	9606.ENSP00000358963	HTR1B	up	2	0	2	18	2	0	0	7231	-1
1694	9606.ENSP00000358963	HTR1B	down	0	2	-2	18	2	0	0	7231	-1
1695	9606.ENSP00000313661	HTR1D	up	1	0	1	17	1	0	0	7232	-1
1696	9606.ENSP00000313661	HTR1D	down	0	1	-1	17	1	0	0	7232	-1
1697	9606.ENSP00000307766	HTR1E	up	1	0	1	17	1	0	0	7232	-1
1698	9606.ENSP00000307766	HTR1E	down	0	1	-1	17	1	0	0	7232	-1
1699	9606.ENSP00000322924	HTR1F	up	1	0	1	17	1	0	0	7232	-1
1700	9606.ENSP00000322924	HTR1F	down	0	1	-1	17	1	0	0	7232	-1
1701	9606.ENSP00000287907	HTR5A	up	1	0	1	19	1	0	0	7230	-1
1702	9606.ENSP00000287907	HTR5A	down	0	1	-1	19	1	0	0	7230	-1
1703	9606.ENSP00000337949	HTR7	up	1	0	1	17	1	0	0	7232	-1
1704	9606.ENSP00000337949	HTR7	down	0	1	-1	17	1	0	0	7232	-1
1705	9606.ENSP00000258774	HUS1	up	0	0	0	19	0	0	0	7230	-1
1706	9606.ENSP00000258774	HUS1	down	0	0	0	19	0	0	0	7230	-1
1707	9606.ENSP00000265131	TNC	up	2	5	-3	38	9	6	2	7211	-1
1708	9606.ENSP00000226284	IBSP	up	2	2	0	24	4	4	0	7225	-1
1709	9606.ENSP00000226284	IBSP	down	2	2	0	24	4	4	0	7225	-1
1710	9606.ENSP00000264832	ICAM1	up	2	3	-1	96	6	29	1	7153	-1
1711	9606.ENSP00000264832	ICAM1	down	3	2	1	96	6	29	1	7153	-1
1712	9606.ENSP00000268638	IRF8	up	0	1	-1	21	1	11	0	7228	-1
1713	9606.ENSP00000268638	IRF8	down	1	0	1	21	1	11	0	7228	-1
1714	9606.ENSP00000234091	ID2	up	2	0	2	22	3	7	1	7227	-1
1715	9606.ENSP00000234091	ID2	down	0	2	-2	22	3	7	1	7227	-1
1716	9606.ENSP00000360891	IFIT2	up	0	0	0	11	1	2	1	7238	-1
1717	9606.ENSP00000360891	IFIT2	down	0	0	0	11	1	2	1	7238	-1
1718	9606.ENSP00000360869	IFIT1	up	0	0	0	14	1	3	1	7235	-1
1719	9606.ENSP00000360869	IFIT1	down	0	0	0	14	1	3	1	7235	-1
1720	9606.ENSP00000360876	IFIT3	up	0	0	0	13	1	2	1	7236	-1
1721	9606.ENSP00000360876	IFIT3	down	0	0	0	13	1	2	1	7236	-1
1722	9606.ENSP00000276927	IFNA1	up	2	0	2	61	2	9	0	7188	-1
1723	9606.ENSP00000276927	IFNA1	down	0	2	-2	61	2	9	0	7188	-1
1724	9606.ENSP00000369554	IFNA2	up	1	0	1	46	1	0	0	7203	-1
1725	9606.ENSP00000369554	IFNA2	down	0	1	-1	46	1	0	0	7203	-1
1726	9606.ENSP00000412897	IFNA4	up	1	0	1	40	1	0	0	7209	-1
1727	9606.ENSP00000412897	IFNA4	down	0	1	-1	40	1	0	0	7209	-1
1728	9606.ENSP00000259555	IFNA5	up	1	0	1	40	1	0	0	7209	-1
1729	9606.ENSP00000259555	IFNA5	down	0	1	-1	40	1	0	0	7209	-1
1730	9606.ENSP00000369558	IFNA6	up	1	0	1	40	1	0	0	7209	-1
1731	9606.ENSP00000369558	IFNA6	down	0	1	-1	40	1	0	0	7209	-1
1732	9606.ENSP00000239347	IFNA7	up	1	0	1	40	1	0	0	7209	-1
1733	9606.ENSP00000239347	IFNA7	down	0	1	-1	40	1	0	0	7209	-1
1734	9606.ENSP00000369553	IFNA8	up	1	0	1	40	1	0	0	7209	-1
1735	9606.ENSP00000369553	IFNA8	down	0	1	-1	40	1	0	0	7209	-1
1736	9606.ENSP00000369566	IFNA10	up	1	0	1	40	1	0	0	7209	-1
1737	9606.ENSP00000369566	IFNA10	down	0	1	-1	40	1	0	0	7209	-1
1738	9606.ENSP00000394494	IFNA13	up	1	0	1	38	1	0	0	7211	-1
1739	9606.ENSP00000394494	IFNA13	down	0	1	-1	38	1	0	0	7211	-1
1740	9606.ENSP00000369571	IFNA14	up	1	0	1	40	1	0	0	7209	-1
1741	9606.ENSP00000369571	IFNA14	down	0	1	-1	40	1	0	0	7209	-1
1742	9606.ENSP00000369564	IFNA16	up	1	0	1	40	1	0	0	7209	-1
1743	9606.ENSP00000369564	IFNA16	down	0	1	-1	40	1	0	0	7209	-1
1744	9606.ENSP00000411940	IFNA17	up	1	1	0	44	2	0	0	7205	-1
1745	9606.ENSP00000411940	IFNA17	down	1	1	0	44	2	0	0	7205	-1
1746	9606.ENSP00000369574	IFNA21	up	1	0	1	40	1	0	0	7209	-1
1747	9606.ENSP00000369574	IFNA21	down	0	1	-1	40	1	0	0	7209	-1
1748	9606.ENSP00000270139	IFNAR1	up	1	4	-3	68	5	0	0	7181	-1
1749	9606.ENSP00000270139	IFNAR1	down	4	1	3	68	5	0	0	7181	-1
1750	9606.ENSP00000343957	IFNAR2	up	1	4	-3	68	5	0	0	7181	-1
1751	9606.ENSP00000343957	IFNAR2	down	4	1	3	68	5	0	0	7181	-1
1752	9606.ENSP00000369581	IFNB1	up	3	0	3	75	3	1	0	7174	-1
1753	9606.ENSP00000369581	IFNB1	down	0	3	-3	75	3	1	0	7174	-1
1754	9606.ENSP00000229135	IFNG	up	5	1	4	110	6	11	0	7139	-1
1755	9606.ENSP00000229135	IFNG	down	1	5	-4	110	6	11	0	7139	-1
1756	9606.ENSP00000356713	IFNGR1	up	3	4	-1	77	7	4	0	7172	-1
1757	9606.ENSP00000356713	IFNGR1	down	4	3	1	77	7	4	0	7172	-1
1758	9606.ENSP00000290219	IFNGR2	up	1	4	-3	68	5	3	0	7181	-1
1759	9606.ENSP00000290219	IFNGR2	down	4	1	3	68	5	3	0	7181	-1
1760	9606.ENSP00000369578	IFNW1	up	1	0	1	35	1	0	0	7214	-1
1761	9606.ENSP00000369578	IFNW1	down	0	1	-1	35	1	0	0	7214	-1
1762	9606.ENSP00000302665	IGF1	up	7	6	1	120	16	16	3	7129	-1
1763	9606.ENSP00000302665	IGF1	down	6	7	-1	120	16	16	3	7129	-1
1764	9606.ENSP00000268035	IGF1R	up	7	6	1	177	16	43	3	7072	-1
1765	9606.ENSP00000268035	IGF1R	down	6	7	-1	177	16	43	3	7072	-1
1766	9606.ENSP00000416683	IGFALS	up	3	0	3	26	3	0	0	7223	-1
1767	9606.ENSP00000416683	IGFALS	down	0	3	-3	26	3	0	0	7223	-1
1768	9606.ENSP00000275525	IGFBP1	up	1	0	1	17	1	7	0	7232	-1
1769	9606.ENSP00000275525	IGFBP1	down	0	1	-1	17	1	7	0	7232	-1
1770	9606.ENSP00000370473	IGFBP3	up	0	2	-2	20	3	7	1	7229	-1
1771	9606.ENSP00000233813	IGFBP5	up	0	0	0	14	1	5	1	7235	-1
1772	9606.ENSP00000233813	IGFBP5	down	0	0	0	14	1	5	1	7235	-1
1773	9606.ENSP00000398736	CYR61	up	0	2	-2	25	7	12	5	7224	-1
1774	9606.ENSP00000345206	RBPJ	up	13	8	5	196	21	9	0	7053	-1
1775	9606.ENSP00000345206	RBPJ	down	8	13	-5	196	21	9	0	7053	-1
1776	9606.ENSP00000295731	IHH	up	6	8	-2	95	18	32	4	7154	-1
1777	9606.ENSP00000295731	IHH	down	8	6	2	95	18	32	4	7154	-1
1778	9606.ENSP00000430684	IKBKB	up	1	1	0	65	2	5	0	7184	-1
1779	9606.ENSP00000430684	IKBKB	down	1	1	0	65	2	5	0	7184	-1
1780	9606.ENSP00000263339	IL1A	up	5	3	2	29	8	2	0	7220	-1
1781	9606.ENSP00000263339	IL1A	down	3	5	-2	29	8	2	0	7220	-1
1782	9606.ENSP00000263341	IL1B	up	7	12	-5	112	24	27	5	7137	-1
1783	9606.ENSP00000233946	IL1R1	up	0	0	0	24	1	5	1	7225	-1
1784	9606.ENSP00000233946	IL1R1	down	0	0	0	24	1	5	1	7225	-1
1785	9606.ENSP00000226730	IL2	up	3	8	-5	185	13	42	2	7064	-1
1786	9606.ENSP00000226730	IL2	down	8	3	5	185	13	42	2	7064	-1
1787	9606.ENSP00000369293	IL2RA	up	3	5	-2	121	8	5	0	7128	-1
1788	9606.ENSP00000369293	IL2RA	down	5	3	2	121	8	5	0	7128	-1
1789	9606.ENSP00000216223	IL2RB	up	1	5	-4	112	6	6	0	7137	-1
1790	9606.ENSP00000216223	IL2RB	down	5	1	4	112	6	6	0	7137	-1
1791	9606.ENSP00000363318	IL2RG	up	2	6	-4	115	8	6	0	7134	-1
1792	9606.ENSP00000363318	IL2RG	down	6	2	4	115	8	6	0	7134	-1
1793	9606.ENSP00000296870	IL3	up	2	1	1	73	3	4	0	7176	-1
1794	9606.ENSP00000296870	IL3	down	1	2	-1	73	3	4	0	7176	-1
1795	9606.ENSP00000327890	IL3RA	up	1	4	-3	74	5	1	0	7175	-1
1796	9606.ENSP00000327890	IL3RA	down	4	1	3	74	5	1	0	7175	-1
1797	9606.ENSP00000231449	IL4	up	4	7	-3	158	18	37	7	7091	-1
1798	9606.ENSP00000170630	IL4R	up	1	5	-4	73	6	2	0	7176	-1
1799	9606.ENSP00000231454	IL5	up	4	1	3	63	5	4	0	7186	-1
1800	9606.ENSP00000231454	IL5	down	1	4	-3	63	5	4	0	7186	-1
1801	9606.ENSP00000256452	IL5RA	up	1	4	-3	68	5	0	0	7181	-1
1802	9606.ENSP00000256452	IL5RA	down	4	1	3	68	5	0	0	7181	-1
1803	9606.ENSP00000258743	IL6	up	14	12	2	286	32	62	6	6963	-1
1804	9606.ENSP00000258743	IL6	down	12	14	-2	286	32	62	6	6963	-1
1805	9606.ENSP00000357470	IL6R	up	1	4	-3	76	5	2	0	7173	-1
1806	9606.ENSP00000357470	IL6R	down	4	1	3	76	5	2	0	7173	-1
1807	9606.ENSP00000338799	IL6ST	up	1	4	-3	80	5	4	0	7169	-1
1808	9606.ENSP00000338799	IL6ST	down	4	1	3	80	5	4	0	7169	-1
1809	9606.ENSP00000263851	IL7	up	2	1	1	52	4	4	1	7197	-1
1810	9606.ENSP00000263851	IL7	down	1	2	-1	52	4	4	1	7197	-1
1811	9606.ENSP00000274520	IL9	up	1	0	1	39	1	0	0	7210	-1
1812	9606.ENSP00000274520	IL9	down	0	1	-1	39	1	0	0	7210	-1
1813	9606.ENSP00000319635	CXCR2	up	4	6	-2	53	10	2	0	7196	-1
1814	9606.ENSP00000319635	CXCR2	down	6	4	2	53	10	2	0	7196	-1
1815	9606.ENSP00000244174	IL9R	up	1	4	-3	65	5	0	0	7184	-1
1816	9606.ENSP00000244174	IL9R	down	4	1	3	65	5	0	0	7184	-1
1817	9606.ENSP00000412237	IL10	up	5	1	4	103	7	24	1	7146	-1
1818	9606.ENSP00000412237	IL10	down	1	5	-4	103	7	24	1	7146	-1
1819	9606.ENSP00000227752	IL10RA	up	1	4	-3	70	5	0	0	7179	-1
1820	9606.ENSP00000227752	IL10RA	down	4	1	3	70	5	0	0	7179	-1
1821	9606.ENSP00000264563	IL11	up	1	1	0	47	3	4	1	7202	-1
1822	9606.ENSP00000264563	IL11	down	1	1	0	47	3	4	1	7202	-1
1823	9606.ENSP00000303231	IL12A	up	2	0	2	60	2	3	0	7189	-1
1824	9606.ENSP00000303231	IL12A	down	0	2	-2	60	2	3	0	7189	-1
1825	9606.ENSP00000231228	IL12B	up	2	2	0	72	4	1	0	7177	-1
1826	9606.ENSP00000231228	IL12B	down	2	2	0	72	4	1	0	7177	-1
1827	9606.ENSP00000403103	IL12RB1	up	2	5	-3	96	7	1	0	7153	-1
1828	9606.ENSP00000403103	IL12RB1	down	5	2	3	96	7	1	0	7153	-1
1829	9606.ENSP00000262345	IL12RB2	up	2	4	-2	85	6	1	0	7164	-1
1830	9606.ENSP00000262345	IL12RB2	down	4	2	2	85	6	1	0	7164	-1
1831	9606.ENSP00000304915	IL13	up	4	6	-2	82	12	10	2	7167	-1
1832	9606.ENSP00000304915	IL13	down	6	4	2	82	12	10	2	7167	-1
1833	9606.ENSP00000360730	IL13RA1	up	1	4	-3	66	5	0	0	7183	-1
1834	9606.ENSP00000360730	IL13RA1	down	4	1	3	66	5	0	0	7183	-1
1835	9606.ENSP00000296545	IL15	up	1	0	1	44	1	3	0	7205	-1
1836	9606.ENSP00000296545	IL15	down	0	1	-1	44	1	3	0	7205	-1
1837	9606.ENSP00000369312	IL15RA	up	1	4	-3	65	5	0	0	7184	-1
1838	9606.ENSP00000369312	IL15RA	down	4	1	3	65	5	0	0	7184	-1
1839	9606.ENSP00000344192	IL17A	up	0	3	-3	39	4	10	1	7210	-1
1840	9606.ENSP00000280357	IL18	down	1	5	-4	43	7	4	1	7206	-1
1841	9606.ENSP00000335677	FOXK2	up	1	0	1	47	2	28	1	7202	-1
1842	9606.ENSP00000335677	FOXK2	down	0	1	-1	47	2	28	1	7202	-1
1843	9606.ENSP00000299421	ILK	up	3	3	0	56	6	2	0	7193	-1
1844	9606.ENSP00000299421	ILK	down	3	3	0	56	6	2	0	7193	-1
1845	9606.ENSP00000307183	ING2	up	0	0	0	16	1	16	1	7233	-1
1846	9606.ENSP00000307183	ING2	down	0	0	0	16	1	16	1	7233	-1
1847	9606.ENSP00000243786	INHA	up	0	2	-2	26	2	0	0	7223	-1
1848	9606.ENSP00000243786	INHA	down	2	0	2	26	2	0	0	7223	-1
1849	9606.ENSP00000242208	INHBA	up	0	3	-3	35	3	0	0	7214	-1
1850	9606.ENSP00000295228	INHBB	up	0	3	-3	36	3	0	0	7213	-1
1851	9606.ENSP00000308716	INHBC	up	0	3	-3	35	3	0	0	7214	-1
1852	9606.ENSP00000305651	CXCL10	up	1	0	1	25	1	2	0	7224	-1
1853	9606.ENSP00000305651	CXCL10	down	0	1	-1	25	1	2	0	7224	-1
1854	9606.ENSP00000250971	INS	up	14	12	2	263	35	73	9	6986	-1
1855	9606.ENSP00000250971	INS	down	12	14	-2	263	35	73	9	6986	-1
1856	9606.ENSP00000303830	INSR	up	6	8	-2	147	17	44	3	7102	-1
1857	9606.ENSP00000303830	INSR	down	8	6	2	147	17	44	3	7102	-1
1858	9606.ENSP00000357178	INSRR	up	3	2	1	104	8	43	3	7145	-1
1859	9606.ENSP00000357178	INSRR	down	2	3	-1	104	8	43	3	7145	-1
1860	9606.ENSP00000370421	PDX1	up	1	0	1	25	1	5	0	7224	-1
1861	9606.ENSP00000370421	PDX1	down	0	1	-1	25	1	5	0	7224	-1
1862	9606.ENSP00000358997	IRAK1	up	1	0	1	42	3	28	2	7207	-1
1863	9606.ENSP00000358997	IRAK1	down	0	1	-1	42	3	28	2	7207	-1
1864	9606.ENSP00000386896	ITGA6	up	8	8	0	56	16	1	0	7193	-1
1865	9606.ENSP00000386896	ITGA6	down	8	8	0	56	16	1	0	7193	-1
1866	9606.ENSP00000256458	IRAK2	up	2	0	2	46	4	25	2	7203	-1
1867	9606.ENSP00000256458	IRAK2	down	0	2	-2	46	4	25	2	7203	-1
1868	9606.ENSP00000245414	IRF1	up	3	3	0	53	6	20	0	7196	-1
1869	9606.ENSP00000245414	IRF1	down	3	3	0	53	6	20	0	7196	-1
1870	9606.ENSP00000377218	IRF2	up	0	0	0	12	1	3	1	7237	-1
1871	9606.ENSP00000377218	IRF2	down	0	0	0	12	1	3	1	7237	-1
1872	9606.ENSP00000310127	IRF3	up	0	1	-1	19	1	4	0	7230	-1
1873	9606.ENSP00000310127	IRF3	down	1	0	1	19	1	4	0	7230	-1
1874	9606.ENSP00000370343	IRF4	up	0	0	0	27	1	10	1	7222	-1
1875	9606.ENSP00000370343	IRF4	down	0	0	0	27	1	10	1	7222	-1
1876	9606.ENSP00000329411	IRF7	up	1	0	1	19	2	3	1	7230	-1
1877	9606.ENSP00000329411	IRF7	down	0	1	-1	19	2	3	1	7230	-1
1878	9606.ENSP00000304895	IRS1	up	7	5	2	78	12	12	0	7171	-1
1879	9606.ENSP00000304895	IRS1	down	5	7	-2	78	12	12	0	7171	-1
1880	9606.ENSP00000249842	ISLR	up	3	0	3	26	3	0	0	7223	-1
1881	9606.ENSP00000249842	ISLR	down	0	3	-3	26	3	0	0	7223	-1
1882	9606.ENSP00000282588	ITGA1	up	8	9	-1	68	17	0	0	7181	-1
1883	9606.ENSP00000282588	ITGA1	down	9	8	1	68	17	0	0	7181	-1
1884	9606.ENSP00000296585	ITGA2	up	9	8	1	55	17	0	0	7194	-1
1885	9606.ENSP00000296585	ITGA2	down	8	9	-1	55	17	0	0	7194	-1
1886	9606.ENSP00000262407	ITGA2B	up	13	8	5	69	21	4	0	7180	-1
1887	9606.ENSP00000262407	ITGA2B	down	8	13	-5	69	21	4	0	7180	-1
1888	9606.ENSP00000007722	ITGA3	up	10	8	2	51	18	0	0	7198	-1
1889	9606.ENSP00000007722	ITGA3	down	8	10	-2	51	18	0	0	7198	-1
1890	9606.ENSP00000380227	ITGA4	up	10	8	2	53	18	0	0	7196	-1
1891	9606.ENSP00000380227	ITGA4	down	8	10	-2	53	18	0	0	7196	-1
1892	9606.ENSP00000293379	ITGA5	up	10	8	2	51	18	0	0	7198	-1
1893	9606.ENSP00000293379	ITGA5	down	8	10	-2	51	18	0	0	7198	-1
1894	9606.ENSP00000452120	ITGA7	up	8	8	0	44	16	0	0	7205	-1
1895	9606.ENSP00000452120	ITGA7	down	8	8	0	44	16	0	0	7205	-1
1896	9606.ENSP00000264741	ITGA9	up	11	8	3	49	19	0	0	7200	-1
1897	9606.ENSP00000264741	ITGA9	down	8	11	-3	49	19	0	0	7200	-1
1898	9606.ENSP00000263087	ITGAE	up	0	0	0	9	0	1	0	7240	-1
1899	9606.ENSP00000263087	ITGAE	down	0	0	0	9	0	1	0	7240	-1
1900	9606.ENSP00000349252	ITGAL	up	2	0	2	19	2	0	0	7230	-1
1901	9606.ENSP00000349252	ITGAL	down	0	2	-2	19	2	0	0	7230	-1
1902	9606.ENSP00000441691	ITGAM	up	1	1	0	37	3	2	1	7212	-1
1903	9606.ENSP00000441691	ITGAM	down	1	1	0	37	3	2	1	7212	-1
1904	9606.ENSP00000261023	ITGAV	up	10	8	2	61	18	0	0	7188	-1
1905	9606.ENSP00000261023	ITGAV	down	8	10	-2	61	18	0	0	7188	-1
1906	9606.ENSP00000303242	ITGB2	up	2	1	1	32	3	0	0	7217	-1
1907	9606.ENSP00000303242	ITGB2	down	1	2	-1	32	3	0	0	7217	-1
1908	9606.ENSP00000262017	ITGB3	down	2	3	-1	33	9	6	4	7216	-1
1909	9606.ENSP00000200181	ITGB4	up	8	8	0	56	16	0	0	7193	-1
1910	9606.ENSP00000200181	ITGB4	down	8	8	0	56	16	0	0	7193	-1
1911	9606.ENSP00000296181	ITGB5	up	9	9	0	51	18	0	0	7198	-1
1912	9606.ENSP00000296181	ITGB5	down	9	9	0	51	18	0	0	7198	-1
1913	9606.ENSP00000283249	ITGB6	up	9	9	0	48	18	0	0	7201	-1
1914	9606.ENSP00000283249	ITGB6	down	9	9	0	48	18	0	0	7201	-1
1915	9606.ENSP00000267082	ITGB7	up	9	9	0	48	18	0	0	7201	-1
1916	9606.ENSP00000267082	ITGB7	down	9	9	0	48	18	0	0	7201	-1
1917	9606.ENSP00000222573	ITGB8	up	8	8	0	45	16	1	0	7204	-1
1918	9606.ENSP00000222573	ITGB8	down	8	8	0	45	16	1	0	7204	-1
1919	9606.ENSP00000398655	ITK	up	2	0	2	78	4	26	2	7171	-1
1920	9606.ENSP00000398655	ITK	down	0	2	-2	78	4	26	2	7171	-1
1921	9606.ENSP00000306253	ITPR1	down	0	3	-3	11	3	0	0	7238	-1
1922	9606.ENSP00000363435	ITPR3	down	0	2	-2	10	3	5	1	7239	-1
1923	9606.ENSP00000357753	IVL	up	0	0	0	18	1	7	1	7231	-1
1924	9606.ENSP00000357753	IVL	down	0	0	0	18	1	7	1	7231	-1
1925	9606.ENSP00000328169	JAG2	up	2	1	1	23	3	5	0	7226	-1
1926	9606.ENSP00000328169	JAG2	down	1	2	-1	23	3	5	0	7226	-1
1927	9606.ENSP00000343204	JAK1	up	6	5	1	145	13	35	2	7104	-1
1928	9606.ENSP00000343204	JAK1	down	5	6	-1	145	13	35	2	7104	-1
1929	9606.ENSP00000371067	JAK2	up	5	7	-2	208	15	39	3	7041	-1
1930	9606.ENSP00000371067	JAK2	down	7	5	2	208	15	39	3	7041	-1
1931	9606.ENSP00000391676	JAK3	up	3	4	-1	135	9	28	2	7114	-1
1932	9606.ENSP00000391676	JAK3	down	4	3	1	135	9	28	2	7114	-1
1933	9606.ENSP00000360266	JUN	up	8	17	-9	263	33	68	8	6986	-1
1934	9606.ENSP00000303315	JUNB	up	1	1	0	59	4	17	2	7190	-1
1935	9606.ENSP00000303315	JUNB	down	1	1	0	59	4	17	2	7190	-1
1936	9606.ENSP00000252818	JUND	up	2	4	-2	78	10	32	4	7171	-1
1937	9606.ENSP00000252818	JUND	down	4	2	2	78	10	32	4	7171	-1
1938	9606.ENSP00000311113	JUP	up	12	8	4	119	20	0	0	7130	-1
1939	9606.ENSP00000311113	JUP	down	8	12	-4	119	20	0	0	7130	-1
1940	9606.ENSP00000227155	CD82	up	0	0	0	8	0	3	0	7241	-1
1941	9606.ENSP00000227155	CD82	down	0	0	0	8	0	3	0	7241	-1
1942	9606.ENSP00000295101	KCNJ3	up	1	0	1	22	1	0	0	7227	-1
1943	9606.ENSP00000295101	KCNJ3	down	0	1	-1	22	1	0	0	7227	-1
1944	9606.ENSP00000339960	KCNJ5	up	1	0	1	21	1	0	0	7228	-1
1945	9606.ENSP00000339960	KCNJ5	down	0	1	-1	21	1	0	0	7228	-1
1946	9606.ENSP00000288309	KCNJ6	up	1	0	1	21	1	0	0	7228	-1
1947	9606.ENSP00000288309	KCNJ6	down	0	1	-1	21	1	0	0	7228	-1
1948	9606.ENSP00000357067	KCNJ9	up	1	0	1	21	1	0	0	7228	-1
1949	9606.ENSP00000357067	KCNJ9	down	0	1	-1	21	1	0	0	7228	-1
1950	9606.ENSP00000263923	KDR	up	8	7	1	169	18	45	3	7080	-1
1951	9606.ENSP00000263923	KDR	down	7	8	-1	169	18	45	3	7080	-1
1952	9606.ENSP00000356162	KISS1	up	0	0	0	10	0	4	0	7239	-1
1953	9606.ENSP00000356162	KISS1	down	0	0	0	10	0	4	0	7239	-1
1954	9606.ENSP00000288135	KIT	up	7	5	2	140	17	30	5	7109	-1
1955	9606.ENSP00000288135	KIT	down	5	7	-2	140	17	30	5	7109	-1
1956	9606.ENSP00000265023	KNG1	up	0	0	0	13	1	2	1	7236	-1
1957	9606.ENSP00000265023	KNG1	down	0	0	0	13	1	2	1	7236	-1
1958	9606.ENSP00000414982	KLC1	up	0	0	0	11	1	2	1	7238	-1
1959	9606.ENSP00000414982	KLC1	down	0	0	0	11	1	2	1	7238	-1
1960	9606.ENSP00000290158	KPNB1	up	1	0	1	11	1	0	0	7238	-1
1961	9606.ENSP00000290158	KPNB1	down	0	1	-1	11	1	0	0	7238	-1
1962	9606.ENSP00000256078	KRAS	up	3	2	1	236	19	123	14	7013	-1
1963	9606.ENSP00000256078	KRAS	down	2	3	-1	236	19	123	14	7013	-1
1964	9606.ENSP00000400365	LAMA2	up	4	2	2	25	6	0	0	7224	-1
1965	9606.ENSP00000400365	LAMA2	down	2	4	-2	25	6	0	0	7224	-1
1966	9606.ENSP00000324532	LAMA3	up	4	2	2	28	6	2	0	7221	-1
1967	9606.ENSP00000324532	LAMA3	down	2	4	-2	28	6	2	0	7221	-1
1968	9606.ENSP00000252999	LAMA5	up	4	2	2	25	6	0	0	7224	-1
1969	9606.ENSP00000252999	LAMA5	down	2	4	-2	25	6	0	0	7224	-1
1970	9606.ENSP00000222399	LAMB1	up	4	2	2	25	6	0	0	7224	-1
1971	9606.ENSP00000222399	LAMB1	down	2	4	-2	25	6	0	0	7224	-1
1972	9606.ENSP00000307156	LAMB2	up	4	2	2	27	7	2	1	7222	-1
1973	9606.ENSP00000307156	LAMB2	down	2	4	-2	27	7	2	1	7222	-1
1974	9606.ENSP00000348384	LAMB3	up	4	2	2	26	6	0	0	7223	-1
1975	9606.ENSP00000348384	LAMB3	down	2	4	-2	26	6	0	0	7223	-1
1976	9606.ENSP00000258341	LAMC1	up	4	2	2	26	6	0	0	7223	-1
1977	9606.ENSP00000258341	LAMC1	down	2	4	-2	26	6	0	0	7223	-1
1978	9606.ENSP00000264144	LAMC2	up	4	2	2	26	6	0	0	7223	-1
1979	9606.ENSP00000264144	LAMC2	down	2	4	-2	26	6	0	0	7223	-1
1980	9606.ENSP00000410452	STMN1	up	3	2	1	17	5	2	0	7232	-1
1981	9606.ENSP00000410452	STMN1	down	2	3	-1	17	5	2	0	7232	-1
1982	9606.ENSP00000046794	LCP2	up	0	0	0	25	0	2	0	7224	-1
1983	9606.ENSP00000046794	LCP2	down	0	0	0	25	0	2	0	7224	-1
1984	9606.ENSP00000454071	LDLR	up	1	0	1	12	1	4	0	7237	-1
1985	9606.ENSP00000454071	LDLR	down	0	1	-1	12	1	4	0	7237	-1
1986	9606.ENSP00000312652	LEP	up	7	6	1	204	17	43	4	7045	-1
1987	9606.ENSP00000312652	LEP	down	6	7	-1	204	17	43	4	7045	-1
1988	9606.ENSP00000330393	LEPR	up	1	6	-5	74	7	0	0	7175	-1
1989	9606.ENSP00000222725	LFNG	up	2	2	0	31	4	2	0	7218	-1
1990	9606.ENSP00000222725	LFNG	down	2	2	0	31	4	2	0	7218	-1
1991	9606.ENSP00000254301	LGALS3	up	1	1	0	23	2	10	0	7226	-1
1992	9606.ENSP00000254301	LGALS3	down	1	1	0	23	2	10	0	7226	-1
1993	9606.ENSP00000263409	LIFR	up	1	4	-3	65	5	0	0	7184	-1
1994	9606.ENSP00000263409	LIFR	down	4	1	3	65	5	0	0	7184	-1
1995	9606.ENSP00000339916	LIMK2	up	1	0	1	48	3	21	2	7201	-1
1996	9606.ENSP00000339916	LIMK2	down	0	1	-1	48	3	21	2	7201	-1
1997	9606.ENSP00000244289	LIPE	down	0	3	-3	15	3	0	0	7234	-1
1998	9606.ENSP00000257818	LMO2	up	1	1	0	13	4	11	2	7236	-1
1999	9606.ENSP00000257818	LMO2	down	1	1	0	13	4	11	2	7236	-1
[truncated: 4,519 more rows]

## Sheet: GO_UpregulatedGenes
Analysis Type:	PANTHER Overrepresentation Test (Released 20220712)
Annotation Version and Release Date:	Reactome version 65 Released 2021-10-01
Analyzed List:	upload_1 (Homo sapiens)
Reference List:	Homo sapiens (all genes in database)
Test Type:	FISHER
Correction:	BONFERRONI
Bonferroni count:	2229
Reactome pathways	Homo sapiens - REFLIST (20589)	upload_1 (289)	upload_1 (expected)	upload_1 (over/under)	upload_1 (fold Enrichment)	upload_1 (P-value)
WNT ligand biogenesis and trafficking (R-HSA-3238698)	26	19	0.36	+	52.06	1.05e-20
Activation of RAC1 (R-HSA-428540)	13	9	0.18	+	49.32	1.56e-08
Regulation of commissural axon pathfinding by SLIT and ROBO (R-HSA-428542)	9	6	0.13	+	47.49	6.71e-05
Acetylcholine regulates insulin secretion (R-HSA-399997)	10	5	0.14	+	35.62	0.00293
Fatty Acids bound to GPR40 (FFAR1) regulate insulin secretion (R-HSA-434316)	8	4	0.11	+	35.62	0.0364
Negative regulation of TCF-dependent signaling by WNT ligand antagonists (R-HSA-3772470)	15	6	0.21	+	28.5	0.000678
Signal amplification (R-HSA-392518)	32	9	0.45	+	20.04	8.73e-06
Thrombin signalling through proteinase activated receptors (PARs) (R-HSA-456926)	31	8	0.44	+	18.39	0.000116
G-protein mediated events (R-HSA-112040)	54	12	0.76	+	15.83	2.22e-07
RHOH GTPase cycle (R-HSA-9013407)	37	8	0.52	+	15.4	0.000377
Class B/2 (Secretin family receptors) (R-HSA-373080)	93	18	1.31	+	13.79	3.42e-11
PLC beta mediated events (R-HSA-112043)	49	8	0.69	+	11.63	0.0025
Netrin-1 signaling (R-HSA-373752)	49	8	0.69	+	11.63	0.0025
RAB geranylgeranylation (R-HSA-8873719)	65	10	0.91	+	10.96	0.000185
Opioid Signalling (R-HSA-111885)	90	13	1.26	+	10.29	4.11e-06
VEGFA-VEGFR2 Pathway (R-HSA-4420097)	94	13	1.32	+	9.85	6.61e-06
Ion homeostasis (R-HSA-5578775)	54	7	0.76	+	9.24	0.0465
Regulation of insulin secretion (R-HSA-422356)	78	10	1.09	+	9.13	0.000859
Signaling by VEGF (R-HSA-194138)	104	13	1.46	+	8.91	2e-05
Translocation of SLC2A4 (GLUT4) to the plasma membrane (R-HSA-1445148)	72	9	1.01	+	8.91	0.00401
Integration of energy metabolism (R-HSA-163685)	107	11	1.5	+	7.32	0.0017
Signaling by WNT (R-HSA-195721)	297	28	4.17	+	6.72	2.99e-11
Cardiac conduction (R-HSA-5576891)	127	11	1.78	+	6.17	0.008
Signaling by ROBO receptors (R-HSA-376176)	215	18	3.02	+	5.96	1.03e-05
Platelet activation, signaling and aggregation (R-HSA-76002)	260	19	3.65	+	5.21	3.03e-05
CDC42 GTPase cycle (R-HSA-9013148)	154	11	2.16	+	5.09	0.044
RAC1 GTPase cycle (R-HSA-9013149)	183	13	2.57	+	5.06	0.00822
Muscle contraction (R-HSA-397014)	196	13	2.75	+	4.73	0.0166
TCF dependent signaling in response to WNT (R-HSA-201681)	201	13	2.82	+	4.61	0.0214
Signaling by GPCR (R-HSA-372790)	697	45	9.78	+	4.6	1.3e-13
G alpha (q) signalling events (R-HSA-416476)	214	13	3	+	4.33	0.0401
Axon guidance (R-HSA-422475)	549	28	7.71	+	3.63	2.19e-05
G alpha (i) signalling events (R-HSA-418594)	315	16	4.42	+	3.62	0.0371
GPCR ligand binding (R-HSA-500792)	463	23	6.5	+	3.54	0.000752
Nervous system development (R-HSA-9675108)	574	28	8.06	+	3.48	5.42e-05
GPCR downstream signalling (R-HSA-388396)	624	27	8.76	+	3.08	0.000964
Signaling by Receptor Tyrosine Kinases (R-HSA-9006934)	505	21	7.09	+	2.96	0.0343
Developmental Biology (R-HSA-1266738)	1090	43	15.3	+	2.81	3.93e-06
Hemostasis (R-HSA-109582)	670	25	9.4	+	2.66	0.0315
Signal Transduction (R-HSA-162582)	2500	93	35.09	+	2.65	1.57e-15
Unclassified (UNCLASSIFIED)	10082	93	141.52	-	0.66	0

## Sheet: GO_DownregulatedGenes
Analysis Type:	PANTHER Overrepresentation Test (Released 20220712)
Annotation Version and Release Date:	Reactome version 65 Released 2021-10-01
Analyzed List:	upload_1 (Homo sapiens)
Reference List:	Homo sapiens (all genes in database)
Test Type:	FISHER
Correction:	BONFERRONI
Bonferroni count:	2229
Reactome pathways	Homo sapiens - REFLIST (20589)	upload_1 (112)	upload_1 (expected)	upload_1 (over/under)	upload_1 (fold Enrichment)	upload_1 (P-value)
Negative regulation of TCF-dependent signaling by DVL-interacting proteins (R-HSA-5368598)	5	3	0.03	+	> 100	0.0189
Glycoprotein hormones (R-HSA-209822)	10	4	0.05	+	73.53	0.00174
Killing mechanisms (R-HSA-9664420)	12	4	0.07	+	61.28	0.00313
Peptide hormone biosynthesis (R-HSA-209952)	12	4	0.07	+	61.28	0.00313
WNT5:FZD7-mediated leishmania damping (R-HSA-9673324)	12	4	0.07	+	61.28	0.00313
Defective EXT1 causes exostoses 1, TRPS2 and CHDS (R-HSA-3656253)	14	4	0.08	+	52.52	0.00522
Defective EXT2 causes exostoses 2 (R-HSA-3656237)	14	4	0.08	+	52.52	0.00522
Defective B3GALT6 causes EDSP2 and SEMDJL1 (R-HSA-4420332)	20	4	0.11	+	36.77	0.0177
Defective B3GAT3 causes JDSSDHD (R-HSA-3560801)	20	4	0.11	+	36.77	0.0177
Defective B4GALT7 causes EDS, progeroid type (R-HSA-3560783)	20	4	0.11	+	36.77	0.0177
Deregulated CDK5 triggers multiple neurodegenerative pathways in Alzheimer's disease models (R-HSA-8862803)	21	4	0.11	+	35.02	0.021
Neurodegenerative Diseases (R-HSA-8863678)	21	4	0.11	+	35.02	0.021
Syndecan interactions (R-HSA-3000170)	27	5	0.15	+	34.04	0.00169
HS-GAG degradation (R-HSA-2024096)	22	4	0.12	+	33.42	0.0247
Defective Intrinsic Pathway for Apoptosis (R-HSA-9734009)	23	4	0.13	+	31.97	0.0289
A tetrasaccharide linker sequence is required for GAG synthesis (R-HSA-1971475)	26	4	0.14	+	28.28	0.0445
Retinoid metabolism and transport (R-HSA-975634)	44	6	0.24	+	25.07	0.000639
Metabolism of fat-soluble vitamins (R-HSA-6806667)	48	6	0.26	+	22.98	0.00102
Transcriptional regulation of white adipocyte differentiation (R-HSA-381340)	83	10	0.45	+	22.15	1.77e-07
Circadian Clock (R-HSA-400253)	67	8	0.36	+	21.95	1.59e-05
PPARA activates gene expression (R-HSA-1989781)	114	13	0.62	+	20.96	4.22e-10
Regulation of lipid metabolism by PPARalpha (R-HSA-400206)	115	13	0.63	+	20.78	4.68e-10
NOTCH1 Intracellular Domain Regulates Transcription (R-HSA-2122947)	46	5	0.25	+	19.98	0.0182
Non-integrin membrane-ECM interactions (R-HSA-3000171)	59	6	0.32	+	18.69	0.00311
Interleukin-4 and Interleukin-13 signaling (R-HSA-6785807)	111	11	0.6	+	18.22	1.33e-07
Constitutive Signaling by NOTCH1 PEST Domain Mutants (R-HSA-2644606)	57	5	0.31	+	16.13	0.0478
Signaling by NOTCH1 in Cancer (R-HSA-2644603)	57	5	0.31	+	16.13	0.0478
Signaling by NOTCH1 PEST Domain Mutants in Cancer (R-HSA-2644602)	57	5	0.31	+	16.13	0.0478
Constitutive Signaling by NOTCH1 HD+PEST Domain Mutants (R-HSA-2894862)	57	5	0.31	+	16.13	0.0478
Signaling by NOTCH1 HD+PEST Domain Mutants in Cancer (R-HSA-2894858)	57	5	0.31	+	16.13	0.0478
Peptide hormone metabolism (R-HSA-2980736)	88	6	0.48	+	12.53	0.027
Signaling by TGFB family members (R-HSA-9006936)	103	7	0.56	+	12.49	0.00504
Visual phototransduction (R-HSA-2187338)	97	6	0.53	+	11.37	0.0456
Estrogen-dependent gene expression (R-HSA-9018519)	118	7	0.64	+	10.91	0.0118
Regulation of Insulin-like Growth Factor (IGF) transport and uptake by Insulin-like Growth Factor Binding Proteins (IGFBPs) (R-HSA-381426)	124	7	0.67	+	10.38	0.0161
ESR-mediated signaling (R-HSA-8939211)	187	8	1.02	+	7.86	0.0247
Signaling by Interleukins (R-HSA-449147)	448	16	2.44	+	6.57	9.26e-06
Signaling by Nuclear Receptors (R-HSA-9006931)	261	9	1.42	+	6.34	0.0363
Extracellular matrix organization (R-HSA-1474244)	299	10	1.63	+	6.15	0.0156
Signaling by Receptor Tyrosine Kinases (R-HSA-9006934)	505	13	2.75	+	4.73	0.0103
Cytokine Signaling in Immune system (R-HSA-1280215)	697	17	3.79	+	4.48	0.000644
Metabolism of lipids (R-HSA-556833)	736	17	4	+	4.25	0.00135
Developmental Biology (R-HSA-1266738)	1090	24	5.93	+	4.05	1.1e-05
Generic Transcription Pathway (R-HSA-212436)	1197	23	6.51	+	3.53	0.00028
Signal Transduction (R-HSA-162582)	2500	47	13.6	+	3.46	6.68e-12
RNA Polymerase II Transcription (R-HSA-73857)	1319	23	7.18	+	3.21	0.00151
Disease (R-HSA-1643685)	1679	29	9.13	+	3.18	4.41e-05
Gene expression (Transcription) (R-HSA-74160)	1454	24	7.91	+	3.03	0.00216
Unclassified (UNCLASSIFIED)	10082	13	54.84	-	0.24	0

## Sheet: Sequencing Quallity
Category	F33 LVCFB	F33 VIC	F34 LVCFB	F34 VIC	M39 LVCFB	M39 VIC
Uniquely mapped	18196797	14912327	13955673	23075352	10289072	13096774
Mapped to multiple loci	1554240	1220272	1691640	1943146	1399272	1213715
Mapped to too many loci	29871	21445	27963	34691	25423	40685
Unmapped: too short	20399055	16633972	17364460	17302635	34927059	17101689
Unmapped: other	616051	611248	496319	324371	1497012	488711
% Aligned	0.446	0.446	0.416	0.541	0.214	0.41
